# Supplementary material for: Hydrogen bonds and π–π inter­actions in two new crystalline phases of methyl­ene blue
Source: Acta Crystallogr E Crystallogr Commun. 2018 Apr 17;74(Pt 5):587–93. doi: 10.1107/S2056989017017881 (PMC5947468; doi:10.1107/S2056989017017881)
Supplement: Supplementary file 1 [file e-74-00587-sup1.cif]

##############################################################################
#                                                                            #
# This CIF contains the data in a paper accepted for publication in          #
# Acta Crystallographica Section E. It conforms to the requirements of       #
# Notes for Authors for Acta Crystallographica Section E, and has been       #
# peer reviewed under the auspices of the IUCr Commission on Journals.       #
#                                                                            #
# Full details of the Crystallographic Information File format               #
# are given in the paper "The Crystallographic Information File (CIF):       #
# a New Standard Archive File for Crystallography" by S. R. Hall, F. H.      #
# Allen and I. D. Brown [Acta Cryst. (1991), A47, 655-685].                  #
#                                                                            #
# The current version of the core CIF dictionary is obtainable from          #
# ftp://ftp.iucr.org/pub/cif_core.dic.                                       #
#                                                                            #
# Software is freely available for graphical display of the structure(s)     #
# in this CIF. For information consult the CIF software page                 #
# http://www.iucr.org/resources/cif/software.                                #
#                                                                            #
# This file may be used for bona fide research purposes within the           #
# scientific community so long as proper attribution is given to the journal # 
# article from which it was obtained.                                        #
#                                                                            #
##############################################################################
data_I
_audit_creation_method
;
Olex2 1.2
(compiled 2017.08.10 svn.r3458 for OlexSys, GUI svn.r5381)
;
_database_code_depnum_ccdc_archive     'CCDC 1811677'
_chemical_name_systematic
;
3,7-Bis(dimethylamino)-phenothiazin-5-ium chloride dihydrate
;
_chemical_name_common     ?
_chemical_formula_moiety     'C16 H18 N3 S +, Cl -, 2(H2 O)'
_chemical_formula_sum     'C16 H22 Cl N3 O2 S'
_chemical_formula_iupac     'C16 H18 N3 S +, Cl -, 2H2 O'
_chemical_formula_weight     355.87
_chemical_melting_point     ?
_shelx_space_group_comment
;
The symmetry employed for this shelxl refinement is uniquely defined
by the following loop, which should always be used as a source of
symmetry information in preference to the above space-group names.
They are only intended as comments.
;
_space_group_crystal_system     monoclinic
_space_group_name_H-M_alt     'P 21/c'
_space_group_name_Hall     '-P 2ybc'
loop_
    _space_group_symop_operation_xyz
    'x, y, z'
    '-x, y+1/2, -z+1/2'
    '-x, -y, -z'
    'x, -y-1/2, z-1/2'
_cell_length_a     15.130(2)
_cell_length_b     15.7219(19)
_cell_length_c     7.1203(12)
_cell_angle_alpha     90
_cell_angle_beta     90.600(8)
_cell_angle_gamma     90
_cell_volume     1693.6(4)
_cell_formula_units_Z     4
_cell_measurement_reflns_used     4183
_cell_measurement_theta_min     2.92
_cell_measurement_theta_max     30.45
_cell_measurement_temperature     200(2)
_exptl_crystal_description     needle
_exptl_crystal_colour     'metallic dark green'
_exptl_crystal_size_max     0.4
_exptl_crystal_size_mid     0.2
_exptl_crystal_size_min     0.15
_exptl_crystal_density_diffrn     1.396
_exptl_crystal_density_meas     ?
_exptl_crystal_density_method     ?
_exptl_crystal_F_000     752
_exptl_absorpt_coefficient_mu     0.362
_exptl_absorpt_correction_type     multi-scan
_exptl_absorpt_process_details
;
(SADABS; Krause <i>et al.</i>,  2015)
;
_shelx_estimated_absorpt_T_min     0.869
_shelx_estimated_absorpt_T_max     0.948
_exptl_absorpt_correction_T_min     0.4909
_exptl_absorpt_correction_T_max     0.7461
_diffrn_ambient_temperature     200.02
_diffrn_radiation_type     MoK\a
_diffrn_radiation_wavelength     0.71073
_diffrn_measurement_device_type     'Bruker D8 Venture'
_diffrn_measurement_method     '\f and \w scans'
_diffrn_detector_area_resol_mean     ?
_diffrn_reflns_number     12731
_diffrn_reflns_av_R_equivalents     0.0701
_diffrn_reflns_theta_min     2.591
_diffrn_reflns_theta_max     26.372
_diffrn_reflns_theta_full     25.242
_diffrn_measured_fraction_theta_max     0.986
_diffrn_measured_fraction_theta_full     0.998
_diffrn_reflns_limit_h_min     -18
_diffrn_reflns_limit_h_max     16
_diffrn_reflns_limit_k_min     -19
_diffrn_reflns_limit_k_max     19
_diffrn_reflns_limit_l_min     -6
_diffrn_reflns_limit_l_max     8
loop_
    _refln_index_h
    _refln_index_k
    _refln_index_l
    _refln_F_squared_meas
    0 0 1 -2.8
    0 0 -1 -3.2
    0 0 -1 -2.7
    0 0 1 -1.5
    0 0 -2 1826.92
    0 0 2 1654.23
    0 0 2 1854.31
    0 0 -2 1583.14
    0 0 3 -5.1
    0 0 3 -5.2
    0 0 -3 1.8
    0 0 -3 -0.2
    0 0 -4 399.76
    0 0 -4 472.25
    0 0 4 478.55
    0 0 4 409.16
    0 0 -5 0.6
    0 0 5 -0.2
    0 0 -5 0.6
    0 0 5 2.5
    0 0 6 581.54
    0 0 6 546.35
    0 0 7 9.6
    0 0 8 8.6
    0 0 9 -5.6
    0 0 10 4.1
    0 1 2 44.4
    0 1 -2 36
    0 1 2 30.5
    0 1 -2 24.6
    0 -1 -2 50.09
    0 -1 2 26.2
    0 -1 -2 43.5
    0 -1 2 38.5
    0 1 3 571.04
    0 1 -3 517.35
    0 1 3 517.05
    0 1 -3 419.26
    0 -1 -3 429.26
    0 -1 3 526.95
    0 -1 3 453.45
    0 -1 -3 460.95
    0 1 -4 57.59
    0 1 4 38.9
    0 1 -4 62.49
    0 1 4 46.7
    0 -1 -4 59.29
    0 -1 4 59.59
    0 -1 4 57.99
    0 -1 -4 62.79
    0 1 5 104.99
    0 1 -5 94.29
    0 1 5 118.09
    0 1 -5 115.79
    0 -1 -5 86.59
    0 -1 5 105.09
    0 -1 5 122.59
    0 1 6 1.6
    0 1 6 11.4
    0 -1 6 1.1
    0 -1 6 0.5
    0 1 7 74.39
    0 -1 7 57.99
    0 -1 7 58.69
    0 1 8 6.6
    0 -1 8 8.3
    0 1 9 12
    0 -1 9 14.6
    0 1 10 -10.2
    0 -1 10 7.3
    0 -2 0 -1.8
    0 2 1 149.09
    0 2 -1 141.49
    0 2 -1 138.09
    0 2 -1 143.69
    0 -2 1 135.09
    0 -2 1 133.89
    0 -2 -1 160.68
    0 2 -2 8.8
    0 2 2 11.4
    0 2 -2 17.7
    0 -2 2 9.9
    0 -2 -2 13
    0 -2 -2 5.4
    0 -2 2 5.7
    0 2 3 3.9
    0 2 -3 9.5
    0 2 -3 6.2
    0 -2 -3 -0.5
    0 -2 3 2.6
    0 -2 -3 8.4
    0 2 4 173.78
    0 2 -4 220.48
    0 2 -4 169.68
    0 -2 -4 186.18
    0 -2 4 156.78
    0 -2 4 213.08
    0 2 5 35.5
    0 2 -5 44.5
    0 -2 5 38.9
    0 -2 5 39.6
    0 2 6 61.99
    0 -2 6 56.79
    0 -2 6 51.29
    0 -2 7 13.9
    0 -2 7 32.7
    0 2 8 116.19
    0 -2 8 152.08
    0 -2 8 91.69
    0 2 9 10.6
    0 -2 9 14.7
    0 2 10 -9.8
    0 -2 10 3.1
    0 3 0 -0.6
    0 -3 0 -1.6
    0 3 -1 541.65
    0 3 -1 557.34
    0 3 1 614.94
    0 3 -1 577.44
    0 -3 1 552.44
    0 -3 1 528.55
    0 -3 -1 579.04
    0 3 2 196.98
    0 3 -2 170.58
    0 3 -2 224.78
    0 -3 2 200.98
    0 -3 2 215.28
    0 -3 -2 199.98
    0 -3 2 221.48
    0 -3 -2 176.28
    0 3 -3 386.76
    0 3 -3 504.95
    0 3 3 408.86
    0 -3 -3 500.75
    0 -3 3 375.36
    0 -3 3 399.96
    0 -3 3 452.85
    0 3 -4 214.48
    0 3 4 168.68
    0 3 -4 188.58
    0 -3 -4 178.48
    0 -3 4 141.79
    0 -3 4 169.98
    0 -3 -4 209.58
    0 3 -5 16.1
    0 3 5 16.2
    0 -3 5 14.8
    0 -3 5 16.6
    0 3 6 5.9
    0 -3 6 10.2
    0 -3 6 4.1
    0 3 7 1
    0 -3 7 -10.3
    0 -3 7 7
    0 -3 7 -4.2
    0 3 8 14.3
    0 -3 8 12.2
    0 -3 8 9.7
    0 -3 8 -4.9
    0 3 9 9.8
    0 3 10 6.9
    0 -3 10 50.39
    0 4 0 1488.25
    0 -4 0 1509.55
    0 4 1 200.28
    0 4 -1 189.08
    0 4 -1 174.08
    0 -4 -1 183.48
    0 -4 1 185.58
    0 -4 1 175.88
    0 4 -2 208.98
    0 4 -2 218.88
    0 4 -2 213.18
    0 4 2 164.18
    0 -4 -2 234.48
    0 -4 2 162.78
    0 -4 2 216.58
    0 -4 2 192.38
    0 4 -3 10.7
    0 4 3 8.8
    0 4 -3 8.2
    0 -4 -3 3.6
    0 -4 3 4.6
    0 -4 3 4.1
    0 -4 3 3.2
    0 -4 -3 10.5
    0 4 -4 7
    0 4 4 16.1
    0 -4 -4 7
    0 -4 4 3.9
    0 -4 -4 5.4
    0 -4 4 14.4
    0 -4 4 13.1
    0 4 -5 27.1
    0 4 5 21.8
    0 -4 5 21
    0 -4 5 20.7
    0 -4 5 21.9
    0 4 6 58.49
    0 -4 6 68.19
    0 -4 6 74.99
    0 -4 6 71.99
    0 4 7 36.8
    0 -4 7 43
    0 -4 7 37.3
    0 -4 7 55.79
    0 4 8 249.68
    0 -4 8 175.38
    0 -4 8 211.48
    0 -4 8 203.58
    0 4 9 27.3
    0 -4 9 9.9
    0 -4 9 11.2
    0 5 0 7.5
    0 -5 0 4.8
    0 5 2 -1.4
    0 5 -2 8.9
    0 5 -2 7
    0 5 -2 3.3
    0 -5 2 2.2
    0 -5 -2 4.1
    0 -5 2 1
    0 -5 2 1.3
    0 5 -3 61.49
    0 5 3 70.79
    0 5 -3 82.09
    0 -5 3 52.99
    0 -5 3 55.69
    0 -5 -3 58.29
    0 -5 -3 43.4
    0 -5 3 58.79
    0 5 -4 24.9
    0 5 4 23.4
    0 5 -4 26.4
    0 -5 -4 44.7
    0 -5 4 26.5
    0 -5 4 19.5
    0 -5 -4 18.8
    0 5 -5 917.01
    0 5 5 876.41
    0 -5 5 848.52
    0 -5 5 767.12
    0 -5 5 877.91
    0 5 6 0.7
    0 -5 6 -1.2
    0 -5 6 -3.5
    0 -5 6 -7.8
    0 5 7 649.24
    0 -5 7 507.15
    0 -5 7 536.85
    0 -5 7 518.05
    0 5 8 9.2
    0 -5 8 -2.9
    0 -5 8 -14.8
    0 -5 8 -3.1
    0 5 9 22.8
    0 -5 9 24.3
    0 -5 9 5.8
    0 6 0 32.5
    0 -6 0 26.4
    0 6 1 36.5
    0 6 -1 40.2
    0 6 -1 37.4
    0 6 -1 41.6
    0 -6 1 36.5
    0 -6 1 38.3
    0 -6 -1 40.7
    0 -6 1 48.1
    0 6 -2 25.7
    0 6 2 34.9
    0 6 -2 26.3
    0 6 -2 30.6
    0 -6 2 17.2
    0 -6 2 20.5
    0 -6 2 26.5
    0 -6 -2 34.6
    0 6 -3 4.5
    0 6 3 -7.6
    0 6 -3 3
    0 -6 3 3.5
    0 -6 3 6.2
    0 -6 -3 13.8
    0 -6 -3 3.7
    0 -6 3 7.7
    0 6 4 22.3
    0 6 -4 19.7
    0 6 -4 17.9
    0 -6 4 21.6
    0 -6 4 4.1
    0 -6 -4 14.9
    0 -6 -4 20.3
    0 6 5 1.7
    0 6 -5 8.3
    0 -6 5 0.8
    0 -6 5 14.5
    0 -6 6 282.97
    0 -6 6 300.07
    0 6 7 -0.7
    0 -6 7 -9.1
    0 -6 7 1.3
    0 -6 7 4.2
    0 6 8 38.7
    0 -6 8 33.6
    0 -6 8 28.7
    0 6 9 19.4
    0 -6 9 36.1
    0 7 0 17.3
    0 -7 0 15.1
    0 7 1 135.09
    0 7 -1 138.59
    0 -7 1 145.39
    0 -7 -1 136.79
    0 -7 1 136.99
    0 -7 1 126.79
    0 7 -2 6.1
    0 7 -2 -1.4
    0 7 -2 4.3
    0 7 2 0.7
    0 -7 2 6.7
    0 -7 2 -1.1
    0 -7 2 1.4
    0 -7 -2 2.6
    0 7 3 -4.7
    0 7 -3 3.7
    0 7 -3 -0.1
    0 7 -3 -1
    0 -7 3 -3.1
    0 -7 -3 -0.4
    0 -7 3 -0.3
    0 -7 3 1.5
    0 7 4 5.3
    0 7 -4 8.3
    0 7 -4 13.3
    0 -7 -4 1
    0 -7 4 5.1
    0 -7 4 0.3
    0 -7 4 2.1
    0 7 5 167.78
    0 7 -5 145.49
    0 -7 5 118.69
    0 -7 5 131.39
    0 7 6 12.2
    0 -7 6 0.7
    0 -7 6 4.5
    0 -7 6 0.8
    0 7 7 -8.1
    0 -7 7 10.9
    0 -7 7 0.3
    0 7 8 25.4
    0 -7 8 -3.6
    0 7 9 10.6
    0 -7 9 -2.5
    0 8 0 2392.46
    0 -8 0 2327.17
    0 8 1 630.04
    0 8 -1 646.04
    0 -8 1 665.13
    0 -8 -1 635.04
    0 -8 1 616.34
    0 -8 1 649.43
    0 8 2 2490.65
    0 8 -2 2698.03
    0 8 -2 2480.15
    0 8 -2 2268.27
    0 -8 2 2329.87
    0 -8 2 2112.89
    0 -8 -2 2315.87
    0 8 -3 52.59
    0 8 -3 72.09
    0 8 3 59.59
    0 8 -3 69.49
    0 -8 3 69.29
    0 -8 3 50.69
    0 -8 -3 75.09
    0 8 -4 84.69
    0 8 4 89.99
    0 -8 -4 125.59
    0 -8 4 73.09
    0 8 5 40.4
    0 -8 5 34.5
    0 8 6 -4.5
    0 -8 6 -0.5
    0 8 7 15.4
    0 -8 7 11
    0 8 8 79.29
    0 -8 8 49.5
    0 8 9 31.6
    0 9 0 -3.6
    0 -9 0 2.9
    0 -9 0 -5.4
    0 -9 0 1.9
    0 9 1 99.09
    0 9 -1 93.79
    0 -9 -1 92.49
    0 -9 1 87.29
    0 -9 1 78.69
    0 9 -2 191.78
    0 9 -2 199.88
    0 9 -2 226.58
    0 9 2 185.68
    0 -9 -2 181.48
    0 -9 2 179.08
    0 -9 2 173.98
    0 9 -3 262.77
    0 9 3 271.97
    0 9 -3 275.07
    0 9 -3 282.47
    0 -9 3 241.08
    0 -9 -3 237.38
    0 9 -4 76.49
    0 9 4 94.29
    0 9 -4 98.19
    0 -9 4 67.99
    0 -9 -4 94.39
    0 -9 5 31.2
    0 9 6 21
    0 -9 6 14.3
    0 9 7 305.67
    0 -9 7 258.77
    0 9 8 13.7
    0 -9 8 5.6
    0 -9 9 139.29
    0 10 0 975.7
    0 -10 0 934.01
    0 -10 0 1090.19
    0 -10 0 915.81
    0 10 1 170.08
    0 10 -1 157.48
    0 -10 1 167.98
    0 -10 1 164.78
    0 -10 -1 146.59
    0 10 2 1095.19
    0 10 -2 942.41
    0 -10 2 962.6
    0 -10 2 904.11
    0 -10 -2 1050.19
    0 10 -3 72.79
    0 10 3 68.99
    0 10 -3 74.59
    0 -10 -3 87.19
    0 -10 3 40.9
    0 10 -4 81.69
    0 10 4 97.19
    0 -10 4 47.7
    0 -10 -4 41.6
    0 10 5 -3.9
    0 -10 5 -4.9
    0 10 6 752.22
    0 -10 6 745.03
    0 10 7 13.7
    0 -10 7 7.6
    0 10 8 -3.5
    0 -10 8 5.8
    0 10 9 10.9
    0 -10 9 2.8
    0 11 0 -1.2
    0 -11 0 2.7
    0 -11 0 1.4
    0 -11 0 -0.6
    0 11 -1 348.07
    0 11 1 337.07
    0 -11 -1 344.17
    0 -11 1 338.97
    0 -11 1 363.26
    0 11 -2 34
    0 11 2 27.6
    0 -11 2 17.2
    0 -11 2 33.4
    0 11 3 101.79
    0 11 -3 79.79
    0 11 -3 92.69
    0 11 -3 86.39
    0 -11 3 82.69
    0 11 -4 0.9
    0 11 4 -0.6
    0 -11 4 11.3
    0 -11 5 299.47
    0 11 6 11.7
    0 -11 6 10.5
    0 11 7 267.77
    0 -11 7 225.78
    0 11 8 6.1
    0 -11 8 11.1
    0 12 0 554.34
    0 -12 0 533.55
    0 -12 0 538.35
    0 -12 0 525.35
    0 12 1 -0.8
    0 12 -1 3.7
    0 -12 -1 1
    0 -12 1 5.1
    0 -12 1 3.1
    0 12 -2 -0.6
    0 12 2 -0.6
    0 -12 -2 7
    0 -12 2 -2.9
    0 12 -3 6.1
    0 12 3 5.4
    0 -12 3 9.4
    0 12 4 -6.2
    0 12 -4 -0.3
    0 -12 4 6.9
    0 12 5 5.3
    0 -12 5 2.7
    0 12 6 23.5
    0 -12 6 26.7
    0 12 7 -2.8
    0 -12 7 -5.3
    0 -12 8 83.19
    0 13 0 4
    0 -13 0 1.1
    0 -13 0 0.9
    0 -13 0 -2.1
    0 13 -1 49.1
    0 13 1 39.6
    0 -13 -1 42.4
    0 -13 1 33.5
    0 -13 1 35.6
    0 13 2 24.6
    0 13 -2 35.5
    0 -13 -2 25.7
    0 -13 2 25.6
    0 13 3 741.83
    0 13 -3 658.73
    0 -13 3 572.94
    0 13 -4 18.7
    0 13 4 5.1
    0 -13 4 9.7
    0 13 5 54.89
    0 -13 5 63.59
    0 13 6 36.4
    0 -13 6 33.1
    0 13 7 39.5
    0 -13 7 84.69
    0 13 8 0.4
    0 -13 8 32.7
    0 14 0 0.9
    0 -14 0 6.3
    0 -14 0 3.2
    0 -14 0 4
    0 14 -1 205.98
    0 14 1 221.88
    0 -14 -1 207.28
    0 -14 1 219.88
    0 -14 1 197.68
    0 14 2 1043.7
    0 14 -2 1035.2
    0 -14 2 915.81
    0 -14 -2 931.71
    0 14 -3 26.6
    0 -14 3 29.6
    0 14 -4 43.6
    0 14 4 67.39
    0 -14 4 43
    0 14 5 20
    0 -14 5 6.4
    0 14 6 4.1
    0 -14 6 4.3
    0 14 7 17.5
    0 -14 7 13.2
    0 15 0 1.9
    0 -15 0 4.8
    0 -15 0 1.7
    0 -15 0 -3.2
    0 15 -1 249.78
    0 15 1 267.87
    0 -15 -1 287.97
    0 -15 1 238.38
    0 -15 -1 235.98
    0 -15 1 236.98
    0 -15 -1 262.57
    0 -15 1 246.78
    0 15 2 66.19
    0 15 -2 51.99
    0 -15 2 43.2
    0 15 3 470.35
    0 15 -3 431.76
    0 -15 3 376.96
    0 15 4 85.09
    0 15 -4 78.39
    0 -15 4 75.99
    0 15 5 81.89
    0 -15 5 82.09
    0 15 6 3.5
    0 -15 6 1
    0 15 7 33.5
    0 -15 7 57.89
    0 16 0 47.6
    0 -16 0 54.19
    0 -16 0 47
    0 -16 0 65.79
    0 16 1 137.49
    0 16 -1 149.49
    0 -16 1 125.79
    0 -16 -1 147.49
    0 -16 -1 138.29
    0 -16 1 114.79
    0 -16 1 130.49
    0 -16 -1 148.79
    0 16 -2 3.2
    0 16 2 11.3
    0 -16 2 -4.3
    0 16 3 0.7
    0 16 -3 1.4
    0 -16 3 7.3
    0 16 4 24.7
    0 16 -4 23.5
    0 -16 4 12.7
    0 16 5 25.5
    0 -16 5 -1.1
    0 16 6 2.7
    0 -16 6 9.7
    0 16 7 15.5
    0 -16 7 19.9
    0 17 0 4
    0 -17 0 3.3
    0 -17 0 -2.7
    0 -17 0 10.1
    0 17 -1 47.8
    0 17 1 28.6
    0 -17 -1 24.1
    0 -17 1 33.3
    0 -17 -1 29
    0 17 2 4.7
    0 17 -2 4.9
    0 -17 2 7.1
    0 17 -3 148.39
    0 17 3 154.68
    0 -17 3 108.39
    0 17 4 27.8
    0 17 -4 10.5
    0 -17 4 30.6
    0 17 5 17.6
    0 -17 5 -3.7
    0 -17 6 0.1
    0 18 0 52.49
    0 -18 0 37.1
    0 -18 0 39.2
    0 -18 0 37.4
    0 18 -1 8.5
    0 18 1 4
    0 -18 1 4.9
    0 -18 -1 -2.8
    0 -18 -1 -1
    0 18 2 250.07
    0 18 -2 264.47
    0 -18 -2 266.47
    0 -18 2 228.68
    0 18 3 9.8
    0 18 -3 7
    0 -18 3 8.1
    0 18 -4 190.48
    0 18 4 229.58
    0 -18 4 199.98
    0 18 5 46.3
    0 -18 5 32.5
    0 18 6 19.9
    0 -18 6 33.2
    0 19 0 -5.3
    0 -19 0 7.1
    0 -19 0 -2.7
    0 19 -1 110.49
    0 19 1 105.39
    0 -19 -1 92.09
    0 -19 1 85.79
    0 -19 -1 118.39
    0 -19 -1 74.19
    0 19 2 43.7
    0 19 -2 41.1
    0 -19 -2 32.1
    0 -19 -2 31.4
    0 -19 2 26.8
    0 19 3 564.14
    0 19 -3 491.85
    0 -19 3 465.05
    0 19 -4 30.3
    0 19 4 46.1
    0 -19 4 38
    0 19 5 19.9
    0 -19 5 22.5
    0 20 0 -6.4
    0 -20 0 1.3
    0 -20 0 -1.9
    0 20 1 18.4
    0 20 -1 14.9
    0 -20 -1 5.7
    0 -20 -1 12
    0 -20 1 13.5
    0 20 2 108.89
    0 20 -2 106.69
    0 -20 2 73.89
    0 -20 -2 88.29
    0 -20 -2 85.89
    0 20 -3 12.8
    0 20 3 31.5
    0 -20 3 0.8
    0 20 4 150.78
    0 20 -4 146.99
    0 -20 4 181.28
    0 21 0 -7.7
    0 21 -1 51.09
    0 21 1 62.09
    0 -21 -1 48.1
    0 -21 -1 71.59
    0 -21 1 72.49
    0 21 2 25.8
    0 21 -2 1.7
    0 -21 2 29.5
    0 -21 -2 21
    0 -21 -2 0.7
    0 21 3 13.6
    0 21 -3 -7.6
    0 -21 -3 11.8
    0 -21 3 28.1
    0 -21 -3 -5.7
    0 22 0 151.88
    0 -22 0 104.69
    0 22 -1 3.1
    0 22 1 5.7
    0 -22 1 17.5
    0 -22 -1 -1.1
    0 -22 -1 28.1
    0 22 -2 17
    0 -22 2 53.79
    0 -22 -2 34.9
    -1 0 10 5.5
    -1 0 9 12.2
    -1 0 8 23.1
    -1 0 7 1.7
    -1 0 7 -5.7
    -1 0 6 5.5
    -1 0 6 7.9
    1 0 -5 -2.9
    -1 0 5 -3.3
    -1 0 5 2.4
    1 0 -4 28.3
    -1 0 4 29.6
    -1 0 4 32.6
    1 0 -4 54.79
    -1 0 3 -3.3
    1 0 -3 -8.8
    1 0 -3 2.7
    -1 0 3 2.3
    1 0 -2 552.44
    1 0 -2 563.44
    -1 0 2 576.24
    -1 0 2 514.85
    -1 0 1 -0.6
    1 0 -1 2.4
    -1 0 1 -2.9
    1 0 -1 0.2
    1 0 1 -1.5
    -1 0 -1 1
    -1 0 -1 1.1
    1 0 2 59.79
    1 0 2 50.79
    1 0 3 2.9
    1 0 3 -3.2
    -1 0 -3 1.7
    -1 0 -3 -3.1
    1 0 4 56.79
    -1 0 -4 58.09
    -1 0 -4 53.49
    1 0 4 55.99
    1 0 5 -7.3
    -1 0 -5 -9.4
    1 0 5 -7.2
    1 0 6 102.49
    1 0 7 -0.1
    1 0 8 -8.1
    1 0 9 -4.9
    1 0 10 13.4
    -1 1 10 3
    -1 -1 10 0.5
    -1 1 9 13.3
    -1 -1 9 13.9
    -1 1 8 9.1
    -1 -1 8 -3.5
    -1 -1 8 1.3
    -1 1 7 -3.2
    -1 1 7 0.2
    -1 -1 7 -17.8
    -1 -1 7 -3
    -1 1 6 10
    -1 1 6 0.6
    -1 -1 6 -8.9
    -1 -1 6 5.5
    1 1 -5 138.39
    -1 1 5 81.89
    -1 1 5 82.79
    -1 -1 5 108.39
    1 -1 -5 134.99
    -1 -1 5 113.99
    -1 1 4 53.39
    1 1 -4 47.9
    1 1 -4 55.89
    -1 1 4 46.2
    -1 -1 4 51.99
    -1 -1 4 50.09
    1 -1 -4 61.39
    1 -1 -4 88.99
    -1 1 3 2.7
    1 1 -3 7.9
    1 1 -3 6.2
    -1 1 3 29.1
    -1 -1 3 2
    -1 -1 3 8.1
    1 -1 -3 23.3
    1 -1 -3 14.4
    1 1 -1 48
    1 1 -1 42.4
    1 -1 -1 46.3
    1 1 1 168.08
    -1 1 -1 153.48
    1 -1 1 153.68
    1 -1 1 179.88
    1 -1 2 1648.34
    -1 -1 -2 1433.76
    -1 1 -3 107.39
    -1 1 -3 92.79
    1 1 3 86.99
    1 -1 3 114.79
    1 -1 3 98.29
    -1 -1 -3 91.89
    -1 -1 -3 90.59
    -1 1 -4 27.4
    -1 1 -4 22.8
    1 1 4 17.8
    1 -1 4 16
    -1 -1 -4 34.7
    1 -1 4 21.9
    -1 -1 -4 20.9
    -1 1 -5 67.49
    1 1 5 40.5
    1 -1 5 53.69
    1 -1 5 59.59
    1 1 6 7.8
    1 -1 6 3.8
    1 -1 6 11.7
    1 1 7 11.1
    1 -1 7 11.6
    1 1 8 26.5
    1 -1 8 34.3
    1 1 9 23.6
    1 -1 9 7
    1 1 10 18.7
    1 -1 10 14.3
    -1 2 10 12.4
    -1 -2 10 18
    -1 2 9 61.29
    -1 -2 9 28.4
    -1 2 8 11.7
    -1 -2 8 16.2
    -1 -2 8 23.5
    -1 2 7 1
    -1 -2 7 5
    -1 -2 7 8.6
    -1 2 6 -3.8
    -1 2 6 4.8
    -1 -2 6 -1.4
    -1 -2 6 33.6
    -1 2 5 241.78
    1 2 -5 254.37
    -1 2 5 218.68
    -1 -2 5 228.98
    1 -2 -5 257.47
    -1 -2 5 228.68
    -1 2 4 -1.5
    1 2 -4 7.4
    -1 2 4 6.2
    1 2 -4 2
    -1 -2 4 1
    1 -2 -4 -1.8
    -1 -2 4 -8.2
    1 -2 -4 3.5
    -1 -2 3 142.39
    1 2 -2 175.38
    -1 2 2 177.58
    1 2 -2 168.98
    -1 2 2 187.08
    -1 -2 2 154.88
    1 -2 -2 172.98
    -1 -2 2 176.78
    1 -2 -2 196.98
    1 -2 0 57.09
    1 2 1 1845.62
    -1 2 -1 1955.3
    -1 2 -2 76.69
    -1 -2 -2 106.19
    -1 2 -3 2111.69
    -1 2 -3 2205.58
    1 2 3 2235.68
    -1 -2 -3 2222.88
    1 -2 3 2203.08
    -1 -2 -3 2053.99
    1 -2 3 2137.89
    1 2 4 -2.1
    -1 2 -4 2.3
    -1 2 -4 -1.9
    1 -2 4 6.2
    1 -2 4 -1
    -1 -2 -4 4
    -1 2 -5 151.18
    1 2 5 143.39
    1 -2 5 111.69
    1 -2 5 88.39
    1 2 6 35.1
    1 -2 6 31.9
    1 -2 6 38.3
    1 2 7 51.89
    1 -2 7 58.79
    1 -2 7 68.99
    1 2 8 13.8
    1 -2 8 6.5
    1 2 9 16
    1 2 10 12.5
    1 -2 10 5.3
    -1 3 10 44.1
    -1 -3 10 24.3
    -1 3 9 24.2
    -1 -3 9 27.8
    -1 -3 9 7.7
    -1 3 8 226.78
    -1 -3 8 252.67
    -1 -3 8 198.58
    -1 3 7 -1.5
    -1 -3 7 14.5
    -1 -3 7 9
    -1 3 6 39.6
    -1 -3 6 40.2
    -1 -3 6 43.2
    -1 3 5 4.8
    1 3 -5 16.7
    -1 -3 5 13.4
    -1 -3 5 -2.2
    1 -3 -5 11
    1 3 -4 913.61
    -1 3 4 949.11
    -1 -3 4 948.51
    1 -3 -4 835.22
    -1 -3 4 877.31
    1 -3 -4 935.61
    1 3 -3 19.1
    1 3 -3 36
    -1 3 3 17.7
    -1 -3 3 23.4
    -1 -3 3 21.4
    1 -3 -3 25.8
    1 -3 -3 32.1
    -1 -3 3 13.7
    1 3 -1 36.2
    -1 3 1 25.6
    -1 -3 1 29.1
    -1 -3 1 29.2
    -1 -3 1 25.1
    -1 3 -1 22.4
    -1 3 -1 17.1
    1 3 1 27.1
    -1 3 -1 25.4
    1 -3 1 22.2
    -1 -3 -1 18.7
    -1 3 -2 4197.88
    1 3 2 4399.86
    -1 -3 -2 4096.09
    1 -3 2 4073.19
    -1 3 -3 2.7
    -1 3 -3 0.6
    1 3 3 0.8
    -1 -3 -3 2.5
    1 -3 3 12.5
    -1 -3 -3 4.6
    1 -3 3 6.2
    1 -3 3 -1.7
    1 3 5 7.7
    -1 3 -5 10.6
    1 -3 5 2
    1 -3 5 9.4
    1 3 6 474.65
    1 -3 6 407.16
    1 -3 6 471.25
    1 3 7 3
    1 -3 7 1.6
    1 -3 7 9
    1 -3 7 -4.5
    1 3 8 96.99
    1 -3 8 133.19
    1 -3 8 122.89
    1 3 9 3.3
    1 -3 9 4.1
    1 3 10 21.8
    1 -3 10 -6.2
    -1 4 9 200.28
    -1 -4 9 170.98
    -1 4 8 5.7
    -1 -4 8 5.7
    -1 -4 8 21
    -1 -4 8 0.6
    -1 4 7 12.5
    -1 -4 7 10.2
    -1 -4 7 3.7
    -1 -4 7 -0.2
    -1 4 6 3.4
    -1 -4 6 9.3
    -1 -4 6 -0.1
    -1 -4 6 0.8
    1 4 -5 14
    -1 4 5 -6.9
    -1 -4 5 0.9
    -1 -4 5 5.4
    -1 -4 5 -6.1
    -1 4 4 89.69
    1 4 -4 91.39
    1 4 -4 96.39
    -1 -4 4 89.19
    -1 -4 4 89.19
    -1 -4 4 87.79
    1 -4 -4 99.09
    1 -4 -4 84.69
    1 4 -3 2527.95
    1 4 -3 2631.04
    -1 4 3 2710.13
    1 -4 -3 2652.23
    1 -4 -3 2502.15
    -1 -4 3 2424.16
    -1 -4 3 2293.77
    -1 -4 3 2499.95
    1 4 -2 81.69
    -1 4 2 71.79
    1 4 -2 86.89
    1 4 -2 82.29
    -1 -4 2 76.19
    1 -4 -2 77.49
    1 -4 -2 84.29
    -1 -4 2 73.99
    -1 4 1 717.23
    1 4 -1 783.92
    1 4 -1 720.63
    -1 -4 1 764.82
    -1 -4 1 696.33
    1 -4 -1 749.33
    -1 -4 1 780.02
    1 4 0 50.19
    -1 4 0 57.59
    1 -4 0 47.7
    -1 4 -1 566.24
    1 4 1 612.14
    -1 4 -1 586.24
    -1 4 -1 570.24
    1 -4 1 489.85
    -1 -4 -1 614.24
    -1 4 -2 23.7
    1 4 2 28.2
    -1 4 -2 16.3
    -1 -4 -2 28.7
    1 -4 2 22.8
    -1 4 -3 1567.24
    1 4 3 1932.31
    -1 4 -3 1741.03
    -1 -4 -3 1727.83
    -1 -4 -3 2043.4
    1 -4 3 1449.95
    1 4 4 100.09
    -1 4 -4 110.09
    -1 4 -4 109.59
    -1 -4 -4 102.99
    1 -4 4 87.29
    1 -4 4 92.59
    1 -4 4 111.09
    -1 -4 -4 96.19
    1 4 5 -5.6
    -1 4 -5 2.9
    1 -4 5 3.4
    1 -4 5 6.4
    1 -4 5 -0.7
    1 4 6 4
    1 -4 6 -0.6
    1 -4 6 -6.3
    1 -4 6 -2.5
    1 4 7 310.87
    1 -4 7 276.67
    1 -4 7 292.87
    1 -4 7 297.37
    1 4 8 13
    1 -4 8 -8.6
    1 -4 8 0.6
    1 -4 8 -2.1
    1 4 9 30.4
    1 -4 9 33.1
    1 -4 9 2.6
    -1 5 9 7.4
    -1 -5 9 8.1
    -1 -5 9 5.5
    -1 5 8 6.3
    -1 -5 8 10.1
    -1 -5 8 -17.9
    -1 -5 8 22.1
    -1 5 7 29.4
    -1 -5 7 55.29
    -1 -5 7 54.29
    -1 -5 7 44.7
    -1 5 6 0.3
    -1 -5 6 19
    -1 -5 6 -3.6
    -1 5 5 8.2
    -1 -5 5 16.9
    -1 -5 5 20.4
    -1 -5 5 18.1
    -1 5 4 304.77
    1 5 -4 287.97
    1 5 -4 281.47
    1 -5 -4 294.57
    -1 -5 4 262.67
    -1 -5 4 284.47
    1 -5 -4 255.97
    -1 -5 4 268.27
    1 5 -3 90.79
    -1 5 3 89.19
    1 5 -3 103.49
    -1 -5 3 96.39
    1 -5 -3 113.09
    -1 -5 3 87.89
    1 -5 -3 79.99
    -1 -5 3 85.79
    1 5 -2 714.23
    1 5 -2 668.63
    1 5 -2 659.63
    1 -5 -2 739.13
    -1 -5 2 685.73
    1 -5 -2 615.74
    -1 5 1 302.97
    1 5 -1 298.37
    1 5 -1 295.27
    1 5 -1 253.57
    -1 -5 1 247.48
    -1 -5 1 274.27
    -1 -5 1 258.27
    1 -5 -1 297.27
    1 5 0 2034.9
    -1 5 0 2161.18
    -1 -5 0 2060.09
    1 -5 0 2254.67
    -1 5 -1 449.06
    -1 5 -1 409.26
    -1 5 -1 340.67
    1 -5 1 343.27
    -1 -5 -1 355.06
    -1 5 -2 1298.37
    -1 5 -2 1419.66
    -1 5 -2 1325.37
    1 5 2 1306.97
    1 -5 2 1311.67
    -1 -5 -2 1280.37
    -1 5 -3 72.49
    1 5 3 60.29
    -1 5 -3 65.79
    1 -5 3 44.8
    -1 -5 -3 49.99
    -1 -5 -3 74.69
    -1 5 -4 86.79
    1 -5 4 106.69
    1 5 5 2.4
    -1 5 -5 -1.8
    1 -5 5 -1.5
    1 -5 5 -0.6
    1 -5 5 2.5
    1 5 6 137.59
    1 -5 6 166.78
    1 -5 6 158.18
    1 5 7 40.8
    1 -5 7 55.79
    1 -5 7 40.3
    1 5 8 -2.8
    1 -5 8 0.5
    1 -5 8 3.5
    1 5 9 -2.7
    -1 6 9 102.19
    -1 -6 9 101.29
    -1 -6 9 122.59
    -1 6 8 -2.1
    -1 -6 8 -8.2
    -1 -6 8 3.1
    -1 -6 8 15.2
    -1 6 7 91.39
    -1 -6 7 64.79
    -1 -6 7 59.49
    -1 -6 7 57.89
    -1 6 6 0.4
    -1 -6 6 3.9
    -1 -6 6 15.1
    -1 -6 6 7.8
    -1 6 5 47.4
    -1 -6 5 53.79
    -1 -6 5 50.49
    1 6 -4 94.89
    -1 6 4 65.89
    -1 -6 4 81.29
    1 -6 -4 84.09
    -1 -6 4 73.09
    -1 -6 4 66.89
    1 6 -3 1031.4
    1 6 -3 1056.19
    -1 6 3 969.9
    -1 -6 3 980.6
    1 -6 -3 937.01
    1 -6 -3 948.31
    -1 -6 3 899.61
    -1 6 2 108.39
    1 6 -2 77.09
    1 6 -2 77.09
    1 6 -2 70.99
    -1 -6 2 70.09
    1 -6 -2 84.09
    -1 -6 2 85.29
    1 6 -1 2900.11
    1 6 -1 2657.03
    1 -6 -1 2772.92
    -1 -6 1 2627.34
    -1 -6 1 3003.8
    -1 -6 1 2894.31
    -1 6 0 45.8
    1 6 0 57.49
    1 -6 0 43.7
    -1 -6 0 64.19
    -1 6 -1 2400.96
    1 6 1 2372.56
    -1 6 -1 1857.31
    -1 6 -1 2247.48
    -1 -6 -1 2189.88
    1 -6 1 1989.2
    -1 6 -2 41.2
    1 6 2 27.2
    -1 6 -2 44.8
    -1 6 -2 27.4
    -1 -6 -2 41.6
    1 -6 2 33
    1 6 3 444.76
    -1 6 -3 545.55
    -1 6 -3 559.44
    1 -6 3 405.06
    -1 6 -4 153.48
    -1 6 -4 156.28
    1 6 4 176.38
    -1 -6 -4 124.89
    -1 -6 -4 147.89
    1 -6 4 111.19
    1 6 5 239.48
    -1 6 -5 215.58
    1 -6 5 199.28
    1 -6 5 203.18
    1 -6 6 -1.1
    1 6 7 236.08
    1 -6 7 201.88
    1 6 8 -5.3
    1 -6 8 5
    1 6 9 2.4
    1 -6 9 6.6
    -1 7 9 9.9
    -1 -7 9 8.8
    -1 7 8 52.29
    -1 -7 8 34.9
    -1 -7 8 57.69
    -1 7 7 24.6
    -1 -7 7 39.4
    -1 -7 7 24.2
    -1 -7 7 39.9
    -1 7 6 59.49
    -1 -7 6 46.7
    -1 -7 6 56.19
    -1 -7 6 61.79
    -1 7 5 22.2
    -1 -7 5 23
    -1 -7 5 18.4
    -1 -7 5 26.4
    1 7 -4 581.44
    -1 7 4 509.55
    1 7 -4 572.04
    -1 -7 4 526.35
    -1 -7 4 496.45
    -1 -7 4 549.54
    1 -7 -4 465.55
    1 7 -3 12.3
    -1 7 3 12.9
    1 7 -3 23.6
    1 7 -3 19.7
    -1 -7 3 19.3
    -1 -7 3 13.1
    1 -7 -3 14.8
    1 7 -2 139.29
    -1 7 2 210.98
    1 7 -2 170.18
    -1 -7 2 148.19
    1 -7 -2 188.88
    -1 7 1 194.48
    1 7 -1 202.68
    1 -7 -1 174.98
    -1 -7 1 184.58
    -1 -7 1 175.78
    1 7 0 108.79
    -1 7 0 112.09
    1 -7 0 120.79
    -1 -7 0 110.69
    1 -7 0 138.29
    1 7 1 238.28
    -1 7 -1 215.98
    1 -7 1 222.98
    1 -7 1 227.98
    -1 -7 -1 219.48
    -1 7 -2 375.86
    1 7 2 361.86
    -1 7 -2 443.66
    -1 7 -2 444.46
    -1 -7 -2 364.16
    1 -7 2 398.06
    1 7 3 39.6
    -1 7 -3 59.89
    -1 7 -3 54.69
    -1 7 -3 76.39
    1 -7 3 55.49
    -1 -7 -3 56.79
    -1 7 -4 440.76
    -1 7 -4 442.76
    1 7 4 318.47
    1 -7 4 365.46
    -1 -7 -4 408.16
    1 7 5 -6.3
    -1 7 -5 -2.6
    1 -7 5 0.3
    1 7 6 44.5
    1 -7 6 16.6
    1 7 7 45.9
    1 -7 7 39.8
    1 7 8 4.1
    1 -7 8 -4.3
    1 7 9 11.3
    1 -7 9 12.2
    -1 8 9 97.59
    -1 8 8 1.2
    -1 -8 8 3.2
    -1 8 7 86.89
    -1 -8 7 55.79
    -1 -8 7 67.09
    -1 -8 7 73.39
    -1 8 6 -3.5
    -1 -8 6 -1.9
    -1 -8 6 15.9
    -1 -8 6 6.6
    -1 8 5 48
    -1 -8 5 31
    -1 -8 5 42.5
    1 8 -4 58.09
    -1 8 4 64.49
    1 8 -4 49.6
    1 -8 -4 56.49
    -1 -8 4 57.69
    -1 -8 4 27.5
    -1 -8 4 50.39
    1 8 -3 1345.37
    1 8 -3 1460.25
    1 8 -3 1567.34
    -1 8 3 1273.07
    -1 -8 3 1194.78
    1 -8 -3 1299.67
    -1 -8 3 1242.38
    1 -8 -3 1275.47
    -1 -8 3 1402.46
    1 8 -2 18
    1 8 -2 16.5
    -1 8 2 4.5
    1 8 -2 26.5
    1 -8 -2 14.8
    -1 -8 2 27.8
    -1 -8 2 9.1
    1 8 -1 3118.49
    -1 8 1 3260.97
    -1 -8 1 3045.5
    -1 -8 1 3382.36
    1 -8 -1 3272.07
    -1 -8 1 3578.04
    1 8 0 71.19
    -1 8 0 72.59
    1 -8 0 64.99
    -1 -8 0 69.19
    1 8 1 2870.91
    -1 8 -1 2698.63
    -1 -8 -1 2613.84
    1 -8 1 2567.14
    1 -8 1 2517.85
    1 8 2 16.9
    -1 8 -2 16.7
    -1 8 -2 21.1
    -1 8 -2 14.1
    1 -8 2 11.8
    -1 -8 -2 17.3
    -1 8 -3 954.3
    -1 8 -3 926.41
    1 8 3 1066.29
    -1 8 -3 942.31
    -1 -8 -3 925.21
    -1 8 -4 84.99
    1 8 4 66.39
    -1 8 -4 83.59
    -1 -8 -4 102.89
    1 -8 4 59.39
    -1 8 -5 104.29
    1 8 5 118.69
    1 -8 5 104.49
    1 8 6 6.2
    1 -8 6 21.1
    1 8 7 181.68
    1 -8 7 201.58
    1 8 8 1.7
    1 -8 8 4.7
    1 8 9 38.7
    1 -8 9 53.29
    -1 9 9 19.9
    -1 -9 9 3.1
    -1 -9 8 23
    -1 9 7 19.5
    -1 -9 7 1.2
    -1 9 6 22
    -1 -9 6 11.3
    -1 9 5 -2.8
    -1 -9 5 12.2
    -1 -9 5 8.4
    -1 -9 5 20.2
    -1 9 4 245.58
    1 9 -4 294.57
    1 -9 -4 247.48
    -1 -9 4 277.87
    -1 -9 4 254.37
    1 9 -3 1.5
    -1 9 3 0.5
    1 9 -3 1.1
    -1 -9 3 -1.9
    1 -9 -3 10.4
    1 -9 -3 3.8
    -1 -9 3 -2.2
    -1 -9 3 0.5
    1 9 -2 430.16
    -1 9 2 520.05
    1 -9 -2 466.75
    -1 -9 2 399.76
    -1 -9 2 429.76
    1 9 -1 5.7
    -1 9 1 3.3
    -1 -9 1 5.1
    1 -9 -1 7.6
    -1 -9 1 7.9
    -1 -9 1 5.6
    -1 9 0 564.64
    1 9 0 584.04
    1 -9 0 692.73
    -1 -9 0 560.74
    1 -9 0 569.94
    -1 -9 0 564.34
    1 -9 0 604.14
    -1 9 -1 6.5
    1 9 1 9.9
    -1 -9 -1 9.2
    1 -9 1 9.3
    1 -9 1 3.4
    1 -9 1 9.1
    1 9 2 742.23
    -1 9 -2 702.63
    -1 9 -2 842.32
    -1 -9 -2 690.23
    1 -9 2 702.23
    1 9 3 -8.8
    -1 9 -3 5.9
    -1 9 -3 2.4
    -1 9 -3 4.7
    1 -9 3 4.7
    -1 -9 -3 2
    1 9 4 180.08
    -1 9 -4 164.98
    1 -9 4 136.29
    1 -9 5 1.2
    1 9 6 74.99
    1 -9 6 87.89
    1 9 7 8
    1 -9 7 -1.5
    1 9 8 272.87
    1 -9 8 283.97
    1 -9 9 9.9
    -1 10 9 110.39
    -1 -10 9 158.08
    -1 10 8 22.7
    -1 -10 8 8.8
    -1 10 7 64.79
    -1 -10 7 28.8
    -1 10 6 8.9
    -1 -10 6 -1.1
    -1 10 4 -0.4
    -1 -10 4 5.3
    -1 -10 4 1.3
    1 -10 -4 12.9
    1 10 -3 319.97
    -1 10 3 327.67
    1 10 -3 285.37
    1 10 -3 239.28
    1 -10 -3 253.37
    1 -10 -3 242.08
    -1 -10 3 257.67
    -1 -10 3 194.98
    -1 10 2 28
    1 10 -2 24
    -1 -10 2 31.6
    1 -10 -2 45.9
    -1 -10 2 27.4
    1 10 -1 16.5
    -1 10 1 17.3
    -1 -10 1 25.2
    -1 -10 1 19.7
    1 -10 -1 17.4
    -1 -10 1 9.5
    1 10 0 7.8
    -1 10 0 19.6
    -1 -10 0 21.8
    1 -10 0 13.4
    -1 -10 0 9.1
    1 -10 0 8
    1 -10 0 11.4
    -1 -10 0 7.8
    -1 10 -1 41.7
    1 10 1 34.2
    1 -10 1 32.7
    -1 -10 -1 42.1
    1 -10 1 29
    1 10 2 57.39
    1 -10 2 45
    -1 -10 -2 48.7
    -1 10 -3 397.06
    1 10 3 453.15
    -1 10 -3 470.45
    1 -10 3 393.46
    -1 10 -4 73.89
    1 10 4 42.4
    -1 10 -4 68.89
    1 -10 4 46.2
    1 10 5 401.26
    1 -10 5 416.86
    1 10 6 11.5
    1 -10 6 8.8
    1 10 7 294.57
    1 -10 7 321.77
    1 10 8 31.4
    1 -10 8 58.79
    1 10 9 1.2
    1 -10 9 20.9
    -1 11 8 62.59
    -1 -11 8 76.39
    -1 11 7 13.1
    -1 -11 7 6.7
    -1 11 6 276.07
    -1 -11 6 249.48
    -1 11 5 58.69
    -1 -11 5 31.3
    1 11 -3 8.9
    1 11 -3 15.6
    1 11 -3 41.5
    -1 11 3 17.5
    1 -11 -3 35.5
    -1 -11 3 9.3
    -1 11 2 123.89
    1 11 -2 135.69
    -1 -11 2 136.19
    -1 -11 2 138.89
    1 -11 -2 121.89
    -1 11 1 104.89
    1 11 -1 99.19
    -1 -11 1 82.69
    1 -11 -1 101.39
    -1 -11 1 90.39
    -1 -11 1 70.89
    -1 11 0 1312.27
    1 11 0 1360.36
    1 -11 0 1377.76
    1 -11 0 1518.75
    -1 -11 0 1559.84
    1 -11 0 1376.26
    -1 -11 0 1343.47
    -1 -11 0 1301.37
    1 11 1 114.79
    -1 11 -1 120.29
    1 -11 1 130.09
    1 -11 1 114.69
    -1 -11 -1 123.79
    1 -11 1 87.89
    1 11 2 79.39
    -1 11 -2 82.39
    -1 -11 -2 84.59
    1 11 3 122.49
    -1 11 -3 138.99
    -1 11 -3 117.49
    1 -11 3 99.79
    -1 11 -4 896.01
    1 11 4 834.52
    -1 11 -4 989
    1 -11 4 787.42
    1 11 5 5.3
    1 -11 5 1.3
    1 11 6 241.38
    1 -11 6 185.08
    1 11 7 5.5
    1 -11 7 19
    1 11 8 87.59
    1 -11 8 151.38
    -1 -12 8 49.4
    -1 12 7 188.98
    -1 -12 7 104.09
    -1 12 6 25.1
    -1 -12 6 5.6
    -1 12 5 78.79
    -1 -12 5 87.09
    1 12 -4 6.9
    -1 -12 4 3.3
    -1 12 3 211.28
    1 12 -3 178.38
    -1 -12 3 154.48
    -1 -12 3 210.68
    -1 12 2 115.39
    1 12 -2 107.29
    -1 -12 2 95.39
    -1 -12 2 103.09
    -1 12 1 295.37
    1 12 -1 268.47
    -1 -12 1 237.48
    -1 -12 1 241.68
    1 -12 -1 275.37
    -1 -12 1 238.18
    -1 12 0 8.1
    1 12 0 6.7
    -1 -12 0 19.2
    -1 -12 0 9.9
    1 -12 0 19.6
    -1 -12 0 11
    1 -12 0 26
    1 -12 0 14.9
    -1 12 -1 345.77
    1 12 1 334.17
    -1 -12 -1 309.07
    1 -12 1 322.67
    1 -12 1 337.77
    1 12 2 98.59
    -1 12 -2 79.79
    -1 -12 -2 73.09
    1 -12 2 78.59
    1 12 3 177.08
    -1 12 -3 175.58
    -1 12 -3 160.98
    1 -12 3 137.39
    1 12 4 84.49
    -1 12 -4 88.39
    1 -12 4 60.29
    1 12 5 122.59
    1 -12 5 148.39
    1 12 6 118.69
    1 -12 6 173.98
    1 12 7 261.77
    1 -12 7 215.48
    1 -12 8 21.8
    -1 13 8 16.9
    -1 -13 8 15.4
    -1 13 7 8.6
    -1 -13 7 11.5
    -1 13 6 21.1
    -1 -13 6 11.5
    -1 13 5 28.2
    -1 -13 5 8.7
    1 13 -4 373.16
    -1 13 4 307.17
    -1 -13 4 292.47
    -1 13 3 -0.6
    1 13 -3 9.5
    -1 -13 3 5.9
    1 13 -2 371.36
    -1 13 2 395.86
    -1 -13 2 351.26
    -1 -13 2 361.06
    1 -13 -2 351.96
    -1 13 1 124.39
    1 13 -1 117.79
    -1 -13 1 93.49
    -1 -13 1 85.39
    -1 -13 1 88.69
    1 -13 -1 91.29
    1 13 0 455.45
    -1 13 0 408.76
    1 -13 0 442.36
    -1 -13 0 434.36
    -1 -13 0 394.56
    1 -13 0 391.46
    1 -13 0 426.76
    -1 -13 0 409.06
    -1 13 -1 133.89
    1 13 1 120.29
    1 -13 1 153.18
    1 -13 1 121.69
    1 13 2 425.06
    -1 13 -2 400.26
    -1 -13 -2 365.16
    1 -13 2 374.06
    1 13 3 49
    -1 13 -3 47.2
    1 -13 3 27.3
    1 13 4 233.38
    -1 13 -4 174.58
    1 -13 4 148.29
    1 13 5 -2.6
    1 -13 5 6.9
    1 13 6 40.9
    1 -13 6 76.79
    1 13 7 13.6
    1 -13 7 -7.9
    1 13 8 20.2
    1 -13 8 21.8
    -1 14 7 35.2
    -1 -14 7 43.2
    -1 14 6 4
    -1 -14 6 0.6
    -1 14 5 31.6
    -1 -14 5 -3.6
    -1 14 4 -3.9
    1 14 -4 13.8
    -1 -14 4 -9
    1 14 -3 280.67
    -1 -14 3 255.77
    1 14 -2 -4.6
    -1 14 2 -1.7
    1 -14 -2 25.9
    -1 -14 2 7.5
    -1 -14 2 2.9
    -1 -14 2 4.3
    -1 14 1 332.47
    1 14 -1 325.37
    1 -14 -1 302.57
    -1 -14 1 330.07
    1 -14 -1 396.56
    -1 -14 1 353.56
    -1 -14 1 311.17
    1 14 0 1.1
    -1 14 0 6.8
    1 -14 0 0.5
    -1 -14 0 3.5
    1 -14 0 -2
    1 -14 0 12.1
    -1 -14 0 5
    -1 -14 0 7.3
    1 14 1 223.58
    -1 14 -1 217.48
    1 -14 1 178.68
    -1 -14 -1 213.68
    -1 14 -2 14.7
    1 14 2 11.5
    1 -14 2 7.8
    -1 14 -3 180.78
    1 14 3 220.18
    1 -14 3 136.09
    1 14 4 -3.9
    -1 14 -4 -10.3
    1 -14 4 13.5
    1 14 5 36.9
    1 -14 5 45.5
    1 14 6 -0.3
    1 -14 6 10
    1 14 7 91.19
    1 -14 7 85.79
    -1 15 7 8.1
    -1 -15 7 12.7
    -1 15 6 6.2
    -1 -15 6 29
    -1 15 5 0.8
    -1 -15 5 13.8
    -1 15 4 -1.8
    1 15 -4 10.8
    -1 -15 4 -3.4
    -1 15 3 18.9
    1 15 -3 15.8
    -1 -15 3 4.7
    1 15 -2 117.89
    -1 15 2 133.89
    -1 -15 2 103.99
    -1 -15 2 108.19
    1 -15 -2 126.49
    -1 -15 2 106.59
    1 15 -1 -1
    -1 15 1 8
    1 -15 -1 -4.2
    -1 -15 1 13
    1 -15 -1 -1.3
    1 -15 -1 7.9
    -1 -15 1 1.9
    -1 -15 1 4.9
    -1 15 0 726.43
    1 15 0 707.13
    -1 -15 0 788.82
    1 -15 0 746.53
    -1 -15 0 724.83
    1 -15 0 659.93
    1 -15 0 703.53
    -1 -15 0 653.03
    -1 15 -1 -0.5
    1 15 1 9.4
    -1 -15 -1 4.6
    -1 -15 -1 14.7
    1 -15 1 4
    -1 -15 -1 0.9
    -1 15 -2 70.19
    1 -15 2 85.59
    -1 15 -3 4.2
    1 15 3 4.5
    1 -15 3 10.3
    1 15 4 7.6
    -1 15 -4 -4.8
    1 -15 4 17.4
    1 15 5 -0.5
    1 -15 5 1.1
    1 15 6 23.1
    1 -15 6 17.4
    1 15 7 20
    1 -15 7 -2.9
    -1 16 7 20
    -1 -16 7 41.9
    -1 16 6 0
    -1 -16 6 -3.9
    -1 16 5 265.47
    -1 -16 5 245.88
    -1 16 4 13.9
    1 16 -4 1.9
    -1 -16 4 8.9
    -1 16 3 62.89
    1 16 -3 72.89
    -1 -16 3 60.59
    -1 16 2 5.1
    1 16 -2 6.8
    -1 -16 2 -0.4
    1 -16 -2 10.5
    -1 16 1 422.46
    1 16 -1 448.86
    -1 -16 1 416.36
    1 -16 -1 493.35
    -1 -16 1 410.96
    1 -16 -1 402.06
    -1 -16 1 407.36
    1 -16 -1 412.26
    -1 16 0 -0.2
    1 16 0 -3.4
    -1 -16 0 1.5
    -1 -16 0 16.8
    1 -16 0 4.4
    1 -16 0 -0.5
    -1 -16 0 -4.7
    1 -16 0 7.5
    -1 16 -1 415.16
    1 16 1 436.96
    -1 -16 -1 449.56
    -1 -16 -1 374.06
    1 -16 1 366.36
    -1 -16 -1 417.76
    -1 16 -2 -4.4
    1 16 2 1.5
    1 -16 2 6
    1 16 3 133.29
    -1 16 -3 117.69
    1 -16 3 128.59
    -1 16 -4 0.9
    1 16 4 11
    1 -16 4 -3
    1 16 5 280.07
    1 -16 5 222.18
    1 16 6 -12.2
    1 -16 6 1.1
    1 16 7 11.4
    1 -16 7 5.7
    -1 -17 6 74.09
    -1 17 5 5.7
    -1 -17 5 31.9
    1 17 -4 64.89
    -1 17 4 42.4
    -1 -17 4 16.8
    -1 17 3 -1.7
    1 17 -3 7.9
    -1 -17 3 3.7
    1 17 -2 2.9
    -1 17 2 3
    1 -17 -2 24.8
    -1 -17 2 6.2
    1 17 -1 69.19
    -1 17 1 59.89
    1 -17 -1 40.5
    1 -17 -1 31.6
    1 -17 -1 55.69
    -1 -17 1 55.39
    -1 -17 1 47.1
    -1 -17 1 48.5
    1 17 0 179.98
    -1 17 0 154.68
    -1 -17 0 160.68
    -1 -17 0 126.99
    -1 -17 0 166.28
    1 -17 0 141.69
    1 -17 0 141.69
    1 17 1 49.99
    -1 17 -1 52.89
    1 -17 1 49.2
    -1 -17 -1 75.39
    -1 -17 -1 56.09
    -1 -17 -1 71.49
    1 17 2 23.4
    -1 17 -2 13.3
    1 -17 2 25.5
    1 17 3 8.8
    -1 17 -3 8.8
    1 -17 3 -1.9
    1 17 4 85.99
    -1 17 -4 131.19
    1 -17 4 134.19
    1 17 5 -5
    1 -17 5 8.7
    1 -17 6 -3.1
    -1 18 6 -1
    -1 -18 6 8.9
    -1 18 5 62.39
    -1 -18 5 64.09
    -1 18 4 38.7
    1 18 -4 27.9
    -1 -18 4 52.49
    -1 18 3 53.39
    1 18 -3 50.49
    -1 -18 3 37.3
    -1 18 2 72.89
    1 18 -2 70.39
    1 -18 -2 60.19
    1 -18 -2 91.59
    -1 18 1 190.48
    1 -18 -1 211.98
    1 -18 -1 208.48
    -1 -18 1 167.08
    1 -18 -1 224.98
    -1 -18 1 192.48
    -1 18 0 57.49
    1 18 0 87.79
    1 -18 0 53.79
    -1 -18 0 63.59
    -1 -18 0 34.6
    1 -18 0 53.19
    -1 -18 0 58.79
    -1 18 -1 159.58
    1 18 1 151.68
    -1 -18 -1 130.09
    -1 -18 -1 147.79
    1 -18 1 163.68
    -1 -18 -1 129.09
    -1 18 -2 25.2
    1 18 2 37.4
    1 -18 2 28.1
    -1 18 -3 51.69
    1 18 3 50.89
    1 -18 3 50.39
    -1 18 -4 29.6
    1 18 4 39.1
    1 -18 4 21.9
    1 18 5 6
    1 -18 5 2.5
    1 18 6 -3.4
    1 -18 6 7.3
    -1 -19 5 31.9
    -1 19 4 6.5
    1 19 -4 5.6
    -1 -19 4 15.5
    -1 19 3 -6.5
    1 19 -3 6.4
    -1 -19 3 -0.2
    1 19 -2 16.3
    -1 19 2 8.1
    1 -19 -2 3
    1 -19 -2 14.2
    1 -19 -2 8.5
    -1 -19 2 14.2
    -1 19 1 17.7
    1 19 -1 18.1
    -1 -19 1 11.5
    1 -19 -1 31.7
    1 -19 -1 13.5
    1 -19 -1 14.7
    -1 19 0 63.79
    1 19 0 74.69
    -1 -19 0 49.4
    -1 -19 0 51.09
    1 -19 0 63.29
    -1 -19 0 53.09
    1 19 1 27.4
    -1 -19 -1 50.49
    1 -19 1 30.6
    1 19 2 4.5
    -1 19 -2 16
    -1 -19 -2 7.2
    1 -19 2 13.9
    -1 -19 -2 10.7
    -1 19 -3 -5.7
    1 19 3 11.1
    1 -19 3 -1
    -1 19 -4 -10.6
    1 19 4 6.5
    1 -19 4 -2.7
    1 19 5 4.5
    1 -19 5 26
    1 20 -4 -8.1
    -1 20 4 -5
    -1 -20 4 20.2
    1 20 -3 38.1
    -1 20 3 29.3
    -1 -20 3 40
    1 -20 -3 34.7
    1 20 -2 8.1
    -1 20 2 6.5
    -1 -20 2 -2.9
    1 -20 -2 8.2
    1 -20 -2 0.9
    -1 20 1 176.08
    1 20 -1 177.18
    -1 -20 1 172.78
    1 -20 -1 150.38
    1 -20 -1 181.78
    1 -20 -1 171.98
    1 20 0 4.6
    -1 20 0 15.6
    -1 -20 0 3.2
    -1 -20 0 13.9
    1 -20 0 13.2
    -1 -20 0 20.4
    1 20 1 166.08
    -1 20 -1 184.48
    -1 -20 -1 179.78
    1 -20 1 158.98
    -1 20 -2 -14.5
    1 20 2 6.9
    -1 -20 -2 -4.2
    -1 -20 -2 -3.1
    1 -20 2 14.6
    -1 20 -3 32.6
    1 20 3 22.8
    1 -20 3 19.1
    -1 20 -4 20.2
    1 20 4 55.79
    1 -20 4 43.1
    -1 21 3 12.8
    1 21 -3 26.3
    1 -21 -3 26.9
    1 -21 -3 8.8
    -1 -21 3 19.3
    1 21 -2 24.4
    -1 21 2 94.19
    1 -21 -2 19.4
    1 -21 -2 35.5
    -1 -21 2 43.3
    1 21 -1 25.6
    -1 21 1 23.7
    -1 -21 1 31.4
    1 -21 -1 29.5
    1 -21 -1 12.8
    1 21 0 142.39
    -1 21 0 138.09
    -1 -21 0 99.59
    -1 -21 0 117.09
    1 -21 0 120.99
    -1 21 -1 61.09
    1 21 1 49.9
    1 -21 1 70.19
    -1 -21 -1 57.59
    -1 21 -2 129.99
    1 21 2 141.09
    -1 -21 -2 132.09
    -1 -21 -2 132.49
    1 21 3 46.7
    -1 21 -3 3.2
    -1 -21 -3 15.2
    1 -21 3 38.2
    -1 -21 -3 9.9
    1 22 -2 47.4
    -1 -22 2 68.39
    -1 22 1 77.79
    1 22 -1 38.4
    -1 -22 1 77.49
    1 -22 -1 58.69
    1 22 0 66.49
    -1 22 0 72.19
    1 -22 0 80.09
    -1 -22 0 63.39
    1 22 1 48.8
    -1 22 -1 77.29
    -1 -22 -1 47.1
    1 -22 1 74.39
    1 22 2 45.9
    -1 22 -2 34.8
    1 -22 2 47.4
    -1 -22 -2 25.7
    -2 0 10 19.6
    -2 0 9 0.8
    -2 0 8 25.6
    -2 0 8 49.4
    -2 0 7 -5.2
    -2 0 7 3
    -2 0 6 434.86
    -2 0 6 415.46
    -2 0 5 -5
    -2 0 5 -6.9
    2 0 -4 9
    2 0 -3 -3.8
    -2 0 3 -5.4
    -2 0 3 -4.2
    2 0 -3 -1.1
    -2 0 1 -5.3
    -2 0 1 -5.3
    2 0 -1 -7.7
    2 0 -1 -4.7
    -2 0 0 422.86
    2 0 1 -2.5
    -2 0 -1 -3.9
    -2 0 -3 1.5
    -2 0 -3 -3.8
    2 0 3 -3.7
    -2 0 -4 1650.93
    -2 0 -4 1674.23
    2 0 4 1656.33
    -2 0 -5 1.6
    2 0 5 7.5
    2 0 6 128.09
    2 0 7 -1.1
    2 0 8 14.3
    2 0 9 -1.2
    2 0 10 22.3
    -2 1 10 -1.4
    -2 -1 10 8.7
    -2 1 9 4.7
    -2 -1 9 0.3
    -2 1 8 3.1
    -2 -1 8 11.1
    -2 -1 8 6.7
    -2 1 7 100.49
    -2 1 7 125.39
    -2 -1 7 157.08
    -2 -1 7 127.39
    -2 1 6 15.1
    -2 1 6 4.9
    -2 -1 6 16.8
    -2 -1 6 15
    -2 -1 5 41.1
    2 -1 -5 16.1
    -2 1 4 16.3
    -2 1 4 -1
    2 1 -4 18.5
    -2 -1 4 7
    2 -1 -4 11.5
    2 -1 -4 14.7
    -2 -1 4 14
    -2 1 3 218.48
    2 1 -3 235.28
    -2 -1 3 215.48
    2 -1 -3 275.47
    -2 1 2 9.1
    -2 1 2 14.1
    2 1 -2 16
    2 1 -2 14.1
    -2 -1 2 11.8
    -2 -1 2 6.7
    2 -1 -2 16.8
    2 -1 -2 16.1
    2 1 -1 527.45
    -2 1 1 485.35
    -2 1 1 463.85
    -2 -1 1 495.15
    2 -1 -1 506.05
    2 -1 -1 491.75
    -2 -1 1 524.55
    -2 1 0 58.89
    2 1 0 52.19
    2 1 1 298.77
    -2 -1 -1 312.57
    -2 1 -2 -1.8
    2 1 2 0.6
    -2 1 -2 2.9
    -2 -1 -2 3.4
    -2 -1 -2 6.3
    2 -1 2 -3.6
    2 -1 2 1.6
    2 1 3 523.45
    -2 1 -3 542.95
    -2 1 -3 519.15
    -2 -1 -3 537.45
    2 -1 3 508.45
    2 -1 3 565.94
    -2 -1 -3 522.75
    -2 1 -4 16.8
    2 1 4 17.5
    -2 1 -4 7.7
    2 -1 4 4.7
    -2 -1 -4 14.1
    -2 -1 -4 25.9
    2 -1 4 15.2
    -2 1 -5 544.85
    2 1 5 560.54
    2 -1 5 558.54
    2 -1 5 639.94
    -2 -1 -5 447.06
    2 1 6 14.7
    2 -1 6 5.3
    2 1 7 55.19
    2 -1 7 35
    2 1 8 7.4
    2 -1 8 -5.4
    2 1 9 16.2
    2 -1 9 11.4
    2 1 10 3.7
    2 -1 10 -5.1
    -2 2 10 29
    -2 -2 10 26.2
    -2 2 9 13.1
    -2 -2 9 8.3
    -2 -2 9 -5.4
    -2 2 8 -7.3
    -2 -2 8 3.7
    -2 -2 8 -1.7
    -2 2 7 -9.5
    -2 2 7 0.7
    -2 -2 7 0.5
    -2 -2 7 12.1
    -2 2 6 197.48
    -2 2 6 182.38
    -2 -2 6 179.18
    -2 -2 6 196.58
    -2 2 5 53.19
    -2 2 5 56.99
    -2 -2 5 64.19
    -2 -2 5 64.09
    2 -2 -5 66.19
    -2 2 4 139.99
    -2 2 4 156.98
    2 -2 -4 128.19
    -2 -2 4 176.28
    2 2 -3 24.3
    -2 2 3 38.4
    -2 2 3 18.1
    2 2 -3 17.7
    -2 -2 3 28.3
    2 -2 -3 10.9
    -2 -2 3 7
    2 -2 -3 10.5
    2 2 -2 3433.76
    2 2 -2 3401.86
    -2 2 2 3298.17
    2 -2 -2 3184.88
    2 -2 -2 3376.86
    -2 -2 2 3397.16
    -2 -2 2 3187.98
    -2 2 1 97.69
    -2 2 1 73.19
    2 2 -1 95.89
    2 2 -1 120.89
    2 2 -1 82.99
    2 -2 -1 75.49
    2 -2 -1 106.69
    -2 -2 1 97.29
    -2 -2 1 94.29
    2 2 0 2481.95
    -2 -2 0 2481.35
    2 2 1 170.48
    -2 2 -1 174.48
    -2 -2 -1 166.88
    2 -2 1 202.58
    -2 -2 -2 1771.42
    2 2 3 90.19
    -2 2 -3 90.19
    -2 2 -3 67.09
    2 -2 3 74.29
    -2 -2 -3 112.19
    2 -2 3 95.19
    -2 -2 -3 87.49
    2 2 4 335.07
    -2 2 -4 327.17
    -2 2 -4 359.26
    2 -2 4 318.97
    2 -2 4 385.06
    2 2 5 9.6
    -2 2 -5 26.4
    2 -2 5 22
    2 -2 5 15.3
    2 2 6 296.37
    2 -2 6 291.27
    2 -2 6 289.37
    2 2 7 4.7
    2 -2 7 7.1
    2 2 8 11.9
    2 -2 8 5.8
    2 2 9 1.8
    2 -2 9 9.2
    2 2 10 2
    2 -2 10 0.5
    -2 3 10 -2.9
    -2 -3 10 15.2
    -2 3 9 7.7
    -2 -3 9 6
    -2 -3 9 7.4
    -2 3 8 22.1
    -2 -3 8 16.9
    -2 -3 8 11.8
    -2 3 7 10.5
    -2 -3 7 9.7
    -2 -3 7 1.2
    -2 3 6 45.9
    -2 -3 6 39.1
    -2 -3 6 53.39
    -2 3 5 4.3
    -2 3 5 -12.6
    -2 -3 5 -5
    -2 -3 5 -6.9
    2 -3 -5 -3.3
    -2 3 4 17
    -2 3 4 27.9
    2 3 -4 23.4
    2 -3 -4 28.1
    -2 -3 4 43.7
    2 -3 -4 34
    -2 -3 4 28.2
    -2 3 3 879.31
    2 3 -3 896.01
    -2 3 3 889.91
    2 3 -3 900.41
    -2 -3 3 844.22
    -2 -3 3 914.11
    2 -3 -3 911.71
    -2 -3 3 844.72
    2 -3 -3 843.02
    2 3 -2 163.48
    -2 3 2 134.39
    2 3 -2 161.68
    -2 3 2 145.59
    -2 -3 2 153.18
    -2 -3 2 188.38
    -2 -3 2 166.08
    2 -3 -2 146.09
    2 -3 -2 155.38
    2 3 -1 763.92
    2 3 -1 804.72
    2 3 -1 656.33
    -2 3 1 834.72
    -2 -3 1 752.62
    2 -3 -1 644.74
    -2 -3 1 805.12
    2 3 0 518.35
    -2 3 0 478.05
    -2 -3 0 580.44
    2 3 1 1641.44
    -2 3 -1 1750.72
    -2 -3 -1 1622.44
    2 -3 1 1722.13
    2 3 2 57.79
    -2 3 -2 66.49
    -2 -3 -2 83.49
    -2 3 -3 77.89
    -2 -3 -3 62.59
    2 -3 3 75.39
    2 -3 3 47.7
    -2 3 -4 94.09
    -2 3 -4 52.39
    2 3 4 66.69
    -2 -3 -4 57.09
    2 -3 4 44.8
    2 -3 4 46.5
    -2 -3 -4 71.39
    2 -3 4 47
    -2 3 -5 10.1
    2 3 5 12.8
    2 -3 5 14.3
    2 -3 5 11.1
    2 3 6 58.49
    2 -3 6 67.89
    2 -3 6 54.39
    2 -3 7 -4.1
    2 -3 7 9.8
    2 -3 7 -1.5
    2 3 8 -0.1
    2 -3 8 -1
    2 -3 8 -8
    2 3 9 9.6
    2 -3 9 8
    2 -3 9 -6
    -2 4 9 -4.5
    -2 -4 9 11.8
    -2 -4 9 18.7
    -2 4 8 8.3
    -2 -4 8 18.4
    -2 4 7 -0.7
    -2 -4 7 8.1
    -2 -4 7 6.6
    -2 -4 7 6.5
    -2 4 6 139.09
    -2 -4 6 141.59
    -2 -4 6 145.09
    -2 -4 6 97.19
    -2 4 5 63.09
    -2 -4 5 60.89
    -2 -4 5 59.99
    -2 -4 5 73.79
    2 -4 -5 62.29
    -2 4 4 106.59
    2 4 -4 135.89
    2 -4 -4 115.99
    2 -4 -4 113.09
    -2 -4 4 132.89
    -2 -4 4 74.59
    -2 -4 4 142.39
    2 4 -3 68.79
    -2 4 3 68.09
    2 4 -3 70.69
    2 -4 -3 77.49
    2 -4 -3 66.49
    -2 -4 3 65.39
    -2 -4 3 44.4
    -2 -4 3 54.79
    -2 4 2 553.04
    2 4 -2 570.34
    2 4 -2 554.64
    2 4 -2 522.95
    2 -4 -2 553.64
    2 -4 -2 461.05
    -2 -4 2 482.15
    -2 -4 2 490.15
    2 4 -1 72.09
    -2 4 1 76.39
    2 4 -1 73.69
    2 4 -1 57.89
    2 -4 -1 56.39
    2 -4 -1 70.59
    -2 -4 1 70.69
    -2 -4 1 57.99
    -2 -4 1 63.29
    -2 4 0 35.6
    2 4 0 42.5
    -2 -4 0 46.9
    2 -4 0 37.7
    2 4 1 109.79
    -2 4 -1 126.29
    2 -4 1 132.49
    -2 -4 -1 121.29
    -2 4 -2 425.56
    2 4 2 487.35
    -2 4 -2 398.76
    -2 4 -2 449.76
    -2 -4 -2 462.95
    2 -4 2 412.16
    -2 4 -3 74.99
    2 4 3 108.49
    -2 4 -3 83.59
    2 -4 3 79.99
    -2 -4 -3 97.79
    -2 4 -4 202.58
    -2 4 -4 215.88
    2 4 4 186.98
    -2 -4 -4 204.08
    2 -4 4 167.18
    -2 -4 -4 224.18
    2 -4 4 174.08
    -2 4 -5 46.8
    2 4 5 50.29
    2 -4 5 22.6
    2 -4 5 51.99
    2 4 6 528.95
    2 -4 6 492.55
    2 -4 6 482.65
    2 4 7 -3.2
    2 -4 7 0
    2 -4 7 -8
    2 4 8 -4.3
    2 -4 8 -1.6
    2 4 9 6.9
    -2 5 9 66.89
    -2 -5 9 49.2
    -2 -5 9 85.09
    -2 5 8 2.5
    -2 -5 8 20.9
    -2 -5 8 -26.3
    -2 -5 8 7
    -2 5 7 256.47
    -2 -5 7 238.08
    -2 -5 7 229.08
    -2 5 6 11.8
    -2 -5 6 1.3
    -2 -5 6 -2.6
    -2 -5 6 9.6
    -2 -5 5 207.88
    2 5 -4 15.9
    2 5 -4 25.3
    -2 5 4 12
    2 -5 -4 13.2
    -2 -5 4 17.9
    2 -5 -4 17
    -2 -5 4 15.3
    -2 -5 4 18.8
    2 5 -3 1069.49
    2 5 -3 1052.09
    -2 5 3 1054.99
    2 -5 -3 964.5
    -2 -5 3 968.6
    -2 -5 3 971
    2 -5 -3 1015.1
    -2 -5 3 880.31
    2 5 -2 13.5
    -2 5 2 4.1
    2 5 -2 12.5
    2 -5 -2 6.6
    2 -5 -2 15.3
    -2 -5 2 20.5
    -2 -5 2 18
    -2 -5 2 6.7
    -2 5 0 7.4
    2 5 0 11.1
    2 -5 0 8.3
    -2 -5 0 6.8
    2 5 1 6706.23
    -2 -5 -1 6180.68
    -2 5 -2 2.9
    -2 5 -2 0.1
    -2 5 -2 -3
    2 5 2 4.9
    2 -5 2 -2.5
    -2 -5 -2 -2
    -2 5 -3 768.92
    -2 5 -3 780.52
    2 5 3 622.14
    -2 -5 -3 816.02
    -2 5 -4 7.8
    2 5 4 1.5
    2 -5 4 -3.3
    -2 -5 -4 11.6
    -2 -5 -4 13.2
    2 5 5 2607.94
    -2 5 -5 2333.07
    2 -5 5 2427.46
    2 5 6 32.1
    2 -5 6 4.2
    2 -5 6 0.9
    2 5 7 55.39
    2 -5 7 14.2
    2 5 8 1.2
    2 5 9 32.8
    -2 6 9 -8.7
    -2 -6 9 11.7
    -2 -6 9 8
    -2 6 8 40.3
    -2 -6 8 40.4
    -2 -6 8 51.59
    -2 -6 8 29.9
    -2 6 7 -2.4
    -2 -6 7 16.6
    -2 -6 7 7
    -2 -6 7 -5.4
    -2 6 6 233.18
    -2 -6 6 214.98
    -2 -6 6 200.68
    -2 -6 6 242.68
    -2 6 5 11.4
    -2 -6 5 7.2
    -2 -6 5 4.4
    -2 -6 5 12.3
    -2 6 4 287.57
    2 6 -4 260.07
    2 6 -4 218.98
    -2 -6 4 270.87
    2 -6 -4 186.58
    -2 -6 4 200.38
    -2 -6 4 240.48
    2 -6 -4 312.67
    2 6 -3 42.4
    2 6 -3 45.7
    -2 6 3 28.6
    -2 -6 3 59.29
    -2 -6 3 33.1
    2 -6 -3 36.9
    -2 -6 3 47.7
    2 -6 -3 34.6
    2 6 -2 357.56
    2 6 -2 316.97
    2 6 -2 350.66
    -2 6 2 349.77
    -2 -6 2 307.47
    2 -6 -2 377.36
    2 -6 -2 318.97
    -2 -6 2 339.87
    -2 -6 2 295.77
    -2 6 1 2.7
    -2 -6 1 4.1
    -2 -6 1 3.8
    2 -6 -1 5.6
    -2 -6 1 8.8
    -2 6 0 2081.79
    2 6 0 2084.69
    2 -6 0 2394.96
    -2 -6 0 2086.19
    2 -6 0 1950.9
    -2 6 -1 5.9
    -2 6 -1 4.5
    2 6 1 2.3
    -2 -6 -1 3.4
    2 -6 1 3.2
    2 6 2 504.95
    -2 6 -2 458.05
    -2 6 -2 499.25
    2 -6 2 444.06
    -2 -6 -2 441.06
    -2 6 -3 12.7
    -2 6 -3 3.1
    2 6 3 -0.7
    -2 -6 -3 8
    2 -6 3 1.3
    2 6 4 421.36
    -2 6 -4 377.06
    -2 6 -4 377.16
    2 -6 4 359.06
    -2 -6 -4 364.66
    -2 6 -5 2
    2 6 5 9.3
    2 -6 5 6.2
    2 -6 6 9.3
    2 6 7 -1.3
    2 -6 7 1
    2 6 8 6.6
    2 -6 8 12.8
    2 6 9 7.7
    -2 7 9 25.3
    -2 -7 9 29.2
    -2 -7 9 18.2
    -2 7 8 3.5
    -2 -7 8 -15.9
    -2 -7 8 5.5
    -2 -7 8 7.2
    -2 7 7 45.3
    -2 -7 7 61.19
    -2 -7 7 44.1
    -2 -7 7 40.8
    -2 7 6 -5.6
    -2 -7 6 -6.5
    -2 -7 6 7.1
    -2 -7 6 -2.7
    -2 7 5 81.09
    -2 -7 5 66.59
    -2 -7 5 75.29
    -2 -7 5 65.89
    -2 7 4 18.7
    2 7 -4 34.4
    2 7 -4 22.9
    -2 -7 4 21.1
    -2 -7 4 19.3
    -2 -7 4 18.2
    2 7 -3 1364.96
    -2 7 3 1145.09
    2 7 -3 1295.47
    2 -7 -3 1171.38
    -2 -7 3 1086.29
    2 -7 -3 1158.78
    -2 -7 3 1134.99
    -2 -7 3 1144.19
    2 7 -2 110.39
    -2 7 2 126.59
    2 7 -2 106.49
    2 7 -2 93.29
    2 -7 -2 84.79
    -2 -7 2 74.79
    -2 -7 2 91.19
    2 -7 -2 99.29
    -2 -7 2 71.39
    -2 7 1 259.87
    2 7 -1 290.97
    -2 -7 1 338.37
    -2 -7 1 285.87
    -2 -7 1 255.27
    2 -7 -1 282.57
    -2 7 0 32.6
    2 7 0 22.1
    -2 -7 0 18.5
    2 -7 0 30.9
    2 -7 0 25.3
    2 7 1 242.68
    -2 7 -1 231.08
    -2 7 -1 271.27
    -2 -7 -1 224.28
    2 -7 1 198.58
    -2 7 -2 43.5
    2 7 2 53.09
    -2 7 -2 51.49
    -2 7 -2 33.5
    2 -7 2 32.3
    -2 -7 -2 46.9
    2 7 3 691.63
    -2 7 -4 6.7
    2 7 4 1.3
    -2 7 -4 4.7
    2 -7 4 0.1
    -2 -7 -4 3.7
    -2 7 -5 69.59
    2 7 5 49.99
    2 -7 5 75.29
    2 7 6 6.8
    2 7 7 8.2
    2 -7 7 -0.2
    2 7 8 -1.4
    2 -7 8 0.1
    2 7 9 13.3
    -2 8 9 62.69
    -2 -8 9 16.9
    -2 -8 9 5
    -2 8 8 18.5
    -2 -8 8 12.2
    -2 -8 8 -0.5
    -2 -8 8 -12.4
    -2 8 7 12.6
    -2 -8 7 4.6
    -2 -8 7 -1.5
    -2 -8 7 4.7
    -2 8 6 2
    -2 -8 6 -1.5
    -2 -8 6 0.4
    -2 -8 6 -0.5
    -2 8 5 156.58
    -2 -8 5 109.69
    -2 -8 5 114.89
    -2 -8 5 108.69
    -2 8 4 598.44
    2 8 -4 627.44
    -2 -8 4 533.05
    -2 -8 4 587.74
    -2 -8 4 539.05
    2 -8 -4 595.04
    -2 8 3 184.28
    2 8 -3 163.88
    2 8 -3 200.58
    -2 -8 3 181.08
    -2 -8 3 148.19
    2 -8 -3 199.08
    2 -8 -3 164.18
    -2 -8 3 165.38
    -2 8 2 621.74
    2 8 -2 493.65
    2 8 -2 633.34
    2 8 -2 599.14
    -2 -8 2 533.85
    -2 -8 2 517.95
    -2 -8 2 654.03
    2 -8 -2 507.15
    2 -8 -2 629.94
    -2 8 1 102.29
    2 8 -1 112.19
    -2 -8 1 109.69
    -2 -8 1 103.29
    2 -8 -1 109.09
    -2 -8 1 101.29
    2 8 0 512.95
    -2 8 0 517.55
    2 -8 0 595.24
    -2 -8 0 504.45
    2 -8 0 527.85
    -2 8 -1 108.79
    2 8 1 120.79
    -2 -8 -1 98.49
    2 -8 1 101.69
    -2 8 -2 1078.39
    2 8 2 943.51
    -2 8 -2 843.32
    -2 8 -2 1085.69
    2 -8 2 860.81
    -2 -8 -2 841.02
    2 8 3 174.88
    -2 8 -3 154.28
    -2 8 -3 151.88
    -2 8 -3 162.18
    2 -8 3 137.79
    -2 -8 -3 171.08
    2 8 4 55.99
    2 8 5 18.6
    -2 8 -5 21.8
    2 -8 5 8
    2 8 6 23.2
    2 -8 6 32.9
    2 8 7 3.9
    2 -8 7 -5.3
    2 8 8 5.5
    2 -8 8 -10.5
    2 8 9 17.1
    -2 9 9 81.09
    -2 -9 9 94.49
    -2 9 8 33.1
    -2 -9 8 28.5
    -2 -9 8 22
    -2 -9 7 1.6
    -2 -9 7 13
    -2 9 6 12.2
    -2 -9 6 14
    -2 -9 6 29.7
    -2 -9 6 19.8
    -2 -9 5 200.98
    -2 -9 5 260.47
    -2 -9 5 249.88
    -2 9 4 2.7
    -2 -9 4 7
    -2 -9 4 3.8
    -2 -9 4 5.8
    2 -9 -4 10.8
    2 9 -3 220.88
    2 9 -3 252.87
    2 9 -3 224.18
    -2 9 3 250.07
    -2 -9 3 194.48
    2 -9 -3 239.68
    2 -9 -3 219.78
    -2 -9 3 240.78
    -2 -9 3 232.68
    2 9 -2 73.99
    -2 9 2 88.49
    2 9 -2 58.09
    -2 -9 2 57.79
    2 -9 -2 77.79
    -2 -9 2 54.39
    -2 -9 2 79.19
    -2 9 1 44.3
    2 9 -1 31.7
    2 -9 -1 49.1
    -2 -9 1 56.79
    -2 -9 1 47
    -2 -9 1 43
    2 9 0 130.89
    -2 -9 0 121.19
    -2 -9 0 104.09
    2 -9 0 120.69
    2 -9 0 111.79
    2 -9 0 129.69
    2 9 1 39.9
    -2 9 -1 48.3
    -2 -9 -1 40.9
    2 9 2 26.6
    -2 9 -2 20.6
    -2 9 -2 22.5
    -2 9 -2 14.3
    -2 -9 -2 33.1
    2 -9 2 19
    2 9 3 308.57
    -2 9 -3 328.27
    -2 9 -3 327.67
    -2 9 -3 313.17
    2 -9 3 255.17
    -2 -9 -3 265.07
    2 9 4 38
    -2 9 -4 29.9
    -2 9 -4 45.4
    2 -9 4 37
    -2 9 -5 432.86
    2 -9 5 354.46
    2 9 6 32.6
    2 -9 6 65.79
    2 9 7 315.27
    2 -9 7 262.47
    2 9 8 32.4
    2 -9 8 3.3
    -2 10 9 -13.2
    -2 -10 9 29.2
    -2 10 8 255.97
    -2 -10 8 255.37
    -2 10 7 20.6
    -2 -10 7 -0.4
    -2 10 6 97.09
    -2 -10 6 94.09
    -2 -10 6 71.19
    -2 -10 6 114.89
    -2 10 5 34.4
    -2 -10 5 71.59
    -2 10 4 688.43
    2 -10 -4 493.35
    -2 -10 4 590.84
    -2 -10 4 669.83
    2 10 -3 27.1
    2 10 -3 46.4
    2 10 -3 44.9
    -2 10 3 36.3
    2 -10 -3 23.9
    2 -10 -3 36.4
    -2 -10 3 21.4
    -2 -10 3 30
    -2 -10 3 28.5
    -2 10 2 406.26
    2 10 -2 415.66
    2 -10 -2 426.36
    -2 -10 2 389.76
    -2 -10 2 441.16
    -2 -10 2 441.86
    2 10 -1 9.5
    -2 10 1 13.8
    -2 -10 1 7.6
    -2 -10 1 7.9
    2 -10 -1 12
    -2 -10 1 11.9
    2 10 0 2024.7
    -2 10 0 2078.99
    -2 -10 0 1956
    -2 -10 0 1960
    2 -10 0 2066.99
    2 -10 0 2092.09
    2 10 1 11.2
    -2 10 -1 14.5
    2 -10 1 11.4
    -2 -10 -1 11.9
    -2 10 -2 288.77
    -2 10 -2 278.27
    2 10 2 309.57
    2 -10 2 237.28
    -2 -10 -2 290.17
    2 10 3 24.4
    -2 10 -3 50.09
    -2 10 -3 41.6
    -2 10 -3 25.4
    2 -10 3 22.3
    2 10 4 1087.99
    -2 10 -4 1246.78
    2 -10 4 1078.29
    -2 10 -5 -0.6
    2 10 5 30.4
    2 -10 5 3.2
    2 10 6 210.08
    2 -10 6 177.78
    2 10 7 9.4
    2 -10 7 11
    2 10 8 193.88
    2 -10 8 186.48
    2 10 9 24.1
    2 -10 9 14.7
    -2 11 8 9
    -2 -11 8 13.6
    -2 11 7 170.68
    -2 -11 7 193.18
    -2 11 6 0.2
    -2 -11 6 0.4
    -2 -11 5 18.9
    -2 -11 5 14.2
    -2 11 4 18.3
    -2 -11 4 11.7
    -2 -11 4 6.6
    2 -11 -4 32.7
    2 11 -3 28.9
    -2 11 3 35.4
    -2 -11 3 37.1
    -2 -11 3 7.3
    2 -11 -3 30.6
    2 -11 -3 36.7
    2 11 -2 30.4
    -2 11 2 33.2
    -2 -11 2 39.2
    -2 -11 2 28
    2 -11 -2 43.9
    -2 -11 2 32.9
    2 11 -1 554.74
    -2 11 1 536.05
    -2 -11 1 630.74
    -2 -11 1 587.84
    2 -11 -1 571.34
    -2 -11 1 505.85
    -2 11 0 2
    2 11 0 6
    -2 -11 0 1.5
    2 -11 0 0.7
    2 -11 0 1.9
    -2 -11 0 2.6
    -2 -11 0 3.5
    2 -11 0 3
    -2 11 -1 345.17
    2 11 1 385.96
    -2 -11 -1 364.66
    2 11 2 21.4
    -2 -11 -2 18.4
    2 -11 2 6.3
    -2 11 -3 121.19
    -2 11 -3 136.69
    2 11 3 112.19
    2 -11 3 95.19
    -2 11 -4 106.29
    -2 11 -4 116.99
    2 11 4 94.59
    -2 11 -4 127.59
    2 -11 4 105.29
    2 11 5 349.77
    2 -11 5 373.56
    2 11 6 77.29
    2 -11 6 68.09
    2 11 7 11.6
    2 -11 7 4.2
    2 11 8 11
    2 -11 8 14.9
    -2 12 8 38.7
    -2 -12 8 43
    -2 12 7 13.9
    -2 -12 7 11.2
    -2 12 6 52.69
    -2 -12 6 58.69
    -2 12 5 -3
    -2 -12 5 2.2
    2 12 -4 42.7
    -2 -12 4 50.99
    2 -12 -4 57.29
    -2 -12 4 31.8
    -2 -12 4 47.4
    2 12 -3 0.5
    -2 12 3 13.8
    -2 -12 3 -2.7
    -2 -12 3 9.9
    2 -12 -3 12.1
    -2 -12 3 13.5
    2 -12 -3 7.2
    2 12 -2 150.98
    -2 12 2 153.18
    2 -12 -2 149.79
    -2 -12 2 125.49
    -2 -12 2 179.08
    -2 -12 2 158.38
    -2 12 1 9.2
    2 12 -1 5.6
    -2 -12 1 3.4
    -2 -12 1 0.6
    2 -12 -1 13.8
    -2 -12 1 7.2
    -2 12 0 565.24
    2 12 0 578.74
    2 -12 0 524.85
    2 -12 0 581.44
    -2 -12 0 527.25
    -2 -12 0 650.83
    2 -12 0 574.04
    -2 -12 0 574.94
    -2 12 -1 7.8
    2 12 1 12.1
    2 -12 1 11.7
    -2 -12 -1 14.4
    -2 12 -2 219.08
    2 12 2 230.38
    2 -12 2 199.78
    -2 12 -3 43.3
    -2 12 -3 38
    2 12 3 52.29
    2 -12 3 38.7
    -2 12 -4 46.1
    -2 12 -4 41.1
    2 12 4 25
    2 -12 4 38
    2 12 5 9.7
    2 -12 5 16.7
    2 12 6 31.7
    2 -12 6 34
    2 12 7 15.7
    2 -12 7 9.5
    2 -12 8 45.4
    -2 13 8 19.3
    -2 13 7 5.7
    -2 -13 7 12.1
    -2 13 6 22.5
    -2 -13 6 12.9
    -2 -13 5 157.18
    -2 13 4 36.4
    2 13 -4 29.1
    -2 -13 4 17.9
    -2 13 3 611.44
    2 13 -3 664.33
    2 -13 -3 506.95
    -2 -13 3 474.95
    -2 -13 3 544.25
    -2 13 2 26.8
    2 13 -2 20.9
    -2 -13 2 20.9
    -2 -13 2 29.2
    -2 -13 2 21.2
    2 -13 -2 27.1
    -2 13 1 300.07
    2 13 -1 274.07
    2 -13 -1 234.78
    -2 -13 1 286.17
    -2 -13 1 228.08
    -2 -13 1 202.78
    2 -13 -1 264.47
    2 13 0 133.19
    -2 13 0 108.69
    -2 -13 0 86.89
    2 -13 0 93.89
    -2 -13 0 77.29
    -2 -13 0 108.29
    2 -13 0 99.39
    2 -13 0 76.89
    2 13 1 432.56
    -2 13 -1 417.46
    -2 -13 -1 441.56
    2 -13 1 437.66
    -2 13 -2 10.7
    2 13 2 14.7
    2 -13 2 16.8
    -2 13 -3 675.03
    2 13 3 788.82
    2 -13 3 614.64
    2 13 4 190.88
    -2 13 -4 158.48
    2 -13 4 152.58
    2 13 5 428.76
    2 -13 5 493.75
    2 13 6 39.6
    2 -13 6 52.69
    2 13 7 62.59
    2 -13 7 89.09
    2 13 8 13.2
    2 -13 8 5.5
    -2 14 7 20.8
    -2 -14 7 -3.9
    -2 14 6 -1.5
    -2 -14 6 11.3
    -2 14 5 56.69
    -2 -14 5 50.79
    2 14 -4 584.14
    -2 14 4 541.15
    -2 -14 4 461.05
    -2 14 3 115.69
    2 14 -3 110.19
    -2 -14 3 107.89
    2 -14 -3 127.99
    -2 -14 3 126.49
    -2 -14 3 106.69
    2 14 -2 187.88
    -2 14 2 200.58
    -2 -14 2 155.38
    -2 -14 2 189.28
    -2 -14 2 136.19
    2 14 -1 17.2
    -2 14 1 25.9
    -2 -14 1 14.3
    2 -14 -1 18.5
    -2 -14 1 29.1
    2 -14 -1 14.3
    -2 -14 1 12.3
    2 14 0 287.17
    -2 14 0 299.07
    -2 -14 0 338.57
    -2 -14 0 306.07
    2 -14 0 301.67
    2 -14 0 302.57
    -2 -14 0 313.67
    2 -14 0 303.37
    -2 14 -1 32
    2 14 1 9.7
    2 -14 1 18.1
    -2 -14 -1 22.5
    2 14 2 274.17
    -2 14 -2 241.98
    2 -14 2 234.78
    2 14 3 97.69
    -2 14 -3 95.79
    2 -14 3 62.59
    2 14 4 299.67
    2 14 5 30.5
    2 -14 5 25.7
    2 14 6 24.4
    2 -14 6 46.4
    2 14 7 10.4
    2 -14 7 19.4
    -2 15 7 51.29
    -2 -15 7 46.6
    -2 15 6 12.8
    -2 -15 6 4.2
    -2 15 5 191.78
    -2 -15 5 154.98
    -2 15 4 -1.6
    2 15 -4 6.3
    -2 -15 4 5.5
    -2 15 3 150.68
    2 15 -3 142.79
    -2 -15 3 101.69
    2 -15 -3 124.69
    -2 -15 3 120.79
    -2 15 2 24.8
    2 15 -2 12.6
    -2 -15 2 33.8
    -2 -15 2 26.3
    -2 -15 2 25.6
    2 15 -1 410.36
    -2 15 1 443.06
    -2 -15 1 385.96
    2 -15 -1 407.76
    -2 -15 1 412.56
    -2 -15 1 362.36
    2 -15 -1 360.46
    2 -15 -1 374.26
    2 15 0 42.3
    -2 15 0 68.49
    2 -15 0 56.09
    -2 -15 0 51.89
    -2 -15 0 69.09
    2 -15 0 44.5
    2 -15 0 57.09
    -2 -15 0 79.39
    2 15 1 460.15
    -2 15 -1 417.16
    -2 -15 -1 445.26
    -2 -15 -1 458.05
    2 -15 1 421.76
    2 15 2 13.5
    -2 15 -2 8.6
    2 -15 2 6.4
    -2 15 -3 182.98
    2 15 3 159.48
    2 -15 3 152.48
    2 15 4 10.2
    -2 15 -4 21.8
    2 -15 4 30.7
    2 15 5 176.38
    2 -15 5 154.48
    2 15 6 15.6
    2 -15 6 21.8
    2 15 7 84.69
    2 -15 7 111.89
    -2 16 7 4.6
    -2 -16 7 10.3
    -2 16 6 12.3
    -2 -16 6 32
    -2 16 5 -7.1
    -2 -16 5 17.6
    2 16 -4 18.2
    -2 16 4 9.9
    -2 -16 4 17.6
    -2 16 3 91.19
    2 16 -3 76.29
    -2 -16 3 64.49
    2 -16 -3 101.69
    2 16 -2 68.09
    -2 -16 2 60.09
    -2 -16 2 60.09
    2 -16 -2 58.79
    -2 -16 2 27.9
    -2 16 1 52.19
    2 16 -1 36.3
    2 -16 -1 9.7
    -2 -16 1 24.1
    -2 -16 1 25.1
    2 -16 -1 31.4
    2 -16 -1 17.3
    -2 -16 1 29.5
    2 16 0 23.2
    -2 16 0 29.1
    -2 -16 0 23.4
    2 -16 0 24.4
    -2 -16 0 9.6
    2 16 1 73.89
    -2 16 -1 63.49
    2 -16 1 68.59
    -2 -16 -1 45.2
    -2 -16 -1 79.89
    -2 16 -2 54.49
    2 16 2 54.49
    2 -16 2 35.2
    -2 16 -3 101.99
    2 16 3 86.99
    2 -16 3 97.09
    2 16 4 2.1
    -2 16 -4 7.3
    2 -16 4 4.5
    2 16 5 7.7
    2 -16 5 27.5
    2 16 6 9.8
    2 -16 6 7.3
    2 16 7 0.8
    2 -16 7 22.2
    -2 -17 6 4.9
    -2 17 5 15.7
    -2 -17 5 30.4
    -2 17 4 26.8
    2 17 -4 26.2
    -2 -17 4 5.5
    2 17 -3 21.3
    -2 17 3 36.1
    -2 -17 3 18.5
    -2 17 2 23.6
    2 17 -2 39.3
    2 -17 -2 36.8
    -2 -17 2 34.5
    -2 -17 2 27
    2 -17 -2 43.5
    -2 -17 2 30.9
    -2 17 1 93.59
    2 17 -1 111.39
    2 -17 -1 90.09
    -2 -17 1 69.59
    -2 -17 1 99.09
    2 -17 -1 64.99
    -2 -17 1 70.59
    2 -17 -1 77.89
    -2 17 0 13.8
    2 17 0 0.3
    2 -17 0 15.4
    -2 -17 0 7.4
    -2 -17 0 12.2
    -2 17 -1 114.99
    2 17 1 87.09
    2 -17 1 83.39
    -2 -17 -1 66.59
    -2 -17 -1 87.19
    2 17 2 16.2
    -2 17 -2 18.2
    2 -17 2 21.9
    -2 17 -3 53.49
    2 17 3 43
    2 -17 3 49.99
    2 17 4 3.3
    -2 17 -4 -0.3
    2 -17 4 7
    2 17 5 22.6
    2 -17 5 40.7
    2 17 6 -7.8
    2 -17 6 -7.7
    -2 -18 6 4.4
    -2 18 5 7.5
    -2 -18 5 15.4
    -2 18 4 140.79
    2 18 -4 174.58
    -2 -18 4 164.78
    2 18 -3 -9.9
    -2 18 3 11
    -2 -18 3 -1.7
    2 18 -2 225.88
    -2 18 2 253.37
    -2 -18 2 252.47
    2 18 -1 5.1
    -2 18 1 5.5
    -2 -18 1 27
    2 -18 -1 4.3
    -2 -18 1 0.6
    -2 -18 1 10.4
    2 -18 -1 3.9
    2 -18 -1 17.1
    2 18 0 29.1
    -2 18 0 45.7
    2 -18 0 35.8
    -2 -18 0 28.3
    -2 -18 0 67.09
    -2 18 -1 11.8
    2 18 1 14.9
    2 -18 1 14.3
    -2 -18 -1 2.8
    -2 18 -2 407.16
    2 18 2 381.26
    2 -18 2 396.96
    -2 18 -3 35.9
    2 18 3 32.6
    2 -18 3 29.5
    2 18 4 72.39
    -2 18 -4 67.79
    2 -18 4 34.4
    2 18 5 1.9
    2 -18 5 6.3
    2 -18 6 5.2
    -2 -19 5 91.39
    2 19 -4 -13.9
    -2 19 4 0.4
    -2 -19 4 0.8
    -2 19 3 219.18
    2 19 -3 212.28
    -2 -19 3 183.48
    2 19 -2 40.6
    -2 19 2 42.1
    2 -19 -2 34.2
    -2 -19 2 28.7
    2 -19 -2 27.5
    2 19 -1 179.88
    -2 -19 1 127.49
    2 -19 -1 117.09
    -2 -19 1 139.89
    -2 -19 1 173.88
    2 -19 -1 145.09
    2 19 0 63.39
    -2 19 0 54.89
    2 -19 0 49.4
    -2 -19 0 29.3
    -2 -19 0 42
    -2 19 -1 337.57
    2 19 1 321.37
    2 -19 1 318.97
    -2 -19 -1 401.86
    -2 -19 -1 374.96
    -2 19 -2 47.7
    2 19 2 31
    2 -19 2 44.3
    -2 -19 -2 34.7
    -2 -19 -2 27.4
    2 19 3 105.49
    -2 19 -3 76.39
    -2 19 -4 -2.2
    2 19 4 28.7
    2 -19 4 7.7
    2 19 5 68.69
    2 -19 5 27.3
    2 20 -4 19.3
    -2 20 4 51.09
    -2 -20 4 54.29
    -2 20 3 4.7
    2 20 -3 -3.3
    2 -20 -3 1.9
    -2 -20 3 9
    2 20 -2 120.79
    -2 20 2 161.58
    2 -20 -2 116.99
    -2 -20 2 68.49
    2 20 -1 -4.2
    -2 20 1 12.7
    2 -20 -1 4.8
    -2 -20 1 2.5
    -2 -20 1 16.2
    2 -20 -1 15.4
    -2 20 0 42.5
    2 20 0 60.89
    2 -20 0 50.59
    -2 -20 0 48.6
    -2 -20 0 32.4
    2 20 1 36.2
    -2 20 -1 45.7
    -2 -20 -1 44.7
    -2 -20 -1 24.2
    2 -20 1 42.4
    2 20 2 205.98
    -2 -20 -2 295.57
    2 -20 2 238.98
    -2 -20 -2 281.47
    2 20 3 15.7
    -2 20 -3 10.3
    2 -20 3 30.2
    2 -20 4 50.49
    -2 21 3 7.6
    2 21 -3 4.5
    2 -21 -3 9.7
    2 -21 -3 -10.1
    -2 -21 3 6
    2 21 -2 43.6
    -2 21 2 60.89
    2 -21 -2 88.89
    2 -21 -2 56.99
    -2 -21 2 74.49
    -2 21 1 90.89
    2 21 -1 120.19
    -2 -21 1 105.69
    2 -21 -1 111.19
    2 21 0 60.39
    -2 21 0 63.79
    2 -21 0 56.69
    -2 -21 0 46.5
    -2 -21 0 66.09
    -2 21 -1 42
    2 21 1 68.99
    -2 -21 -1 32.4
    -2 -21 -1 35.8
    2 -21 1 51.49
    -2 21 -2 27.9
    2 21 2 31.7
    2 -21 2 42.2
    -2 -21 -2 17.4
    -2 -21 -2 4.5
    -2 21 -3 18.3
    2 21 3 24
    -2 -21 -3 19.5
    -2 -21 -3 24.4
    2 -21 3 50.79
    -2 22 1 13.6
    2 22 -1 -17.3
    2 -22 -1 25.1
    -2 -22 1 26.3
    -2 22 0 42.8
    2 22 0 41.2
    -2 -22 0 44.2
    -2 -22 0 81.89
    2 -22 0 72.29
    -2 22 -1 -1.6
    2 22 1 19.5
    -2 -22 -1 14
    -2 -22 -1 3.4
    2 -22 1 26
    -3 0 10 13.7
    -3 0 9 8.2
    -3 0 8 67.89
    -3 0 8 52.89
    -3 0 7 -1.4
    -3 0 7 -6.9
    -3 0 6 36.7
    -3 0 6 16.2
    -3 0 5 8.9
    -3 0 5 -4.5
    3 0 -4 249.48
    -3 0 4 254.27
    3 0 -4 270.17
    -3 0 4 252.87
    -3 0 3 -6.7
    3 0 -3 0
    3 0 -3 -3.5
    -3 0 3 -2.4
    3 0 -2 168.78
    3 0 -2 167.58
    -3 0 2 151.08
    -3 0 2 156.68
    3 0 -1 -3.1
    -3 0 1 -3.7
    -3 0 1 -0.1
    3 0 -1 -1.7
    -3 0 0 125.99
    -3 0 -1 -1.7
    3 0 1 -4
    3 0 2 69.19
    -3 0 -3 4.5
    -3 0 -3 -4.5
    3 0 4 2.8
    -3 0 -5 13.1
    3 0 5 -2.1
    3 0 6 35.4
    3 0 7 2.5
    3 0 8 14.7
    3 0 9 -0.7
    3 0 10 4.4
    -3 1 10 5.9
    -3 -1 10 1.4
    -3 1 9 8
    -3 -1 9 12.3
    -3 -1 9 4.7
    -3 1 8 6.7
    -3 1 8 6.3
    -3 -1 8 -1.4
    -3 -1 8 1.5
    -3 1 7 -6.2
    -3 1 7 -9.7
    -3 -1 7 -9.6
    -3 1 6 25.2
    -3 1 6 19.4
    -3 -1 6 14.2
    -3 -1 6 14.2
    -3 1 5 82.49
    -3 1 5 82.19
    -3 -1 5 76.19
    -3 -1 5 76.19
    -3 1 4 9318.07
    -3 1 4 9303.77
    3 1 -4 9719.83
    3 -1 -4 9640.63
    3 -1 -4 9441.46
    -3 -1 4 9381.46
    -3 -1 4 9376.56
    -3 1 3 162.48
    -3 1 3 128.79
    3 1 -3 161.58
    3 1 -3 133.89
    -3 -1 3 157.48
    3 -1 -3 146.19
    3 -1 -3 174.08
    -3 1 2 328.47
    -3 -1 2 395.46
    3 1 -1 82.29
    3 1 -1 85.19
    -3 1 1 74.39
    -3 1 1 80.49
    3 -1 -1 83.89
    3 -1 -1 79.49
    -3 -1 1 90.99
    -3 -1 1 72.89
    -3 1 0 981.6
    3 1 0 953.4
    3 1 1 49.6
    -3 1 -1 43.2
    -3 -1 -1 49.7
    -3 1 -2 894.91
    -3 1 -2 840.12
    3 1 2 835.92
    -3 -1 -2 803.12
    3 -1 2 889.81
    -3 1 -3 268.97
    -3 1 -3 242.28
    3 1 3 237.28
    -3 -1 -3 249.68
    3 -1 3 226.38
    -3 -1 -3 222.38
    -3 1 -5 37.6
    -3 -1 -5 37.2
    3 1 6 91.99
    3 -1 6 64.19
    3 1 7 1.7
    3 -1 7 12.3
    3 -1 8 76.89
    3 1 9 11.1
    3 -1 9 -2.5
    3 1 10 -4.3
    3 -1 10 -17.1
    -3 2 10 -0.3
    -3 -2 10 7.8
    -3 2 9 19.9
    -3 -2 9 7.8
    -3 -2 9 1.9
    -3 2 8 20.9
    -3 -2 8 16
    -3 -2 8 11.7
    -3 2 7 11.6
    -3 2 7 8
    -3 -2 7 2.8
    -3 -2 7 13.4
    -3 2 6 12.8
    -3 2 6 -10.4
    -3 -2 6 -1.4
    -3 -2 6 -14.5
    -3 2 5 149.99
    -3 2 5 152.28
    -3 -2 5 118.49
    3 -2 -5 173.38
    -3 -2 5 115.19
    3 2 -4 43.7
    -3 2 4 25.5
    -3 2 4 35.1
    3 2 -4 32.5
    3 -2 -4 29.1
    -3 -2 4 18.8
    -3 -2 4 38.6
    3 -2 -4 44.3
    3 2 -3 2329.57
    -3 2 3 2322.87
    -3 2 3 2312.07
    3 2 -3 2323.27
    3 -2 -3 2323.37
    -3 -2 3 2291.87
    3 -2 -3 2416.26
    -3 -2 3 2215.78
    3 2 -2 19.8
    3 2 -2 20.6
    -3 2 2 16.8
    -3 2 2 15.1
    3 -2 -2 18.5
    -3 -2 2 19.3
    3 -2 -2 22.2
    -3 -2 2 15.1
    -3 2 1 2295.47
    -3 2 1 2355.46
    3 2 -1 2588.34
    -3 -2 1 2702.63
    3 -2 -1 2343.87
    -3 -2 1 2457.95
    -3 -2 1 2524.45
    3 2 0 25.3
    -3 2 0 23.5
    -3 -2 0 19.5
    -3 2 -1 3098.49
    3 2 1 3111.39
    -3 -2 -1 3051.59
    -3 2 -2 5.9
    -3 2 -2 7
    -3 -2 -2 9.1
    3 2 4 6.7
    -3 2 -4 14.2
    -3 2 -4 5.7
    -3 -2 -4 16.7
    3 -2 4 7.7
    -3 -2 -4 15.8
    3 2 5 34.3
    3 -2 5 30.7
    3 2 6 20.5
    3 -2 6 26.5
    3 2 7 101.59
    3 -2 7 87.09
    3 2 8 13.7
    3 -2 8 8
    3 2 9 18.2
    3 -2 9 3
    3 -2 9 19.8
    -3 -3 10 39.4
    -3 3 9 6.1
    -3 -3 9 13.5
    -3 -3 9 4.9
    -3 3 8 22.5
    -3 -3 8 9.8
    -3 -3 8 12.8
    -3 3 7 -10.7
    -3 -3 7 4.9
    -3 -3 7 -8.3
    -3 3 6 46.8
    -3 3 6 50.19
    -3 -3 6 46.7
    -3 -3 6 29.3
    -3 3 5 22.7
    -3 3 5 13.3
    -3 -3 5 13.9
    -3 -3 5 17.5
    3 -3 -5 22.5
    -3 3 4 630.84
    3 3 -4 438.16
    3 -3 -4 498.85
    3 -3 -4 499.95
    -3 -3 4 545.65
    -3 3 3 68.89
    -3 3 3 41.4
    3 3 -3 68.09
    3 3 -3 65.29
    -3 -3 3 49.8
    -3 -3 3 69.59
    3 -3 -3 50.29
    3 -3 -3 76.59
    -3 -3 3 59.09
    3 3 -2 809.32
    -3 3 2 740.23
    3 3 -2 809.02
    -3 3 2 709.43
    -3 -3 2 761.82
    -3 -3 2 764.82
    3 -3 -2 649.04
    -3 -3 2 737.53
    3 -3 -2 785.12
    -3 3 1 1
    3 3 -1 2.4
    -3 3 1 1.3
    3 3 -1 -0.6
    3 3 -1 2.9
    -3 -3 1 0.3
    3 -3 -1 0
    -3 -3 1 3.6
    3 3 0 2593.44
    -3 3 0 2542.95
    -3 -3 0 2574.34
    3 3 1 1.7
    -3 3 -1 2.8
    -3 -3 -1 0
    3 3 2 462.25
    -3 3 -2 524.85
    -3 3 -2 560.74
    -3 -3 -2 552.04
    3 -3 2 512.85
    3 3 3 22.6
    -3 3 -3 20.1
    -3 3 -3 25.7
    -3 -3 -3 25
    3 -3 3 28.7
    -3 3 -4 1299.37
    -3 3 -4 1319.07
    3 3 4 1324.27
    3 -3 4 1263.27
    3 -3 4 1203.28
    -3 -3 -4 1326.97
    -3 -3 -4 1262.97
    -3 3 -5 10.3
    3 3 5 9.9
    3 -3 5 0.3
    3 -3 5 -2.5
    3 3 6 54.59
    3 -3 6 51.99
    3 3 7 -2.2
    3 -3 7 6.2
    3 3 8 65.39
    3 -3 8 70.69
    3 3 9 7.9
    3 -3 9 -7.9
    -3 4 9 23.4
    -3 -4 9 37.8
    -3 -4 9 39.7
    -3 4 8 -4.7
    -3 -4 8 5.6
    -3 -4 8 1.4
    -3 4 7 24.4
    -3 -4 7 23.6
    -3 -4 7 31.2
    -3 4 6 41.4
    -3 -4 6 56.19
    -3 -4 6 54.39
    -3 -4 6 33.5
    -3 4 5 526.05
    -3 4 5 581.14
    -3 -4 5 675.53
    -3 -4 5 575.94
    -3 -4 5 520.25
    3 -4 -5 503.45
    3 4 -4 11.7
    -3 4 4 10.2
    3 4 -4 15.6
    -3 4 4 5.5
    -3 -4 4 16.5
    3 -4 -4 6.8
    -3 -4 4 9.2
    -3 -4 4 0.7
    3 -4 -4 21.1
    -3 4 3 340.07
    -3 4 3 403.86
    3 4 -3 398.86
    3 4 -3 356.76
    3 -4 -3 323.47
    -3 -4 3 329.97
    3 -4 -3 399.76
    -3 -4 3 382.76
    -3 -4 3 372.96
    -3 4 2 35.2
    3 4 -2 37.9
    -3 4 2 44.1
    3 4 -2 40.1
    3 -4 -2 55.09
    -3 -4 2 46.7
    -3 -4 2 36
    3 -4 -2 35.1
    -3 -4 2 45.1
    3 4 -1 2865.21
    3 4 -1 2581.94
    -3 4 1 2841.92
    3 -4 -1 3183.98
    -3 -4 1 2912.91
    -3 -4 1 3046.5
    3 -4 -1 2533.95
    -3 -4 1 3063.59
    -3 4 0 207.18
    3 4 0 240.48
    -3 -4 0 221.78
    3 4 1 4190.28
    -3 4 -1 3990
    -3 -4 -1 4028.9
    3 -4 1 4111.59
    -3 4 -2 76.49
    3 4 2 81.99
    3 -4 2 86.79
    -3 -4 -2 76.49
    -3 4 -3 434.66
    3 4 3 437.96
    -3 4 -3 390.46
    -3 -4 -3 376.86
    3 -4 3 430.56
    -3 4 -4 47.9
    -3 4 -4 66.19
    3 4 4 50.29
    -3 -4 -4 65.89
    3 -4 4 49.2
    -3 -4 -4 43.3
    3 4 5 107.89
    3 -4 5 122.29
    3 4 6 -5.1
    3 -4 6 -5
    3 -4 6 0.8
    3 4 7 177.18
    3 4 8 6.4
    3 4 9 15.9
    -3 5 9 16.7
    -3 -5 9 25.7
    -3 -5 9 13.4
    -3 5 8 12.1
    -3 -5 8 5.8
    -3 -5 8 12.6
    -3 5 7 12.9
    -3 -5 7 -17.3
    -3 -5 7 17
    -3 -5 7 18.3
    -3 -5 6 8.9
    -3 -5 6 -4.4
    -3 -5 6 -5.3
    -3 5 5 14.3
    -3 -5 5 10.1
    -3 -5 5 22.1
    -3 -5 5 -0.2
    3 -5 -4 402.86
    -3 5 3 279.17
    3 5 -3 292.27
    3 5 -3 284.87
    -3 -5 3 234.28
    3 -5 -3 272.87
    3 -5 -3 247.98
    -3 -5 3 271.27
    -3 -5 3 255.87
    -3 5 2 539.75
    3 5 -2 553.44
    3 5 -2 582.84
    3 5 -2 517.65
    -3 -5 2 518.95
    3 -5 -2 465.55
    3 -5 -2 530.55
    -3 -5 2 525.55
    -3 -5 2 503.45
    -3 5 1 9.9
    3 5 -1 22.7
    3 5 -1 12.9
    3 -5 -1 14.1
    -3 -5 1 13.3
    -3 -5 1 16.6
    -3 -5 1 18.1
    3 -5 -1 17
    -3 5 0 744.83
    3 5 0 805.02
    -3 -5 0 788.82
    3 5 1 7.8
    -3 5 -1 5.3
    3 -5 1 4.7
    -3 -5 -1 6.2
    -3 5 -2 590.94
    3 5 2 615.14
    -3 -5 -2 640.84
    3 -5 2 583.54
    -3 5 -3 224.28
    3 5 3 254.37
    -3 5 -3 215.58
    3 -5 3 188.28
    -3 5 -4 873.11
    -3 5 -4 919.41
    3 5 4 894.01
    3 -5 4 898.41
    -3 -5 -4 903.71
    3 5 5 69.59
    -3 5 -5 48
    3 -5 5 67.49
    3 5 6 3.9
    3 -5 6 -8.2
    3 5 7 -8
    3 5 8 4.8
    3 5 9 -3.1
    -3 6 9 24.7
    -3 -6 9 19.7
    -3 -6 9 9.5
    -3 6 8 9.3
    -3 -6 8 -12.5
    -3 -6 8 19.2
    -3 6 7 -0.5
    -3 -6 7 -0.5
    -3 -6 7 6.6
    -3 -6 7 -5.2
    -3 6 6 12.2
    -3 -6 6 41.2
    -3 -6 6 31.2
    -3 -6 6 10.6
    -3 6 5 683.53
    -3 -6 5 621.84
    -3 -6 5 616.84
    -3 -6 5 547.65
    3 6 -4 4.6
    3 6 -4 9.8
    -3 6 4 2.4
    3 -6 -4 16.2
    -3 -6 4 8.5
    3 -6 -4 7.6
    -3 -6 4 7.6
    -3 -6 4 12.5
    3 6 -3 1884.31
    3 6 -3 1741.73
    -3 6 3 1624.34
    -3 -6 3 1532.75
    3 -6 -3 1673.93
    -3 -6 3 1539.95
    -3 -6 3 1622.44
    -3 6 2 58.39
    3 6 -2 45
    3 6 -2 67.49
    3 6 -2 38.2
    -3 -6 2 52.89
    3 -6 -2 34.4
    -3 -6 2 52.69
    -3 -6 2 46.1
    3 -6 -2 54.89
    3 6 -1 502.95
    -3 6 1 516.65
    -3 -6 1 483.05
    -3 -6 1 545.65
    3 -6 -1 493.75
    3 -6 -1 438.36
    -3 -6 1 497.25
    -3 6 0 117.99
    3 6 0 113.89
    3 -6 0 109.49
    -3 -6 0 107.09
    -3 6 -1 746.73
    3 6 1 646.44
    -3 6 -1 622.74
    -3 -6 -1 618.54
    3 -6 1 647.14
    -3 6 -2 85.79
    3 6 2 89.39
    -3 6 -2 90.09
    -3 6 -2 99.09
    -3 -6 -2 79.99
    3 6 3 982.4
    -3 6 -3 1193.18
    -3 6 -3 1150.38
    3 -6 3 1053.69
    -3 -6 -3 1337.47
    -3 6 -4 48.3
    3 6 4 35.3
    3 -6 4 46.7
    3 6 5 334.37
    3 -6 5 310.57
    3 -6 6 26.6
    3 6 7 6.5
    3 -6 7 26.6
    3 6 8 12.7
    3 6 9 13.7
    -3 7 9 9.7
    -3 7 8 26.5
    -3 -7 8 22.9
    -3 -7 8 25.6
    -3 7 7 -2.7
    -3 -7 7 -9.8
    -3 -7 7 7.4
    -3 -7 7 13
    -3 7 6 127.39
    -3 -7 6 101.89
    -3 -7 6 132.59
    -3 -7 6 169.68
    -3 7 5 63.19
    -3 -7 5 51.19
    -3 -7 5 55.69
    -3 -7 5 60.49
    3 7 -4 -3.9
    -3 7 4 -2.2
    3 -7 -4 1.8
    -3 -7 4 3
    -3 -7 4 8.6
    -3 -7 4 0.5
    3 7 -3 214.78
    3 7 -3 245.98
    -3 7 3 199.58
    -3 -7 3 208.88
    3 -7 -3 203.68
    -3 -7 3 198.08
    3 -7 -3 192.08
    -3 -7 3 198.88
    3 7 -2 619.74
    3 7 -2 753.22
    3 7 -2 680.13
    -3 7 2 755.42
    -3 -7 2 647.14
    -3 -7 2 716.73
    3 -7 -2 748.93
    -3 -7 2 660.73
    3 -7 -2 631.94
    -3 7 1 53.89
    3 7 -1 64.29
    -3 -7 1 60.99
    3 -7 -1 68.29
    -3 -7 1 60.09
    3 -7 -1 52.49
    -3 -7 1 70.99
    -3 7 0 39.1
    3 7 0 38.9
    3 -7 0 31.5
    -3 -7 0 21.7
    3 7 1 24.5
    -3 7 -1 29.1
    -3 7 -1 18.6
    3 -7 1 18.7
    -3 -7 -1 33.4
    3 7 2 1076.09
    -3 7 -2 1130.89
    -3 7 -2 971.4
    3 -7 2 999.1
    -3 -7 -2 966.5
    -3 7 -3 113.59
    -3 7 -3 110.39
    -3 7 -3 108.89
    3 7 3 161.88
    -3 -7 -3 129.39
    3 -7 3 110.39
    -3 7 -4 2.4
    3 7 4 4.3
    -3 7 -4 14
    3 -7 4 11.2
    -3 7 -5 75.79
    3 7 5 71.19
    3 -7 5 82.79
    3 7 6 2.4
    3 -7 6 -2.9
    3 7 7 -1.7
    3 -7 7 14.2
    3 7 8 20
    3 7 9 13.9
    -3 -8 9 30.4
    -3 -8 9 35.2
    -3 8 8 5
    -3 -8 8 11
    -3 -8 8 1.5
    -3 8 7 24.8
    -3 -8 7 2.4
    -3 -8 7 1.3
    -3 -8 7 2.5
    -3 8 6 45.4
    -3 -8 6 63.39
    -3 -8 6 27.9
    -3 -8 6 33.7
    -3 8 5 206.88
    -3 -8 5 164.48
    -3 -8 5 185.58
    -3 -8 5 183.68
    -3 8 4 4.7
    -3 -8 4 14.1
    -3 -8 4 7.9
    -3 -8 4 10.8
    3 8 -3 333.57
    -3 8 3 380.46
    3 8 -3 363.66
    3 8 -3 345.37
    -3 -8 3 370.16
    -3 -8 3 291.37
    -3 -8 3 360.06
    3 -8 -3 313.57
    3 8 -2 62.89
    3 8 -2 42.1
    -3 8 2 55.69
    3 -8 -2 48.7
    3 -8 -2 60.99
    -3 -8 2 52.29
    -3 -8 2 43.1
    -3 -8 2 49.6
    -3 8 1 588.24
    3 8 -1 565.24
    -3 -8 1 598.14
    -3 -8 1 528.55
    -3 -8 1 599.64
    3 -8 -1 567.04
    -3 8 0 126.39
    3 8 0 137.69
    -3 -8 0 131.89
    3 -8 0 147.69
    -3 -8 0 121.19
    3 -8 0 137.49
    3 8 1 806.02
    -3 8 -1 799.72
    -3 -8 -1 789.32
    3 -8 1 804.72
    -3 8 -2 55.49
    -3 8 -2 59.79
    -3 8 -2 47.7
    3 8 2 59.09
    -3 -8 -2 57.79
    3 -8 2 53.29
    -3 8 -3 635.84
    -3 8 -3 592.74
    3 8 3 600.14
    -3 8 -3 624.64
    -3 -8 -3 525.75
    3 -8 3 546.95
    3 8 4 10.5
    -3 8 -4 8.8
    -3 8 -4 4
    3 -8 4 -0.1
    -3 8 -5 237.88
    3 8 5 239.68
    3 -8 5 202.98
    3 8 6 6.2
    3 -8 6 -6.2
    3 8 7 136.19
    3 -8 7 149.19
    3 8 8 12.5
    3 -8 8 -10.3
    3 8 9 -4
    -3 9 9 13.9
    -3 -9 9 6.5
    -3 -9 9 -1.5
    -3 9 8 15.8
    -3 -9 8 -1.1
    -3 -9 8 15
    -3 -9 8 -19.6
    -3 9 7 17.7
    -3 -9 7 11.9
    -3 -9 7 -1.6
    -3 -9 7 24.5
    -3 -9 6 4.7
    -3 -9 5 -11.8
    -3 -9 5 -4.5
    -3 -9 5 4.5
    -3 9 4 719.03
    -3 -9 4 674.33
    3 -9 -4 611.54
    -3 -9 4 700.63
    -3 -9 4 591.94
    3 9 -3 8.1
    3 9 -3 20.8
    -3 9 3 27
    3 9 -3 16.5
    3 -9 -3 24.3
    3 -9 -3 22.7
    -3 -9 3 26.9
    -3 -9 3 29.6
    -3 -9 3 20.1
    -3 9 2 1078.79
    3 9 -2 960.3
    -3 -9 2 836.62
    -3 -9 2 940.21
    3 -9 -2 799.62
    3 -9 -2 1004.7
    -3 -9 2 1063.49
    -3 9 1 9
    3 9 -1 2.5
    -3 -9 1 8.3
    -3 -9 1 3.5
    3 -9 -1 7.2
    -3 -9 1 2.4
    3 9 0 16.7
    -3 9 0 18
    3 -9 0 7.4
    3 -9 0 9.9
    -3 -9 0 5.1
    -3 -9 0 15.1
    3 9 1 15.1
    -3 9 -1 12.4
    3 -9 1 13
    -3 -9 -1 12.8
    -3 9 -2 1860.41
    3 9 2 1647.44
    -3 9 -2 1495.55
    3 -9 2 1597.74
    -3 -9 -2 1435.76
    -3 9 -3 95.69
    -3 9 -3 76.19
    -3 9 -3 93.69
    3 9 3 104.19
    3 -9 3 102.39
    3 9 4 702.23
    -3 9 -4 663.13
    -3 9 -4 622.64
    3 -9 4 506.65
    3 9 5 8.3
    -3 9 -5 1.3
    3 -9 5 1.2
    3 9 6 530.15
    3 -9 6 487.35
    3 9 7 10.2
    3 -9 7 15.4
    3 9 8 18.9
    3 -9 8 31.9
    -3 -10 9 12.8
    -3 10 8 -4
    -3 -10 8 10
    -3 -10 8 4.8
    -3 10 7 31.2
    -3 -10 7 30.9
    -3 -10 7 31.2
    -3 -10 7 34.7
    -3 10 6 10.2
    -3 -10 6 7.9
    -3 -10 6 -5.6
    -3 -10 6 8.9
    -3 10 5 298.87
    -3 10 4 9.1
    -3 -10 4 4.7
    3 -10 -4 14.5
    -3 -10 4 2.5
    -3 -10 4 3.6
    3 10 -3 373.86
    -3 10 3 450.95
    3 -10 -3 402.96
    -3 -10 3 387.16
    -3 -10 3 337.87
    3 -10 -3 369.36
    -3 -10 3 398.76
    -3 10 2 173.28
    3 10 -2 200.58
    3 -10 -2 205.68
    -3 -10 2 192.68
    3 -10 -2 179.18
    -3 -10 2 174.48
    -3 -10 2 191.78
    -3 10 1 814.32
    3 10 -1 826.12
    3 -10 -1 838.02
    -3 -10 1 804.22
    -3 -10 1 849.41
    -3 -10 1 853.21
    -3 10 0 103.79
    3 10 0 119.89
    3 -10 0 106.89
    -3 -10 0 129.89
    -3 -10 0 117.19
    3 -10 0 109.39
    -3 10 -1 851.51
    3 10 1 882.71
    3 -10 1 762.62
    -3 10 -2 196.38
    3 10 2 187.38
    -3 -10 -2 176.98
    3 -10 2 154.18
    -3 10 -3 654.13
    -3 10 -3 679.33
    -3 10 -3 521.25
    3 10 3 541.55
    3 -10 3 531.75
    3 10 4 3.6
    -3 10 -4 13.1
    -3 10 -4 8.7
    3 -10 4 2.8
    -3 10 -5 1019.3
    3 10 5 918.11
    3 -10 5 971.7
    3 10 6 67.99
    3 -10 6 49.6
    3 10 7 104.49
    3 -10 7 102.59
    3 10 8 18.4
    3 -10 8 23.8
    -3 11 8 34.1
    -3 -11 8 54.09
    -3 11 7 5.6
    -3 -11 7 3.7
    -3 -11 7 15.4
    -3 -11 6 129.79
    -3 -11 6 155.28
    -3 11 5 29
    -3 -11 5 31.7
    -3 -11 5 36.3
    -3 -11 5 39.1
    -3 11 4 78.99
    -3 -11 4 13.7
    -3 11 3 74.99
    3 11 -3 85.29
    -3 -11 3 78.99
    3 -11 -3 91.69
    3 -11 -3 93.19
    -3 -11 3 86.19
    -3 -11 3 75.99
    -3 11 2 1148.89
    3 11 -2 1125.59
    3 -11 -2 1158.28
    -3 -11 2 1071.59
    -3 -11 2 949.6
    -3 -11 2 1121.49
    3 -11 -2 1010.9
    -3 11 1 55.09
    3 11 -1 76.49
    3 -11 -1 75.39
    -3 -11 1 69.09
    -3 -11 1 62.29
    -3 -11 1 59.79
    -3 11 0 80.79
    3 11 0 97.29
    3 -11 0 66.49
    -3 -11 0 86.89
    -3 -11 0 79.59
    -3 -11 0 94.29
    3 -11 0 82.09
    3 11 1 50.89
    -3 11 -1 38.2
    3 -11 1 43.6
    -3 -11 -1 61.09
    3 11 2 1357.06
    -3 11 -2 1242.68
    3 -11 2 1174.78
    -3 11 -3 19.9
    3 11 3 26.1
    -3 11 -3 16.8
    3 -11 3 8.2
    -3 11 -4 339.17
    -3 11 -4 310.67
    3 -11 4 263.27
    3 11 5 13.8
    -3 11 -5 16.7
    3 -11 5 18.3
    3 11 6 451.45
    3 -11 6 432.56
    3 11 7 7.7
    3 -11 7 9.4
    3 11 8 3.8
    3 -11 8 32.6
    -3 12 8 14.7
    -3 -12 8 -4.5
    -3 12 7 39.8
    -3 -12 7 27.7
    -3 12 6 16.5
    -3 -12 6 19.8
    -3 -12 6 -0.6
    -3 12 5 177.58
    -3 -12 5 148.29
    -3 -12 5 142.29
    -3 -12 5 156.28
    3 12 -4 10.6
    -3 -12 4 16
    -3 -12 4 7.7
    3 -12 -4 6.7
    -3 -12 4 9.3
    -3 12 3 87.79
    3 12 -3 55.19
    -3 -12 3 75.69
    3 -12 -3 72.29
    -3 -12 3 80.59
    3 -12 -3 69.19
    -3 -12 3 88.79
    3 12 -2 113.39
    -3 12 2 108.59
    3 -12 -2 82.49
    -3 -12 2 86.89
    3 -12 -2 100.59
    -3 -12 2 108.69
    -3 -12 2 96.39
    -3 12 1 437.76
    3 12 -1 459.75
    -3 -12 1 483.65
    3 -12 -1 561.54
    3 -12 -1 467.75
    -3 -12 1 424.06
    -3 -12 1 450.45
    -3 12 0 185.48
    3 12 0 203.88
    -3 -12 0 263.87
    3 -12 0 207.48
    -3 -12 0 184.88
    -3 -12 0 192.98
    3 12 1 391.66
    -3 12 -1 389.66
    3 -12 1 309.07
    -3 -12 -1 370.06
    3 12 2 54.19
    3 -12 2 34.4
    -3 12 -3 5.3
    3 12 3 26.7
    -3 12 -3 1.5
    3 -12 3 16.8
    -3 12 -4 -1.5
    -3 12 -4 6.1
    -3 12 -4 4
    3 12 4 6.7
    3 -12 4 -2.4
    3 12 5 174.88
    3 -12 5 195.88
    3 12 6 16.9
    3 -12 6 17
    3 12 7 74.89
    3 -12 7 82.79
    3 -12 8 2.4
    -3 13 8 18
    -3 -13 8 5.7
    -3 13 7 18.6
    -3 -13 7 -0.3
    -3 13 6 171.58
    -3 -13 6 152.28
    -3 13 5 99.39
    -3 -13 5 80.59
    -3 -13 5 85.19
    -3 -13 5 97.39
    -3 13 4 176.98
    3 13 -4 175.28
    -3 -13 4 150.38
    -3 -13 4 144.49
    3 -13 -4 161.58
    -3 -13 4 168.88
    3 13 -3 90.09
    -3 13 3 97.09
    -3 -13 3 78.59
    3 -13 -3 89.29
    -3 -13 3 89.79
    -3 -13 3 105.69
    3 -13 -3 100.29
    3 13 -2 391.06
    -3 13 2 350.26
    -3 -13 2 391.76
    -3 -13 2 389.66
    3 -13 -2 337.97
    -3 -13 2 400.66
    3 -13 -2 430.06
    3 13 -1 110.69
    -3 13 1 122.29
    3 -13 -1 95.19
    -3 -13 1 93.29
    -3 -13 1 88.19
    3 -13 -1 117.79
    -3 -13 1 124.79
    -3 13 0 141.29
    3 13 0 173.78
    -3 -13 0 171.88
    -3 -13 0 190.68
    3 -13 0 170.98
    -3 -13 0 210.38
    3 13 1 89.59
    -3 13 -1 66.49
    3 -13 1 56.99
    -3 -13 -1 75.09
    -3 13 -2 330.67
    3 13 2 354.26
    3 -13 2 287.57
    3 13 3 54.19
    -3 13 -3 48
    3 -13 3 41.5
    -3 13 -4 102.79
    -3 13 -4 64.39
    3 -13 4 75.89
    3 13 5 46.2
    3 -13 5 14
    3 13 6 93.39
    3 -13 6 95.49
    3 13 7 9.3
    3 -13 7 -4
    3 13 8 33.5
    3 -13 8 52.59
    -3 14 7 1.9
    -3 -14 7 -11.7
    -3 14 6 14.6
    -3 -14 6 -7.3
    -3 14 5 88.69
    -3 -14 5 74.99
    3 14 -4 6
    -3 14 4 32
    3 -14 -4 22.7
    -3 -14 4 1.7
    -3 -14 4 3.3
    3 14 -3 7.2
    -3 14 3 7.1
    -3 -14 3 18.9
    -3 -14 3 18
    -3 -14 3 18
    3 -14 -3 17.6
    3 14 -2 9.2
    -3 14 2 12.5
    -3 -14 2 14.6
    3 -14 -2 29.2
    -3 -14 2 7.9
    -3 -14 2 7
    3 -14 -2 22
    -3 14 1 103.49
    3 14 -1 75.59
    3 -14 -1 86.09
    3 -14 -1 61.19
    -3 -14 1 95.99
    -3 -14 1 53.99
    -3 -14 1 66.69
    -3 14 0 48.4
    3 14 0 53.39
    3 -14 0 40.9
    -3 -14 0 34.2
    -3 -14 0 46.8
    -3 -14 0 46.1
    -3 14 -1 105.99
    3 14 1 167.38
    3 -14 1 104.19
    -3 14 -2 -4.8
    3 14 2 7.7
    3 -14 2 4.1
    -3 14 -3 3.1
    3 14 3 15.2
    3 -14 3 -1.7
    3 14 4 0.3
    -3 14 -4 -2.5
    3 -14 4 1.1
    3 14 5 34.7
    3 -14 5 72.49
    3 14 6 21.5
    3 -14 6 24.4
    3 14 7 28.7
    3 -14 7 53.19
    -3 15 7 26.7
    -3 -15 7 -8.4
    -3 15 6 29.2
    -3 -15 6 53.49
    -3 15 5 11.2
    -3 -15 5 7.4
    -3 15 4 20.3
    3 15 -4 20.5
    -3 -15 4 2
    -3 -15 4 21.6
    3 15 -3 -9.4
    -3 15 3 5.6
    3 -15 -3 15.9
    -3 -15 3 3.5
    -3 -15 3 15.8
    -3 -15 3 3.5
    -3 15 2 343.67
    3 15 -2 367.36
    3 -15 -2 369.86
    3 -15 -2 396.26
    -3 -15 2 376.66
    -3 -15 2 384.16
    -3 -15 2 385.76
    -3 15 1 -2.2
    3 15 -1 4.5
    -3 -15 1 -1
    3 -15 -1 2.9
    -3 -15 1 6.9
    -3 -15 1 0.5
    3 -15 -1 -0.2
    3 -15 -1 8.3
    -3 15 0 15.4
    3 15 0 14.4
    -3 -15 0 12.3
    -3 -15 0 10.1
    3 -15 0 13.2
    -3 -15 0 28.4
    3 15 1 -1.3
    -3 15 -1 -7.8
    -3 -15 -1 -0.5
    3 -15 1 -2.3
    3 15 2 265.57
    -3 15 -2 265.47
    3 -15 2 197.58
    -3 15 -3 12.1
    3 15 3 12.5
    3 -15 3 -8
    -3 15 -4 67.39
    3 15 4 73.49
    3 -15 4 93.09
    3 15 5 1.8
    3 -15 5 17.5
    3 15 6 34.6
    3 -15 6 27
    3 15 7 -6.4
    3 -15 7 1.1
    -3 -16 7 72.29
    -3 16 6 4
    -3 -16 6 0.8
    -3 16 5 71.29
    -3 -16 5 40.8
    -3 16 4 4.8
    -3 -16 4 2
    -3 16 3 92.29
    3 16 -3 59.29
    -3 -16 3 75.49
    -3 -16 3 61.49
    3 -16 -3 79.09
    -3 16 2 15.3
    3 16 -2 6.4
    3 -16 -2 27.4
    3 -16 -2 29.3
    3 -16 -2 25.4
    -3 -16 2 27.3
    -3 -16 2 8.6
    -3 -16 2 19.6
    -3 16 1 751.42
    3 16 -1 735.03
    -3 -16 1 724.83
    3 -16 -1 805.62
    -3 -16 1 768.42
    -3 -16 1 785.92
    3 -16 -1 832.72
    3 -16 -1 813.72
    -3 16 0 25.4
    -3 -16 0 17.7
    3 -16 0 13.8
    -3 -16 0 9.9
    -3 -16 0 22.1
    -3 -16 -1 417.26
    3 -16 1 298.17
    -3 -16 -1 358.16
    -3 16 -2 15.2
    3 16 2 21.3
    3 -16 2 6.2
    -3 16 -3 129.49
    3 16 3 163.58
    3 -16 3 131.99
    3 16 4 20
    -3 16 -4 14.8
    3 -16 4 27.2
    3 16 5 170.68
    3 -16 5 175.98
    3 16 6 -1.5
    3 -16 6 0.9
    -3 -17 6 48.1
    -3 17 5 8.9
    -3 -17 5 15.7
    3 17 -4 33.2
    -3 17 4 53.29
    -3 -17 4 33
    -3 17 3 92.89
    3 17 -3 62.09
    -3 -17 3 66.89
    3 -17 -3 82.69
    -3 -17 3 69.59
    -3 17 2 130.39
    3 17 -2 131.89
    3 -17 -2 126.89
    -3 -17 2 129.29
    3 -17 -2 103.89
    3 -17 -2 108.69
    -3 -17 2 83.29
    -3 -17 2 116.59
    3 17 -1 20.6
    -3 17 1 39.2
    -3 -17 1 27.9
    -3 -17 1 40.7
    3 -17 -1 14
    -3 -17 1 15.6
    3 -17 -1 20.5
    3 17 0 251.57
    -3 17 0 246.78
    -3 -17 0 222.18
    -3 -17 0 273.47
    3 -17 0 238.98
    -3 17 -1 31.9
    3 17 1 64.19
    -3 -17 -1 49.5
    3 -17 1 55.19
    -3 -17 -1 43.6
    -3 17 -2 29.5
    3 17 2 62.49
    3 -17 2 28.5
    -3 17 -3 40.6
    3 17 3 82.69
    3 -17 3 36
    3 17 4 62.79
    -3 17 -4 26.1
    3 -17 4 30.6
    3 17 5 44.3
    3 -17 5 40.1
    3 17 6 26.4
    3 -17 6 3.7
    -3 18 5 30.4
    -3 -18 5 46.3
    3 18 -4 -12.2
    -3 18 4 0
    -3 -18 4 6.9
    -3 18 3 103.69
    3 18 -3 85.59
    3 -18 -3 109.59
    -3 -18 3 84.59
    -3 18 2 40.2
    3 18 -2 7.4
    -3 -18 2 15.8
    3 -18 -2 20.5
    3 -18 -2 15.5
    -3 -18 2 17.4
    3 -18 -2 18.6
    -3 -18 2 30.3
    3 -18 -2 33.1
    -3 18 1 142.59
    3 18 -1 202.28
    -3 -18 1 126.69
    -3 -18 1 143.79
    -3 -18 1 131.49
    3 -18 -1 123.69
    3 -18 -1 122.09
    -3 18 0 148.59
    3 18 0 198.68
    -3 -18 0 155.28
    -3 -18 0 145.59
    -3 -18 0 189.98
    3 -18 0 179.88
    3 18 1 91.79
    -3 18 -1 107.39
    3 -18 1 62.09
    -3 -18 -1 35.5
    -3 -18 -1 56.39
    -3 18 -2 30.2
    3 18 2 35.3
    -3 -18 -2 44.9
    3 -18 2 38.6
    3 18 3 94.09
    -3 18 -3 88.29
    3 -18 3 77.59
    -3 18 -4 -5.1
    3 18 4 -4.5
    3 -18 4 -7.2
    3 18 5 77.09
    3 -18 5 75.99
    -3 -19 5 30.4
    3 19 -4 16
    -3 19 4 16.9
    -3 -19 4 6.4
    3 19 -3 -11.5
    -3 19 3 25.3
    3 -19 -3 1
    -3 -19 3 10.1
    3 19 -2 25.5
    -3 19 2 48.2
    3 -19 -2 22
    -3 -19 2 44.1
    -3 -19 2 37.5
    3 -19 -2 44.5
    3 -19 -2 31.3
    -3 19 1 5.6
    3 19 -1 -2.1
    3 -19 -1 14.3
    -3 -19 1 1.8
    -3 -19 1 31.2
    -3 -19 1 1.5
    3 19 0 -13.2
    3 -19 0 12.5
    -3 -19 0 4.3
    -3 -19 0 1.4
    3 19 1 -4.1
    -3 19 -1 4.3
    -3 -19 -1 10.4
    3 -19 1 18.7
    -3 -19 -1 0.2
    3 19 2 11.2
    -3 19 -2 26.1
    -3 -19 -2 11.8
    3 -19 2 22.6
    -3 -19 -2 22.8
    3 19 3 38.4
    3 -19 3 24.9
    -3 19 -4 28.1
    3 19 4 70.69
    3 19 5 33.2
    3 -19 5 22.6
    3 20 -4 23.6
    -3 20 4 -4.4
    -3 -20 4 -2.8
    3 20 -3 18.2
    -3 20 3 31.9
    3 -20 -3 42.3
    -3 -20 3 35.2
    3 20 -2 5
    -3 20 2 7.1
    3 -20 -2 -0.2
    -3 -20 2 4.8
    3 -20 -2 -5
    -3 20 1 203.18
    3 20 -1 209.38
    3 -20 -1 241.88
    -3 -20 1 249.68
    -3 -20 1 220.88
    -3 20 0 -9.2
    3 20 0 3.4
    -3 -20 0 7.6
    3 -20 0 11.1
    -3 -20 0 8.5
    3 20 1 154.38
    -3 -20 -1 99.19
    3 -20 1 119.79
    -3 -20 -1 87.59
    -3 20 -2 -0.1
    3 20 2 3.3
    3 -20 2 7.7
    -3 -20 -2 2.2
    -3 -20 -2 5.1
    3 20 3 6.5
    -3 20 -3 -15.6
    3 -20 3 11.5
    -3 20 -4 -14.9
    3 20 4 -4.6
    3 -20 4 27.2
    -3 21 3 14.2
    3 21 -3 -14.3
    -3 -21 3 14.1
    3 -21 -3 0
    3 -21 -3 0.6
    3 21 -2 73.19
    -3 21 2 79.79
    3 -21 -2 67.69
    -3 -21 2 94.19
    3 -21 -2 94.09
    3 21 -1 36.8
    3 -21 -1 70.29
    -3 -21 1 49
    -3 -21 1 68.59
    3 21 0 494.85
    -3 21 0 520.45
    -3 -21 0 467.75
    -3 -21 0 456.75
    3 -21 0 477.95
    -3 21 -1 60.89
    3 21 1 76.59
    -3 -21 -1 41.4
    3 -21 1 61.69
    -3 -21 -1 52.49
    -3 21 -2 29
    3 21 2 16
    -3 -21 -2 19.2
    -3 -21 -2 8.6
    3 -21 2 30.8
    3 21 3 -2.5
    -3 21 -3 -11.1
    3 -21 3 42.9
    -3 -21 -3 23
    -3 -21 -3 4.3
    -3 22 1 22.9
    3 22 -1 2.7
    3 -22 -1 23.6
    -3 -22 1 13.4
    -3 -22 1 11
    -3 22 0 2.7
    3 22 0 -8.6
    -3 -22 0 7.9
    3 -22 0 21.7
    -3 -22 0 10.6
    -3 22 -1 0
    3 22 1 14.5
    -3 -22 -1 4.9
    -3 -22 -1 6
    -4 0 9 3.4
    -4 0 9 0.9
    -4 0 8 90.19
    -4 0 8 72.89
    -4 0 7 -4.5
    -4 0 7 -10.4
    -4 0 6 714.33
    -4 0 6 667.43
    -4 0 5 -9.1
    -4 0 5 -0.8
    -4 0 4 5427.46
    -4 0 4 5109.39
    4 0 -4 5404.26
    -4 0 3 2
    -4 0 3 -5.5
    4 0 -3 0.4
    4 0 -3 -3
    -4 0 2 2881.11
    4 0 -2 2998.4
    4 0 -2 2964.9
    -4 0 2 2804.82
    -4 0 1 0.4
    -4 0 1 0
    4 0 -1 0.6
    4 0 -1 -2.4
    -4 0 0 15.4
    -4 0 0 6.6
    -4 0 -1 -4.5
    4 0 1 -6.9
    -4 0 -2 2107.69
    4 0 2 2110.39
    -4 0 -3 -7
    -4 0 -3 -4.1
    -4 0 -4 3878.71
    -4 0 -4 2817.82
    -4 0 -5 6
    4 0 5 1.9
    4 0 6 116.29
    4 0 7 -1.8
    4 0 8 2.3
    4 0 9 7.6
    -4 1 9 16.4
    -4 -1 9 7
    -4 -1 9 15.4
    -4 1 8 -10.5
    -4 1 8 -7.6
    -4 -1 8 3.4
    -4 -1 8 21.2
    -4 1 7 44.7
    -4 1 7 15.6
    -4 -1 7 36.5
    -4 -1 7 12.8
    -4 1 6 44.3
    -4 1 6 68.99
    -4 -1 6 38.4
    -4 -1 6 74.79
    -4 1 5 60.79
    -4 1 5 64.79
    -4 -1 5 84.79
    -4 -1 5 45.9
    4 1 -4 29.4
    -4 1 4 23.8
    -4 1 4 23.5
    4 1 -4 32.4
    -4 -1 4 24.8
    -4 -1 4 15.3
    4 -1 -4 23.3
    4 -1 -4 38
    4 -1 -3 203.68
    4 1 -2 12.7
    -4 1 2 9.3
    -4 1 2 22.9
    4 1 -2 6.4
    -4 -1 2 20.1
    4 -1 -2 10.8
    4 -1 -2 10.7
    -4 -1 2 13
    4 1 -1 4931.61
    -4 1 1 4668.63
    -4 1 1 4670.63
    -4 -1 1 5196.68
    4 -1 -1 4831.72
    -4 -1 1 4848.31
    -4 1 0 132.59
    4 1 0 122.99
    -4 -1 0 119.69
    -4 -1 0 127.29
    4 1 1 5771.82
    -4 1 -1 5810.12
    -4 -1 -1 5424.66
    -4 1 -2 35.2
    -4 1 -2 53.39
    4 1 2 44.1
    -4 -1 -2 38.3
    4 -1 2 30.7
    4 1 3 866.11
    -4 1 -3 913.91
    -4 1 -3 855.61
    -4 -1 -3 932.31
    -4 -1 -3 826.02
    4 -1 3 916.51
    4 1 4 13
    -4 1 -4 18.7
    -4 1 -4 7.4
    -4 -1 -4 0.4
    4 -1 4 9.9
    -4 -1 -4 18.8
    -4 1 -5 40.9
    4 1 5 20
    4 -1 5 12.4
    4 1 6 15.1
    4 -1 6 20
    4 1 7 12.8
    4 -1 7 3.9
    4 1 8 3.1
    4 -1 8 4.7
    4 1 9 22.6
    4 -1 9 41.4
    -4 2 9 10.5
    -4 -2 9 1.3
    -4 -2 9 9.6
    -4 2 8 89.39
    -4 2 8 49.99
    -4 -2 8 75.89
    -4 -2 8 42
    -4 2 7 5.1
    -4 2 7 7.3
    -4 -2 7 2.6
    -4 -2 7 1
    -4 2 6 158.18
    -4 2 6 157.98
    -4 -2 6 151.88
    -4 -2 6 137.99
    -4 2 5 67.19
    -4 2 5 95.19
    -4 -2 5 98.59
    -4 -2 5 98.59
    -4 2 4 1438.46
    4 2 -4 1469.75
    4 2 -4 1317.97
    -4 2 4 1381.36
    4 -2 -4 1225.48
    -4 -2 4 1490.65
    4 -2 -4 1517.35
    -4 -2 4 1326.27
    4 2 -3 184.78
    -4 2 3 150.98
    -4 2 3 158.08
    4 2 -3 174.98
    -4 -2 3 162.18
    4 -2 -3 170.18
    4 -2 -3 201.58
    -4 -2 3 157.58
    -4 2 2 2153.38
    4 2 -2 2383.36
    4 2 -2 2289.17
    -4 2 2 2068.29
    -4 -2 2 2279.87
    -4 -2 2 2129.49
    4 -2 -2 2152.48
    -4 -2 2 2152.88
    4 -2 -2 2215.48
    -4 2 1 287.27
    4 2 -1 351.46
    -4 2 1 278.47
    4 -2 -1 307.47
    4 -2 -1 330.07
    -4 -2 1 325.07
    -4 -2 1 303.17
    -4 2 0 264.87
    4 2 0 273.77
    -4 -2 0 273.27
    4 2 1 151.28
    -4 -2 -1 153.48
    4 2 2 1631.04
    -4 2 -2 1532.05
    -4 -2 -2 1734.63
    4 2 3 37.5
    4 2 4 938.01
    -4 2 -4 925.11
    -4 -2 -4 957.1
    -4 -2 -4 1102.09
    4 2 5 85.99
    -4 2 -5 122.09
    4 -2 5 80.09
    4 2 6 13.7
    4 -2 6 0.6
    4 2 7 -5.5
    4 -2 7 -3.5
    4 2 8 28.9
    4 -2 8 7.6
    4 -2 8 12.2
    4 2 9 -7.2
    4 -2 9 -3.4
    -4 3 9 -7.9
    -4 -3 9 5.5
    -4 -3 9 7.2
    -4 3 8 9.1
    -4 -3 8 -6.3
    -4 -3 8 3.1
    -4 3 7 9.2
    -4 3 7 7.6
    -4 -3 7 13
    -4 -3 7 9.8
    -4 3 6 109.69
    -4 3 6 81.19
    -4 -3 6 91.79
    -4 -3 6 114.99
    -4 3 5 415.66
    -4 3 5 412.86
    4 -3 -5 440.96
    -4 -3 5 405.86
    -4 -3 5 355.46
    4 3 -4 56.39
    -4 3 4 83.19
    4 3 -4 79.09
    -4 3 4 43.4
    -4 -3 4 68.59
    4 -3 -4 65.19
    -4 -3 4 51.59
    4 -3 -4 68.39
    4 3 -3 33.5
    4 3 -3 52.59
    -4 3 3 33.3
    -4 3 3 33
    -4 -3 3 51.79
    -4 -3 3 41.2
    4 -3 -3 60.19
    4 -3 -3 40.8
    -4 -3 3 30
    4 3 -2 37.4
    -4 3 2 39.9
    -4 3 2 41.8
    4 3 -2 58.19
    -4 -3 2 43.5
    4 -3 -2 19.5
    -4 -3 2 59.79
    -4 -3 2 36.1
    4 -3 -2 55.49
    -4 3 1 908.21
    -4 3 1 869.91
    4 3 -1 1007.1
    4 3 -1 936.51
    4 -3 -1 944.61
    -4 -3 1 903.51
    -4 -3 1 1032
    -4 -3 1 956.2
    4 -3 -1 965
    -4 3 0 403.76
    -4 3 0 330.57
    -4 -3 0 330.57
    -4 3 -1 776.82
    4 3 1 840.22
    -4 -3 -1 815.52
    -4 3 -2 79.69
    4 3 2 84.19
    -4 3 -2 79.69
    -4 -3 -2 72.29
    4 3 3 41.9
    -4 3 -3 37.1
    -4 3 -3 47.6
    -4 -3 -3 44.4
    -4 3 -4 32.5
    4 3 4 24.4
    -4 3 -4 34.9
    -4 -3 -4 29.1
    -4 -3 -4 28.4
    4 3 6 43.5
    4 -3 6 44.4
    4 3 7 70.59
    4 3 8 9.1
    4 3 9 16.1
    -4 4 9 -5.3
    -4 -4 9 1
    -4 -4 9 24
    -4 4 8 32.3
    -4 -4 8 24.8
    -4 -4 8 37.8
    -4 4 7 24.2
    -4 -4 7 5.4
    -4 4 6 0.9
    -4 -4 6 1
    -4 -4 6 -0.1
    -4 -4 6 2.3
    -4 4 5 25.5
    -4 4 5 25.1
    4 -4 -5 19.4
    -4 -4 5 21.6
    -4 -4 5 6.5
    -4 -4 5 23.7
    4 4 -3 116.99
    4 4 -3 100.79
    -4 4 3 99.09
    -4 4 3 92.89
    -4 -4 3 100.09
    -4 -4 3 112.39
    4 -4 -3 110.09
    -4 -4 3 117.29
    4 -4 -3 94.19
    4 4 -2 332.57
    -4 4 2 282.67
    4 4 -2 306.27
    -4 4 2 315.07
    -4 -4 2 308.27
    -4 -4 2 295.87
    4 -4 -2 313.67
    4 -4 -2 264.07
    -4 -4 2 300.17
    -4 4 1 145.39
    4 4 -1 193.38
    -4 4 1 140.99
    4 4 -1 156.08
    -4 -4 1 175.98
    4 -4 -1 164.28
    4 -4 -1 159.68
    -4 -4 1 156.98
    4 4 0 370.56
    -4 4 0 366.36
    -4 -4 0 399.36
    4 4 1 88.39
    -4 4 -1 57.29
    -4 -4 -1 85.49
    -4 4 -2 434.56
    4 4 2 422.56
    -4 -4 -2 415.66
    -4 4 -3 14.7
    -4 -4 -3 30.2
    4 -4 3 14.3
    4 4 4 731.13
    -4 4 -4 753.92
    -4 4 -4 791.72
    -4 -4 -4 842.42
    4 -4 4 835.72
    -4 -4 -4 688.73
    4 4 5 38.8
    -4 4 -5 19
    4 4 6 0.4
    4 4 7 11.2
    4 4 8 23.9
    4 4 9 1.2
    -4 5 9 3.3
    -4 -5 9 31.5
    -4 -5 9 13.9
    -4 5 8 -6.2
    -4 -5 8 -4.3
    -4 -5 8 21.5
    -4 5 7 225.48
    -4 -5 7 218.38
    -4 5 6 0.8
    -4 -5 6 6.5
    -4 -5 6 11.1
    -4 -5 6 11
    -4 5 5 232.38
    4 -5 -5 153.48
    -4 -5 5 182.98
    -4 -5 5 144.09
    -4 -5 5 219.08
    -4 5 4 18.3
    4 5 -4 19.6
    4 5 -4 10.7
    -4 5 4 6.3
    -4 -5 4 8.8
    4 -5 -4 17.2
    4 -5 -4 22.4
    -4 -5 4 7.4
    -4 -5 4 5.5
    -4 5 3 4403.56
    -4 5 3 3679.63
    4 5 -3 3580.74
    -4 -5 3 4030.6
    -4 -5 3 3966.7
    4 -5 -3 4131.29
    -4 -5 3 3511.05
    4 -5 -3 3289.57
    4 5 -2 3.7
    4 5 -2 2.3
    4 5 -2 2.5
    -4 5 2 -3.7
    -4 -5 2 -1.7
    -4 -5 2 -5.4
    4 -5 -2 -2.4
    -4 -5 2 -4.1
    4 -5 -2 -2.4
    -4 5 1 1654.23
    4 5 -1 2085.59
    4 5 -1 1817.62
    -4 -5 1 1660.83
    -4 -5 1 1943.51
    4 -5 -1 1818.52
    4 -5 -1 1751.12
    -4 -5 1 2111.59
    4 5 0 32
    -4 5 0 21
    -4 -5 0 20.2
    4 5 1 1029.2
    -4 -5 -1 1036.7
    -4 5 -2 -3.8
    4 5 2 -0.4
    4 -5 2 -1.9
    -4 -5 -2 -0.4
    4 5 3 5654.13
    -4 5 -3 5805.02
    -4 5 -3 5615.94
    -4 -5 -3 5282.17
    4 -5 3 5363.36
    4 5 4 19.9
    -4 5 -4 10
    -4 5 -4 18.5
    4 -5 4 16
    4 5 5 281.07
    4 -5 5 265.17
    4 5 6 -1.1
    4 5 7 36.5
    4 5 8 10.8
    4 5 9 53.29
    -4 6 9 -11.9
    -4 -6 9 12.9
    -4 6 8 83.49
    -4 -6 8 74.59
    -4 6 7 3.7
    -4 -6 7 23.9
    -4 -6 7 7
    -4 6 6 -8.2
    -4 -6 6 -14
    -4 -6 6 1.2
    -4 -6 6 5.7
    -4 6 5 10.1
    -4 -6 5 12.7
    -4 -6 5 22.9
    -4 6 4 368.76
    -4 -6 4 352.26
    -4 -6 4 399.26
    4 -6 -4 352.76
    4 -6 -4 408.16
    -4 -6 4 352.66
    4 6 -3 14.5
    -4 6 3 8.3
    4 6 -3 8.8
    -4 -6 3 1.3
    -4 -6 3 15.5
    4 -6 -3 13
    4 -6 -3 3.4
    -4 -6 3 8.1
    -4 6 2 1650.43
    4 6 -2 1832.62
    4 6 -2 2188.88
    -4 -6 2 1652.23
    -4 -6 2 1895.51
    -4 -6 2 1966
    4 -6 -2 1889.51
    4 -6 -2 1792.12
    -4 6 1 8.1
    4 6 -1 14.4
    4 -6 -1 20.2
    -4 -6 1 26.3
    -4 -6 1 21.4
    4 -6 -1 14.7
    -4 -6 1 17.5
    4 6 0 64.39
    -4 6 0 48.6
    -4 -6 0 54.89
    -4 6 -1 9.3
    4 6 1 12
    -4 -6 -1 12
    4 -6 1 9
    4 6 2 1105.19
    -4 -6 -2 1016.8
    -4 6 -3 17.9
    -4 6 -3 26.1
    4 6 3 15.3
    4 -6 3 24.8
    -4 -6 -3 12
    -4 6 -4 214.18
    4 -6 4 136.39
    -4 6 -5 6.1
    4 6 5 10.2
    4 -6 5 6.6
    4 -6 6 17.4
    4 6 7 9.6
    4 6 8 17.8
    4 6 9 1
    -4 7 9 3.3
    -4 -7 9 0.5
    -4 -7 9 0.3
    -4 7 8 -0.3
    -4 -7 8 6.7
    -4 -7 8 -6.5
    -4 7 7 52.09
    -4 -7 7 58.49
    -4 -7 7 52.89
    -4 -7 7 49.3
    -4 7 6 15.3
    -4 -7 6 35.6
    -4 -7 6 20
    -4 -7 6 18.9
    -4 7 5 670.73
    -4 -7 5 681.83
    -4 -7 5 782.62
    -4 -7 5 796.22
    -4 7 4 37
    -4 -7 4 25.3
    4 -7 -4 37.3
    -4 -7 4 30.2
    -4 -7 4 25.3
    4 7 -3 26.8
    -4 7 3 32.5
    4 7 -3 18.4
    -4 -7 3 23.5
    -4 -7 3 20.9
    -4 -7 3 23.3
    4 -7 -3 20.4
    4 -7 -3 34.8
    -4 7 2 1.3
    4 7 -2 -2.1
    4 -7 -2 3.6
    -4 -7 2 -4.1
    4 -7 -2 10.6
    -4 -7 2 3.8
    -4 -7 2 1.2
    4 7 -1 1008.5
    -4 7 1 1022.7
    4 -7 -1 1022.2
    -4 -7 1 1184.88
    -4 -7 1 1137.79
    -4 -7 1 946.51
    4 -7 -1 1009.6
    4 7 0 116.09
    -4 7 0 100.89
    -4 -7 0 120.09
    -4 -7 0 134.89
    -4 7 -1 601.64
    -4 7 -1 593.44
    4 7 1 708.53
    -4 -7 -1 677.53
    4 -7 1 510.15
    -4 7 -2 2.3
    4 7 2 -0.8
    -4 -7 -2 1.4
    -4 7 -3 54.99
    -4 7 -3 46.9
    4 7 3 52.09
    -4 7 -3 72.19
    4 -7 3 77.89
    -4 -7 -3 65.89
    4 7 4 16.5
    -4 7 -4 11.7
    -4 7 -4 17.5
    4 -7 4 8.6
    4 7 5 222.08
    4 -7 5 173.98
    4 7 6 31.5
    4 -7 6 7.3
    4 7 7 21.2
    4 7 8 -2.7
    4 7 9 -4.2
    -4 8 9 -6.7
    -4 -8 9 13.3
    -4 -8 9 -0.9
    -4 8 8 -5
    -4 -8 8 11.2
    -4 8 7 24.5
    -4 -8 7 32.3
    -4 -8 7 2.9
    -4 -8 7 14.8
    -4 8 6 19.9
    -4 -8 6 21.7
    -4 -8 6 21.1
    -4 8 5 4.4
    -4 -8 5 -3.4
    -4 -8 5 -19.5
    -4 -8 5 12
    -4 8 4 92.89
    4 -8 -4 106.39
    -4 -8 4 77.79
    -4 -8 4 83.49
    -4 -8 4 68.79
    4 8 -3 8.4
    4 8 -3 13.9
    -4 8 3 31
    4 8 -3 25.9
    -4 -8 3 30.1
    -4 -8 3 27.8
    4 -8 -3 31
    -4 -8 3 26.8
    -4 8 2 134.19
    4 8 -2 112.89
    -4 -8 2 123.59
    4 -8 -2 91.19
    -4 -8 2 122.39
    -4 -8 2 82.29
    4 -8 -2 127.09
    4 8 -1 141.59
    -4 8 1 149.29
    -4 -8 1 149.29
    -4 -8 1 176.88
    4 -8 -1 155.58
    4 -8 -1 168.08
    -4 -8 1 180.58
    -4 8 0 1057.29
    4 8 0 1112.89
    -4 -8 0 1082.29
    4 -8 0 1022.8
    -4 -8 0 1047.3
    4 8 1 103.39
    -4 8 -1 77.29
    -4 -8 -1 104.29
    4 -8 1 69.49
    4 8 2 239.88
    -4 8 -2 228.38
    -4 8 -2 281.97
    -4 -8 -2 232.98
    4 -8 2 256.17
    -4 8 -3 93.59
    4 8 3 72.29
    -4 8 -3 57.99
    -4 8 -3 65.89
    4 -8 3 90.99
    4 8 4 44
    -4 8 -4 59.89
    -4 8 -4 34.5
    4 -8 4 22.7
    -4 8 -5 75.29
    4 8 5 45.3
    4 -8 5 49.7
    4 8 6 13.3
    4 -8 6 11.1
    4 8 7 1.1
    4 8 8 21.4
    4 8 9 26.4
    -4 9 9 -15.6
    -4 -9 9 7.1
    -4 -9 9 17.6
    -4 9 8 -5.8
    -4 -9 8 7.7
    -4 -9 8 2.6
    -4 9 7 48.7
    -4 -9 7 64.79
    -4 -9 7 45.7
    -4 -9 7 57.49
    -4 9 6 11.2
    -4 -9 6 11.3
    -4 -9 6 5.1
    -4 -9 6 4.5
    -4 9 5 161.68
    -4 -9 5 258.77
    -4 -9 5 197.28
    -4 -9 5 214.58
    -4 9 4 3.9
    -4 -9 4 8
    -4 -9 4 6.2
    4 -9 -4 8.3
    -4 -9 4 14.7
    -4 9 3 421.96
    4 9 -3 351.06
    -4 -9 3 348.37
    4 -9 -3 354.66
    -4 -9 3 357.96
    4 -9 -3 299.37
    -4 -9 3 376.46
    4 9 -2 93.59
    -4 9 2 107.29
    4 -9 -2 97.69
    -4 -9 2 126.69
    4 -9 -2 115.49
    -4 -9 2 94.19
    -4 -9 2 100.49
    -4 9 1 474.35
    4 9 -1 457.65
    -4 -9 1 386.86
    -4 -9 1 350.96
    4 -9 -1 375.86
    4 -9 -1 445.66
    -4 -9 1 512.85
    -4 9 0 390.66
    4 9 0 431.56
    4 -9 0 401.66
    -4 -9 0 413.86
    -4 -9 0 433.76
    4 9 1 840.52
    -4 9 -1 783.22
    4 -9 1 874.01
    -4 -9 -1 919.71
    4 9 2 185.58
    -4 9 -2 165.38
    -4 9 -2 211.28
    -4 -9 -2 160.88
    4 -9 2 180.18
    -4 9 -3 584.14
    -4 9 -3 487.25
    4 9 3 505.85
    -4 9 -3 497.15
    4 -9 3 485.25
    -4 9 -4 41
    -4 9 -4 27.5
    4 9 4 29.7
    4 -9 4 21.8
    4 9 5 364.46
    4 -9 5 338.47
    4 9 6 -3
    4 -9 6 7.5
    4 9 7 -2.6
    4 -9 7 8.7
    4 9 8 -14.9
    -4 10 8 41.4
    -4 -10 8 31.7
    -4 -10 8 20.8
    -4 10 7 16.5
    -4 -10 7 -13.8
    -4 -10 7 4.4
    -4 -10 7 6
    -4 10 6 133.39
    -4 -10 6 113.29
    -4 -10 6 148.79
    -4 -10 6 90.59
    -4 10 5 10.3
    -4 -10 5 12.3
    -4 -10 5 20.3
    -4 -10 5 31
    -4 10 4 616.84
    -4 -10 4 538.25
    -4 10 3 70.09
    4 10 -3 62.69
    -4 -10 3 47.7
    -4 -10 3 70.59
    -4 -10 3 55.99
    4 -10 -3 77.89
    4 -10 -3 70.29
    4 10 -2 1042.3
    -4 10 2 996.1
    -4 -10 2 1032.7
    -4 -10 2 1013.1
    4 -10 -2 1070.89
    -4 -10 2 968.4
    4 -10 -2 964.3
    -4 10 1 92.89
    4 10 -1 105.89
    -4 -10 1 83.09
    -4 -10 1 83.29
    4 -10 -1 75.69
    -4 -10 1 88.29
    4 -10 -1 67.89
    4 10 0 952
    -4 10 0 867.51
    -4 -10 0 856.51
    4 -10 0 890.71
    -4 -10 0 1015
    4 10 1 54.29
    -4 10 -1 48
    4 -10 1 45.3
    -4 -10 -1 65.39
    -4 10 -2 932.61
    -4 10 -2 842.32
    4 10 2 915.71
    4 -10 2 765.32
    -4 10 -3 70.69
    4 10 3 56.79
    -4 10 -3 61.29
    -4 10 -3 69.79
    4 -10 3 58.99
    -4 10 -4 1253.27
    4 10 4 1095.69
    -4 10 -4 1197.88
    4 -10 4 1123.69
    -4 10 -5 28.1
    4 10 5 28.3
    4 -10 5 21.9
    4 10 6 203.28
    4 -10 6 187.68
    4 10 7 14.8
    4 -10 7 12
    4 10 8 -5.1
    -4 11 8 15.9
    -4 -11 8 27.7
    -4 -11 8 3.1
    -4 11 7 38.1
    -4 -11 7 32.7
    -4 -11 7 31
    -4 -11 7 42.2
    -4 11 6 14.7
    -4 -11 6 -3.7
    -4 -11 6 -11.4
    -4 -11 6 0.5
    -4 11 5 18.8
    -4 -11 5 33.2
    -4 -11 5 33.6
    -4 -11 5 10.3
    -4 11 4 75.29
    -4 -11 4 41.5
    -4 -11 4 17.2
    -4 -11 4 40
    4 -11 -4 27
    4 11 -3 545.55
    -4 11 3 705.23
    4 -11 -3 458.55
    4 -11 -3 634.74
    -4 -11 3 642.54
    -4 -11 3 588.24
    -4 -11 3 486.15
    -4 11 2 168.78
    4 11 -2 155.98
    -4 -11 2 126.19
    -4 -11 2 172.58
    4 -11 -2 113.89
    4 -11 -2 142.79
    -4 -11 2 103.29
    4 11 -1 153.08
    -4 11 1 144.39
    -4 -11 1 156.28
    -4 -11 1 181.88
    -4 -11 1 149.79
    4 -11 -1 200.68
    4 -11 -1 153.28
    4 11 0 23
    -4 11 0 18.1
    4 -11 0 17.7
    -4 -11 0 23.5
    -4 -11 0 21.9
    -4 -11 0 20
    -4 11 -1 82.49
    4 11 1 115.99
    4 -11 1 62.09
    -4 -11 -1 100.79
    -4 11 -2 241.58
    4 11 2 219.38
    4 -11 2 255.67
    -4 11 -3 1381.86
    -4 11 -3 1027.6
    4 11 3 1098.89
    -4 11 -3 1312.67
    4 -11 3 1151.08
    -4 11 -4 85.49
    -4 11 -4 91.89
    -4 11 -4 89.29
    4 11 4 82.09
    4 -11 4 98.39
    -4 11 -5 147.79
    4 11 5 157.38
    4 -11 5 201.78
    4 11 6 -13.1
    4 -11 6 -11.6
    4 11 7 9.8
    4 -11 7 -5.5
    4 11 8 2.8
    -4 12 8 23.9
    -4 -12 8 -7.1
    -4 12 7 10.7
    -4 -12 7 6.2
    -4 -12 7 16.8
    -4 12 6 3.1
    -4 -12 6 3.7
    -4 -12 6 6.3
    -4 -12 6 24
    -4 12 5 -6.9
    -4 -12 5 10.4
    -4 -12 5 0.3
    -4 -12 5 9.2
    -4 -12 4 31.9
    -4 -12 4 55.39
    4 -12 -4 48.7
    -4 -12 4 47.9
    -4 12 3 6.9
    4 12 -3 9
    -4 -12 3 6.9
    4 -12 -3 24
    -4 -12 3 7.9
    -4 -12 3 6.1
    4 -12 -3 17.8
    4 12 -2 657.33
    -4 12 2 647.14
    4 -12 -2 594.04
    -4 -12 2 590.54
    -4 -12 2 574.84
    -4 -12 2 612.84
    4 -12 -2 679.43
    4 12 -1 29.1
    -4 12 1 35.8
    -4 -12 1 18.8
    4 -12 -1 29
    4 -12 -1 18.9
    -4 -12 1 19.8
    4 12 0 151.08
    -4 12 0 154.98
    4 -12 0 163.58
    -4 -12 0 181.38
    -4 -12 0 172.98
    -4 -12 0 192.18
    -4 12 -1 53.99
    4 12 1 38
    4 -12 1 49.5
    4 12 2 587.94
    -4 12 -2 540.35
    4 -12 2 483.25
    -4 12 -3 6.8
    4 12 3 8.8
    -4 12 -3 3
    4 -12 3 3.2
    -4 12 -4 7.4
    4 12 4 1.8
    -4 12 -4 9.6
    -4 12 -4 8.4
    4 -12 4 6.1
    -4 12 -5 -0.5
    4 12 5 3.1
    4 -12 5 5.5
    4 12 6 21.8
    4 -12 6 7.8
    4 12 7 2.6
    4 -12 7 16
    4 12 8 10.4
    -4 13 8 8.9
    -4 -13 8 22.9
    -4 13 7 10.2
    -4 -13 7 5.1
    -4 13 6 13.4
    -4 -13 6 42.3
    -4 -13 6 31.7
    -4 13 5 297.17
    -4 -13 5 309.27
    -4 -13 5 264.37
    -4 -13 5 281.67
    4 13 -4 17.2
    -4 13 4 11.9
    4 -13 -4 18
    -4 -13 4 8.3
    -4 -13 4 17.7
    -4 13 3 378.46
    4 13 -3 313.57
    4 -13 -3 331.47
    4 -13 -3 255.37
    -4 -13 3 290.57
    -4 -13 3 237.08
    -4 -13 3 376.96
    -4 13 2 142.99
    4 13 -2 119.39
    -4 -13 2 150.38
    4 -13 -2 83.89
    -4 -13 2 110.39
    4 -13 -2 125.29
    -4 -13 1 475.45
    4 -13 -1 411.26
    -4 -13 1 455.95
    4 -13 -1 533.65
    4 13 0 167.88
    -4 13 0 154.38
    -4 -13 0 201.58
    4 -13 0 170.68
    -4 -13 0 168.48
    -4 -13 0 171.08
    -4 13 -1 1121.69
    4 13 1 1141.99
    4 13 2 234.38
    4 -13 2 245.28
    4 13 3 728.13
    -4 13 -3 792.92
    4 -13 3 713.13
    -4 13 -4 112.29
    -4 13 -4 89.99
    4 13 4 107.79
    4 -13 4 91.09
    4 13 5 194.88
    4 -13 5 141.99
    4 13 6 9.2
    4 -13 6 13.7
    4 13 7 58.29
    4 -13 7 74.29
    4 13 8 16.7
    -4 14 7 8.8
    -4 -14 7 6.8
    -4 14 6 123.49
    -4 -14 6 125.49
    -4 14 5 16.8
    -4 -14 5 11.9
    -4 -14 5 13.8
    -4 -14 5 12
    4 14 -4 342.57
    -4 14 4 266.77
    -4 -14 4 253.27
    4 -14 -4 275.37
    -4 -14 4 261.07
    -4 -14 4 255.07
    4 14 -3 56.09
    -4 14 3 49.7
    4 -14 -3 68.49
    -4 -14 3 46.6
    -4 -14 3 54.69
    -4 -14 3 50.19
    4 -14 -3 50.59
    -4 14 2 41.5
    4 14 -2 35.5
    -4 -14 2 38.7
    -4 -14 2 63.69
    4 -14 -2 48.3
    -4 -14 2 47.9
    4 -14 -2 37
    4 14 -1 37.3
    -4 14 1 37.5
    -4 -14 1 26.4
    -4 -14 1 27.6
    -4 -14 1 25
    4 -14 -1 33
    4 14 0 220.98
    -4 14 0 214.28
    4 -14 0 191.68
    -4 -14 0 229.88
    -4 -14 0 230.38
    -4 -14 0 240.68
    -4 14 -1 32.6
    4 14 1 37.4
    4 -14 1 24.4
    4 14 2 21.4
    -4 14 -2 16.4
    4 -14 2 16.2
    4 14 3 11.6
    -4 14 -3 7.3
    4 -14 3 10.3
    -4 14 -4 129.39
    4 14 4 161.98
    4 14 5 27.5
    4 -14 5 30.8
    4 14 6 121.79
    4 -14 6 164.68
    4 14 7 -9.2
    4 -14 7 -12.3
    -4 15 7 55.19
    -4 -15 7 65.39
    -4 15 6 2.8
    -4 -15 6 9.5
    -4 -15 5 16.8
    -4 15 4 18.7
    -4 -15 4 -1.5
    -4 -15 4 7.4
    4 -15 -4 16.7
    -4 -15 4 -1.4
    4 15 -3 376.76
    -4 15 3 397.86
    4 -15 -3 319.67
    -4 -15 3 340.87
    4 -15 -3 315.77
    -4 -15 3 328.57
    -4 -15 3 336.27
    4 15 -2 31
    -4 15 2 23.2
    -4 -15 2 23.5
    -4 -15 2 26.5
    4 -15 -2 29.5
    -4 -15 2 24.3
    4 -15 -2 37.1
    -4 15 1 309.77
    4 15 -1 313.27
    -4 -15 1 305.37
    4 -15 -1 280.87
    4 -15 -1 320.77
    -4 -15 1 296.37
    4 -15 -1 279.07
    -4 -15 1 273.67
    -4 15 0 71.69
    4 15 0 67.49
    -4 -15 0 70.59
    -4 -15 0 52.19
    -4 15 -1 290.57
    4 15 1 297.77
    -4 -15 -1 275.77
    4 -15 1 258.97
    -4 15 -2 48.4
    4 15 2 53.79
    4 -15 2 52.19
    -4 15 -3 286.87
    4 15 3 332.57
    4 -15 3 252.47
    4 15 4 1.5
    -4 15 -4 5.4
    4 -15 4 8.3
    4 15 5 181.08
    4 -15 5 189.18
    4 15 6 16.2
    4 -15 6 -1.1
    4 15 7 106.79
    4 -15 7 95.39
    -4 16 6 27.8
    -4 -16 6 6.8
    -4 16 5 27.4
    -4 -16 5 9.8
    -4 16 4 19.8
    4 16 -4 43.8
    -4 -16 4 55.89
    -4 -16 4 43.7
    4 -16 -4 54.69
    -4 -16 4 47.9
    4 16 -3 48.6
    -4 16 3 47.7
    4 -16 -3 58.59
    4 -16 -3 81.89
    -4 -16 3 63.39
    -4 -16 3 71.29
    -4 -16 3 45.4
    -4 16 2 44.9
    4 -16 -2 41.2
    -4 -16 2 44.8
    -4 -16 2 44.3
    4 -16 -2 50.89
    -4 -16 2 37.8
    4 -16 -2 42.9
    4 16 -1 27.9
    -4 16 1 48.4
    -4 -16 1 44.7
    4 -16 -1 44.7
    -4 -16 1 35.7
    -4 -16 1 50.79
    4 -16 -1 41.5
    4 -16 -1 49.8
    -4 16 0 121.69
    4 16 0 76.89
    -4 -16 0 89.19
    4 16 1 65.39
    -4 16 -1 36.2
    -4 -16 -1 38.4
    -4 -16 -1 55.69
    4 -16 1 40.7
    -4 16 -2 32.9
    4 16 2 41.4
    4 -16 2 41.6
    4 16 3 48
    -4 16 -3 41
    4 -16 3 44.8
    -4 16 -4 7.7
    4 16 4 13
    4 -16 4 9.9
    4 16 5 34.1
    4 -16 5 33.6
    4 16 6 24.1
    4 -16 6 2.5
    -4 -17 6 17.3
    -4 17 5 11
    -4 -17 5 30.9
    4 17 -4 6.2
    -4 17 4 10.9
    -4 -17 4 18.3
    -4 -17 4 15.7
    -4 17 3 19.4
    4 17 -3 -12.6
    -4 -17 3 20.2
    -4 -17 3 2.9
    -4 -17 3 8
    4 -17 -3 21.8
    4 -17 -3 14.2
    4 17 -2 13.4
    -4 17 2 24.3
    4 -17 -2 19.3
    4 -17 -2 9.2
    4 -17 -2 18
    -4 -17 2 27.4
    -4 -17 2 8.8
    -4 -17 2 9
    -4 17 1 71.39
    4 17 -1 47.7
    -4 -17 1 39.2
    4 -17 -1 43.3
    -4 -17 1 45.9
    4 -17 -1 43.2
    -4 -17 1 75.49
    4 17 0 17.2
    -4 17 0 38.7
    4 -17 0 19.5
    -4 -17 0 23.7
    -4 -17 0 6.9
    -4 17 -1 107.19
    4 17 1 115.79
    -4 -17 -1 102.99
    -4 -17 -1 130.89
    4 -17 1 74.99
    4 17 2 30.3
    -4 17 -2 25.7
    4 -17 2 27.1
    4 17 3 34.1
    -4 17 -3 24.9
    4 -17 3 32.1
    -4 17 -4 -3.6
    4 17 4 5.7
    4 -17 4 9
    4 17 5 24.8
    4 -17 5 26.2
    4 17 6 5.2
    4 -17 6 11.5
    -4 18 5 6.3
    -4 -18 5 -4
    -4 18 4 85.79
    4 18 -4 109.19
    -4 -18 4 62.59
    -4 18 3 4.1
    4 18 -3 11.9
    4 -18 -3 62.69
    4 -18 -3 8.7
    -4 -18 3 -0.3
    -4 -18 3 21.6
    4 -18 -3 27.3
    -4 -18 3 6.8
    -4 18 2 15.9
    4 18 -2 12.9
    -4 -18 2 11.7
    -4 -18 2 1.6
    4 -18 -2 0.8
    4 -18 -2 5.8
    -4 -18 2 35.7
    4 -18 -2 3.7
    4 -18 -2 17.2
    4 18 -1 29.8
    4 -18 -1 17.1
    -4 -18 1 12.9
    -4 -18 1 13
    4 -18 -1 15.3
    -4 -18 1 47.1
    4 18 0 396.56
    -4 18 0 372.26
    -4 -18 0 354.06
    4 -18 0 294.37
    -4 -18 0 377.56
    -4 18 -1 20
    4 18 1 7.7
    4 -18 1 13
    -4 -18 -1 5.2
    -4 -18 -1 21.6
    4 18 2 19.9
    -4 18 -2 0.3
    4 -18 2 14.9
    -4 -18 -2 1.6
    4 18 3 10.9
    -4 18 -3 -5
    4 -18 3 14.4
    -4 18 -4 82.49
    4 18 4 106.59
    4 -18 4 98.29
    4 -18 5 21.8
    -4 -19 5 136.89
    4 19 -4 10
    -4 19 4 9.7
    -4 -19 4 15.8
    4 19 -3 49.2
    -4 19 3 63.49
    -4 -19 3 72.49
    -4 -19 3 76.29
    4 -19 -3 65.29
    4 19 -2 19.3
    -4 19 2 13.7
    4 -19 -2 11.5
    -4 -19 2 17.8
    -4 -19 2 10.9
    4 -19 -2 -1.4
    4 -19 -2 17.4
    -4 -19 2 19.4
    4 19 -1 96.39
    -4 19 1 110.39
    4 -19 -1 75.49
    -4 -19 1 105.89
    -4 -19 1 121.49
    4 19 0 22.4
    -4 19 0 12.8
    -4 -19 0 13.4
    -4 -19 0 12.5
    4 19 1 76.39
    -4 19 -1 91.09
    4 -19 1 87.49
    -4 -19 -1 75.19
    -4 -19 -1 100.99
    4 19 2 13
    -4 19 -2 7.7
    4 -19 2 16.2
    -4 -19 -2 6.7
    -4 -19 -2 10.6
    -4 19 -3 47.5
    4 19 3 68.09
    4 -19 3 67.19
    4 19 4 31.3
    -4 19 -4 1
    4 -19 4 18.5
    4 19 5 36.5
    4 -19 5 -0.8
    -4 20 4 44.1
    4 20 -4 15.2
    -4 -20 4 43.1
    4 -20 -4 26.6
    -4 20 3 15.4
    4 20 -3 8.3
    -4 -20 3 10
    4 -20 -3 4.7
    4 20 -2 94.19
    -4 20 2 100.09
    4 -20 -2 101.09
    -4 -20 2 113.89
    -4 -20 2 72.79
    -4 20 1 14.3
    4 20 -1 -2.8
    -4 -20 1 -0.1
    -4 20 0 259.97
    4 20 0 217.48
    -4 -20 0 202.88
    -4 -20 0 228.78
    4 20 1 -3.3
    -4 20 -1 0.2
    -4 -20 -1 -1.1
    4 -20 1 12.2
    -4 -20 -1 -1.1
    4 20 2 228.58
    -4 20 -2 192.28
    -4 -20 -2 235.48
    -4 -20 -2 219.38
    4 -20 2 181.68
    4 20 3 24.4
    -4 20 -3 12.1
    4 -20 3 41.5
    -4 20 -4 43.2
    4 20 4 90.99
    4 -20 4 91.99
    4 21 -3 99.19
    -4 21 3 79.59
    -4 -21 3 81.49
    4 -21 -3 87.69
    -4 21 2 23.2
    4 21 -2 6.5
    -4 -21 2 26.9
    -4 -21 2 21.9
    4 21 -1 25.2
    -4 21 1 67.39
    -4 -21 1 28
    4 21 0 69.49
    -4 21 0 46.9
    -4 -21 0 54.09
    -4 -21 0 39.2
    4 21 1 85.59
    -4 21 -1 55.39
    -4 -21 -1 57.99
    -4 -21 -1 65.39
    4 21 2 69.59
    -4 -21 -2 56.69
    4 -21 2 69.19
    -4 -21 -2 87.39
    -4 21 -3 -4.9
    4 21 3 16.6
    -4 -21 -3 -6
    4 -21 3 28.3
    -4 -21 -3 4.7
    -4 -22 1 26.8
    -4 22 0 26.1
    4 22 0 34.5
    -4 -22 0 66.99
    -4 -22 0 27.1
    -5 0 9 8.1
    -5 0 9 -3.4
    -5 0 8 9
    -5 0 8 20.3
    -5 0 7 6.4
    -5 0 7 4.4
    -5 0 6 67.79
    -5 0 6 31.6
    -5 0 5 16.2
    -5 0 5 11.8
    5 0 -4 162.58
    -5 0 4 171.48
    5 0 -4 162.68
    -5 0 4 154.88
    5 0 -3 -0.1
    5 0 -3 -1.8
    -5 0 3 -1
    -5 0 3 -3.3
    -5 0 2 148.99
    5 0 -2 139.69
    5 0 -2 143.49
    -5 0 2 127.09
    5 0 -1 2.9
    -5 0 1 3.2
    5 0 -1 2.4
    -5 0 0 33.4
    -5 0 0 35.9
    -5 0 -1 2.6
    5 0 1 0.9
    -5 0 -2 218.18
    5 0 2 267.07
    -5 0 -3 -2
    -5 0 -3 -1.3
    -5 0 -4 82.09
    5 0 4 66.89
    -5 0 -4 109.39
    5 0 5 5
    -5 0 -5 15
    5 0 6 5
    5 0 7 2.9
    5 0 8 42.9
    5 0 9 0.2
    -5 1 9 25.3
    -5 1 9 -11.2
    -5 -1 9 12
    -5 -1 9 -0.4
    -5 1 8 22.2
    -5 1 8 20.5
    -5 -1 8 10.5
    -5 -1 8 -1
    -5 1 7 18
    -5 1 7 20.4
    -5 -1 7 18.2
    -5 -1 7 7.5
    -5 1 6 3279.37
    -5 1 6 3334.47
    -5 -1 6 4008.7
    -5 -1 6 3223.28
    -5 1 5 4.7
    -5 1 5 0.3
    -5 -1 5 9
    -5 -1 5 8.6
    5 1 -4 9
    -5 1 4 3.3
    -5 1 4 -1.6
    5 1 -4 6
    -5 -1 4 3.3
    5 -1 -4 4.4
    -5 -1 4 -0.7
    -5 1 3 57.09
    5 1 -3 60.09
    5 1 -3 64.09
    -5 1 3 56.59
    -5 -1 3 43.8
    -5 -1 3 54.09
    5 -1 -3 64.29
    5 -1 -3 49.7
    5 1 -2 5
    -5 1 2 -6.1
    5 1 -2 -1.7
    -5 1 2 -2.7
    -5 -1 2 -0.2
    5 -1 -2 -0.9
    -5 -1 2 0.2
    5 -1 -2 -0.9
    5 1 -1 312.67
    -5 1 1 276.77
    -5 1 1 278.97
    5 -1 -1 350.96
    -5 -1 1 278.67
    5 -1 -1 299.17
    -5 -1 1 322.57
    -5 -1 1 273.07
    -5 -1 0 2422.56
    -5 -1 0 2629.54
    5 1 1 264.47
    -5 1 -1 272.17
    -5 -1 -1 253.77
    -5 1 -2 6.4
    -5 -1 -2 -3.4
    -5 1 -3 74.79
    5 1 3 47.8
    -5 1 -3 59.19
    5 -1 3 69.29
    -5 -1 -3 54.29
    -5 1 -4 28.4
    5 1 4 17.8
    -5 1 -4 16.9
    -5 -1 -4 28.4
    -5 -1 -4 16.3
    5 1 5 3.9
    -5 1 -5 12.5
    5 -1 5 8.5
    5 1 6 325.17
    5 -1 6 289.87
    5 1 7 39
    5 -1 7 38.7
    5 1 8 43.2
    5 -1 8 33
    5 -1 9 3.9
    -5 2 9 13.9
    -5 -2 9 5.9
    -5 -2 9 12
    -5 2 8 1.7
    -5 2 8 -1.3
    -5 -2 8 -5.6
    -5 -2 8 -6.1
    -5 2 7 29.6
    -5 2 7 35.3
    -5 -2 7 35.1
    -5 -2 7 15.3
    -5 2 6 48.4
    -5 2 6 11.8
    -5 -2 6 37.1
    -5 -2 6 28.4
    -5 2 5 850.51
    -5 2 5 764.42
    -5 -2 5 778.42
    -5 -2 5 861.31
    5 2 -4 103.09
    5 2 -4 72.69
    -5 2 4 80.79
    -5 2 4 83.79
    -5 -2 4 46.3
    -5 -2 4 58.29
    5 -2 -4 95.29
    5 -2 -4 101.69
    -5 2 3 162.58
    5 -2 -3 142.69
    5 -2 -3 168.28
    -5 -2 3 205.38
    -5 2 2 39
    5 2 -2 45.8
    -5 2 2 51.69
    5 2 -2 33.9
    -5 -2 2 41.8
    5 -2 -2 37.2
    5 -2 -2 23.8
    -5 -2 2 53.89
    -5 -2 2 53.79
    -5 2 1 900.61
    -5 2 1 844.92
    -5 -2 1 915.11
    5 -2 -1 800.32
    5 -2 -1 944.31
    -5 -2 1 838.22
    -5 -2 1 910.11
    5 2 0 0
    -5 2 0 4.1
    -5 -2 0 5.5
    5 2 1 2182.88
    -5 -2 -1 1888.21
    -5 2 -2 98.49
    -5 2 -2 102.89
    5 2 2 109.09
    -5 -2 -2 83.89
    -5 2 -3 432.06
    -5 2 -3 457.85
    5 2 3 467.95
    -5 -2 -3 389.36
    -5 2 -4 35.4
    -5 2 -4 32.4
    5 2 4 34.5
    -5 -2 -4 40.8
    -5 -2 -4 46.3
    5 2 5 263.07
    5 -2 5 297.37
    5 2 6 11.2
    5 -2 6 16.4
    5 2 7 139.29
    5 -2 7 111.59
    5 2 9 111.39
    -5 3 9 -1.1
    -5 -3 9 -6.2
    -5 -3 9 11.4
    -5 3 8 21.5
    -5 3 8 4.5
    -5 -3 8 -5.3
    -5 -3 8 15.2
    -5 3 7 17.7
    -5 3 7 1
    -5 -3 7 4.8
    -5 -3 7 10.2
    -5 3 6 28.1
    -5 -3 6 33.4
    -5 3 5 17.7
    -5 3 5 30.2
    -5 -3 5 22.3
    -5 -3 5 26.8
    5 3 -4 154.18
    -5 3 4 172.98
    -5 3 4 181.08
    5 3 -4 170.78
    5 -3 -4 145.29
    -5 -3 4 172.28
    5 -3 -4 209.78
    -5 -3 4 171.78
    -5 -3 4 144.29
    -5 3 3 11.7
    -5 3 3 9.9
    5 3 -3 19.4
    -5 -3 3 10.4
    -5 -3 3 14.8
    -5 -3 3 12
    5 -3 -3 14
    5 -3 -3 10.8
    -5 3 2 2282.77
    -5 -3 2 2062.99
    -5 -3 2 2185.08
    -5 -3 2 1935.51
    -5 3 1 32.2
    -5 3 1 44.1
    5 3 -1 34
    5 3 -1 32.7
    5 -3 -1 50.69
    -5 -3 1 39.6
    -5 -3 1 38.5
    -5 -3 1 45.8
    5 -3 -1 37.4
    -5 3 0 1133.49
    5 3 0 1156.18
    -5 -3 0 1157.08
    -5 -3 0 1113.19
    5 3 1 32.4
    -5 -3 -1 30
    5 3 2 4937.21
    -5 3 -2 5284.87
    -5 3 -2 5136.59
    -5 -3 -2 4399.66
    -5 3 -3 33.4
    -5 3 -3 35.1
    5 3 3 30.3
    -5 -3 -3 36.5
    -5 3 -4 173.78
    -5 3 -4 169.08
    5 3 4 121.99
    -5 -3 -4 176.98
    -5 -3 -4 161.78
    -5 3 -5 25
    5 3 5 13.6
    5 3 6 369.36
    5 3 7 5.8
    5 3 8 27.5
    5 3 9 10.7
    -5 4 9 -1
    -5 -4 9 12.4
    -5 -4 9 19.2
    -5 4 8 17.2
    -5 -4 8 -1.9
    -5 -4 8 -6
    -5 4 7 29.6
    -5 4 7 7.8
    -5 -4 7 21.7
    -5 -4 7 4.4
    -5 4 6 15.6
    -5 4 6 -9.1
    -5 -4 6 15.7
    -5 -4 6 6.9
    -5 4 5 534.25
    -5 4 5 562.84
    -5 -4 5 513.75
    -5 -4 5 566.64
    -5 -4 5 511.85
    5 4 -4 16.7
    -5 4 4 10.5
    -5 4 4 15.9
    5 -4 -4 27.2
    -5 -4 4 12.3
    -5 -4 4 10.8
    -5 -4 4 11.4
    5 -4 -4 15.3
    5 4 -3 258.37
    -5 4 3 225.98
    -5 4 3 218.48
    5 -4 -3 237.08
    -5 -4 3 265.07
    -5 -4 3 238.08
    -5 -4 3 213.88
    5 -4 -3 234.58
    -5 4 2 115.39
    5 4 -2 118.19
    -5 4 2 140.19
    5 4 -2 148.79
    -5 -4 2 133.09
    -5 -4 2 135.89
    -5 -4 2 143.09
    5 -4 -2 143.69
    5 -4 -2 117.39
    -5 4 1 2416.16
    -5 4 1 2186.88
    5 4 -1 2272.17
    -5 -4 1 2404.26
    5 -4 -1 2302.47
    -5 -4 1 2071.09
    5 -4 -1 2501.65
    -5 -4 1 2637.34
    -5 4 0 35.8
    5 4 0 60.89
    -5 4 0 44.6
    -5 -4 0 52.49
    -5 -4 0 50.49
    -5 4 -1 5162.78
    5 4 1 5178.28
    -5 -4 -1 4668.23
    5 4 2 308.27
    -5 4 -2 304.17
    -5 -4 -2 277.07
    -5 4 -3 129.39
    5 4 3 119.89
    -5 4 -3 85.69
    -5 -4 -3 127.39
    5 4 4 8.3
    -5 4 -4 1.9
    5 4 5 216.88
    5 4 6 4.9
    5 4 7 -1.8
    5 4 8 19.2
    5 4 9 5.7
    -5 5 9 20.3
    -5 -5 9 12.5
    -5 5 8 -5.6
    -5 -5 8 1.7
    -5 -5 8 0.8
    -5 5 7 -4
    -5 -5 7 12.4
    -5 -5 7 -2.3
    -5 5 6 45.3
    -5 5 6 31.5
    -5 -5 6 52.59
    -5 -5 6 7.8
    -5 5 5 30.2
    -5 5 5 39.9
    -5 -5 5 33
    -5 -5 5 40.4
    5 -5 -5 41.6
    -5 -5 5 37.5
    -5 5 4 41.2
    -5 5 4 43.7
    -5 -5 4 3.7
    5 -5 -4 74.89
    5 -5 -4 68.69
    -5 -5 4 50.79
    -5 -5 4 21.1
    5 5 -3 170.68
    5 5 -3 193.28
    -5 5 3 154.48
    -5 5 3 155.98
    -5 -5 3 150.98
    5 -5 -3 161.98
    -5 -5 3 167.88
    5 -5 -3 162.88
    -5 -5 3 153.18
    5 5 -2 425.76
    -5 5 2 469.65
    -5 5 2 577.64
    5 5 -2 536.95
    5 -5 -2 549.15
    -5 -5 2 534.55
    -5 -5 2 497.25
    5 -5 -2 434.86
    -5 -5 2 436.26
    5 5 -1 197.48
    -5 5 1 193.68
    -5 5 1 168.48
    -5 -5 1 169.98
    5 -5 -1 196.58
    -5 -5 1 234.88
    5 -5 -1 204.28
    -5 -5 1 184.38
    5 5 0 774.92
    -5 5 0 757.62
    -5 -5 0 766.32
    -5 -5 0 770.32
    5 5 1 343.47
    -5 5 -1 331.47
    -5 -5 -1 312.47
    5 5 2 1110.99
    -5 5 -2 1175.48
    -5 -5 -2 1020.9
    -5 -5 -3 83.39
    5 5 4 16.9
    -5 5 -4 19.4
    5 5 5 18.7
    -5 5 -5 36.3
    5 5 6 33.3
    5 5 7 16.8
    5 5 8 22.1
    5 5 9 7.4
    -5 6 9 -11.7
    -5 -6 9 16.1
    -5 -6 9 -18.5
    -5 6 8 -3
    -5 -6 8 -7.1
    -5 -6 8 -7.8
    -5 6 7 261.37
    -5 -6 7 210.38
    -5 -6 7 229.78
    -5 6 6 52.79
    -5 -6 6 83.99
    -5 -6 6 71.39
    -5 6 5 453.05
    -5 -6 5 446.96
    -5 -6 5 491.05
    5 -6 -5 545.85
    -5 -6 5 497.25
    -5 6 4 39.3
    -5 -6 4 28
    5 -6 -4 33.5
    -5 -6 4 48.1
    5 -6 -4 54.19
    -5 6 3 164.38
    5 6 -3 153.18
    -5 -6 3 137.39
    5 -6 -3 170.48
    -5 6 2 50.89
    5 6 -2 36.9
    5 -6 -2 70.99
    5 -6 -2 49.4
    -5 -6 2 65.09
    -5 -6 2 75.09
    -5 -6 2 37.9
    5 6 -1 1285.27
    -5 -6 1 1257.17
    -5 -6 1 1436.76
    5 -6 -1 1340.67
    -5 -6 1 1331.07
    -5 6 0 19.8
    5 6 0 12.7
    -5 -6 0 18.3
    -5 -6 0 19.4
    -5 6 -1 1609.74
    5 6 1 1598.84
    -5 6 -1 1563.34
    -5 -6 -1 1539.55
    5 6 2 128.99
    -5 6 -2 147.19
    -5 -6 -2 158.48
    5 6 3 300.77
    -5 6 -3 330.37
    -5 -6 -3 292.87
    -5 6 -4 18.6
    5 6 4 15.6
    -5 6 -5 286.97
    5 6 7 66.69
    5 6 8 21.5
    5 6 9 59.69
    -5 7 9 1.6
    -5 -7 9 3.6
    -5 -7 9 7.2
    -5 7 8 19.6
    -5 -7 8 11.2
    -5 -7 8 19.4
    -5 7 7 3.2
    -5 -7 7 17.3
    -5 -7 7 10.2
    -5 7 6 20.2
    -5 -7 6 22.6
    -5 -7 6 8
    -5 7 5 21.4
    -5 -7 5 47.3
    -5 -7 5 30.9
    -5 -7 5 25.4
    -5 7 4 329.07
    -5 -7 4 344.87
    -5 -7 4 333.07
    5 -7 -4 383.46
    5 7 -3 76.19
    5 7 -3 96.39
    -5 7 3 68.49
    -5 -7 3 65.49
    -5 -7 3 60.99
    5 -7 -3 73.99
    5 -7 -3 75.09
    -5 -7 3 76.79
    5 7 -2 5.3
    5 7 -2 12.8
    -5 7 2 11.4
    -5 -7 2 18.5
    -5 -7 2 17.1
    -5 -7 2 10
    5 -7 -2 3.9
    5 -7 -2 19.4
    -5 7 1 79.49
    5 7 -1 66.19
    -5 -7 1 64.69
    5 -7 -1 66.09
    -5 -7 1 68.09
    -5 -7 1 77.69
    5 7 0 1150.58
    -5 7 0 1075.69
    -5 -7 0 1119.69
    -5 -7 0 1183.68
    -5 7 -1 36.5
    5 7 1 52.19
    -5 7 -1 44.8
    -5 -7 -1 49.7
    5 7 2 35.4
    -5 7 -2 58.79
    -5 -7 -2 56.19
    5 7 3 25.2
    -5 7 -3 23.7
    -5 7 -3 19.2
    5 -7 3 7
    -5 7 -5 58.09
    5 7 5 55.49
    5 7 6 86.19
    5 7 7 16.4
    5 7 8 19.1
    5 7 9 10.2
    -5 8 9 21.1
    -5 -8 9 37.3
    -5 -8 9 0.3
    -5 8 8 0.5
    -5 -8 8 1.5
    -5 -8 8 25.9
    -5 8 7 55.29
    -5 -8 7 66.29
    -5 -8 7 24.1
    -5 8 6 15.4
    -5 -8 6 19.8
    -5 -8 6 3.1
    -5 -8 6 7.3
    -5 -8 5 21.4
    -5 -8 5 36.5
    -5 -8 5 27.1
    -5 8 4 2.7
    -5 -8 4 9.6
    5 -8 -4 11.7
    -5 -8 4 0.2
    -5 8 3 227.48
    -5 -8 3 245.68
    5 -8 -3 169.68
    5 -8 -3 224.48
    -5 -8 3 209.88
    -5 -8 3 194.68
    5 8 -2 32.6
    5 8 -2 32
    -5 8 2 36
    -5 -8 2 33.8
    -5 -8 2 34.2
    -5 -8 2 22.8
    5 -8 -2 32.1
    5 -8 -2 37.9
    -5 8 1 902.81
    5 8 -1 874.31
    -5 -8 1 730.73
    -5 -8 1 827.02
    -5 -8 1 971.4
    5 8 0 44.5
    -5 8 0 43.5
    -5 -8 0 39.7
    -5 -8 0 34
    5 8 1 1505.75
    -5 8 -1 1413.46
    -5 -8 -1 1433.06
    -5 8 -2 13.6
    5 8 2 43.7
    5 -8 2 16.5
    -5 -8 -2 23.8
    -5 8 -3 395.06
    5 8 3 378.96
    5 -8 3 391.96
    -5 8 -4 77.09
    -5 8 -4 48.2
    5 8 4 40.9
    5 -8 4 54.69
    -5 8 -5 51.49
    5 -8 5 29.7
    5 8 6 18.4
    5 8 7 164.98
    5 8 8 3.6
    5 8 9 18.2
    -5 9 9 24.1
    -5 -9 9 -6.9
    -5 -9 9 14.6
    -5 9 8 9.5
    -5 -9 8 11.1
    -5 -9 8 6.3
    -5 9 7 13.7
    -5 -9 7 8.7
    -5 -9 7 -12.8
    -5 9 6 175.98
    -5 -9 6 125.89
    -5 -9 6 183.08
    -5 -9 6 183.98
    -5 9 5 -6.7
    -5 -9 5 -3.6
    -5 -9 5 4.2
    -5 -9 5 5.6
    -5 9 4 62.69
    -5 -9 4 49.99
    5 -9 -4 33.6
    5 9 -3 -6.9
    -5 9 3 -3.8
    -5 -9 3 3.7
    -5 -9 3 -0.9
    -5 -9 3 -3.5
    5 -9 -3 3.1
    5 9 -2 349.96
    -5 9 2 329.47
    -5 -9 2 352.76
    5 -9 -2 343.17
    -5 -9 2 322.47
    -5 -9 2 347.17
    5 -9 -2 322.57
    -5 9 1 81.69
    5 9 -1 66.39
    -5 -9 1 67.69
    -5 -9 1 81.99
    -5 -9 1 67.29
    5 9 0 3033.8
    -5 9 0 2908.41
    -5 -9 0 3183.58
    -5 -9 0 2922.51
    5 9 1 105.69
    -5 9 -1 100.49
    -5 -9 -1 118.59
    -5 9 -2 246.58
    -5 9 -2 240.58
    5 9 2 263.37
    5 9 3 3.2
    -5 9 -3 3.3
    -5 9 -3 0.1
    -5 9 -3 2.6
    5 -9 3 0
    5 9 4 263.37
    -5 9 -4 247.98
    -5 9 -4 278.67
    5 -9 4 256.47
    5 9 5 12.9
    -5 9 -5 33.6
    5 -9 5 10
    5 9 6 166.78
    5 9 7 8.6
    5 9 8 7.8
    -5 10 8 -4.7
    -5 -10 8 15.7
    -5 -10 8 5.5
    -5 10 7 -12.8
    -5 -10 7 -27.7
    -5 -10 7 5.2
    -5 -10 7 0.6
    -5 10 6 -3.3
    -5 -10 6 1.2
    -5 -10 6 -0.3
    -5 -10 6 -7.4
    -5 10 5 259.27
    -5 -10 5 159.18
    -5 -10 5 218.08
    -5 -10 5 191.08
    -5 10 4 117.09
    -5 -10 4 118.49
    5 -10 -4 120.49
    -5 -10 4 121.49
    5 10 -3 661.93
    -5 10 3 814.92
    5 -10 -3 547.95
    -5 -10 3 747.93
    -5 -10 3 546.25
    5 10 -2 4.4
    -5 10 2 16.4
    5 -10 -2 8.9
    -5 -10 2 19.8
    -5 -10 2 1.8
    -5 -10 2 13.3
    5 -10 -2 10.5
    5 10 -1 101.69
    -5 10 1 91.49
    -5 -10 1 64.99
    -5 -10 1 103.09
    -5 -10 1 88.29
    5 -10 -1 69.89
    5 10 0 91.09
    -5 -10 0 107.59
    -5 -10 0 85.19
    -5 10 -1 137.19
    5 10 1 130.49
    -5 -10 -1 117.89
    5 -10 1 141.09
    -5 10 -2 50.79
    -5 10 -2 29.6
    5 10 2 48.2
    -5 10 -3 1704.43
    -5 10 -3 1320.67
    -5 10 -3 1644.74
    5 10 3 1397.56
    5 -10 3 1456.55
    -5 10 -4 68.39
    5 -10 4 55.39
    -5 10 -5 240.98
    5 10 5 243.98
    5 -10 5 177.68
    5 10 6 12.8
    5 -10 6 -7.4
    5 10 7 5.6
    5 10 8 5.3
    -5 -11 8 34.4
    -5 11 7 5.6
    -5 -11 7 9.6
    -5 -11 7 -12.3
    -5 -11 7 12.6
    -5 11 6 17.2
    -5 -11 6 20.6
    -5 -11 6 14.9
    -5 11 5 10.2
    -5 -11 5 17.8
    -5 -11 5 6.7
    5 -11 -4 279.07
    -5 -11 4 324.87
    5 11 -3 17.6
    -5 11 3 61.19
    -5 -11 3 26.6
    5 -11 -3 20
    -5 -11 3 33.5
    5 11 -2 390.66
    -5 11 2 355.06
    -5 -11 2 354.96
    5 -11 -2 372.36
    5 -11 -2 386.46
    -5 -11 2 341.97
    -5 -11 2 374.66
    5 11 -1 7.6
    -5 11 1 14
    -5 -11 1 12.2
    5 -11 -1 18.9
    -5 -11 1 10.1
    5 -11 -1 11.3
    5 -11 -1 9
    -5 -11 1 20.7
    5 11 0 1402.36
    -5 11 0 1324.47
    -5 -11 0 1258.17
    -5 -11 0 1282.47
    -5 11 -1 23.5
    5 11 1 20.7
    5 -11 1 33
    -5 11 -2 344.77
    5 11 2 407.76
    5 -11 2 345.07
    -5 11 -3 128.99
    5 11 3 109.29
    -5 11 -3 121.69
    -5 11 -3 100.09
    5 -11 3 110.89
    5 11 4 1001.4
    -5 11 -4 1130.49
    -5 11 -4 1102.69
    5 -11 4 1062.09
    5 11 5 61.69
    5 -11 5 46
    5 11 6 13
    5 -11 6 9.9
    5 11 7 8.5
    5 11 8 13.1
    -5 12 8 10.4
    -5 -12 8 27.5
    -5 -12 8 -6.7
    -5 12 7 73.89
    -5 -12 7 59.69
    -5 -12 7 68.49
    -5 12 6 20.8
    -5 -12 6 1.7
    -5 -12 6 13.7
    -5 -12 6 15.9
    -5 12 5 80.59
    -5 -12 5 54.19
    -5 -12 5 70.89
    -5 -12 5 42.9
    -5 12 4 88.69
    -5 -12 4 90.69
    -5 -12 4 113.79
    -5 12 3 138.09
    5 12 -3 189.98
    -5 -12 3 151.78
    5 -12 -3 142.49
    -5 -12 3 149.39
    5 -12 -3 142.59
    -5 12 2 63.89
    5 12 -2 71.89
    -5 -12 2 95.49
    5 -12 -2 90.29
    -5 -12 2 46.6
    5 -12 -2 64.49
    -5 -12 2 71.09
    -5 12 1 656.03
    5 12 -1 626.24
    5 -12 -1 601.44
    5 -12 -1 627.34
    -5 -12 1 589.64
    -5 -12 1 655.33
    5 -12 -1 629.14
    -5 -12 1 592.94
    -5 12 0 290.67
    5 12 0 300.57
    -5 -12 0 305.57
    -5 -12 0 280.47
    -5 -12 0 336.67
    5 12 1 670.53
    -5 12 -1 644.54
    5 -12 1 577.34
    5 12 2 128.79
    -5 12 -2 150.08
    5 -12 2 171.58
    5 12 3 56.79
    5 -12 3 36.7
    5 12 4 81.29
    -5 12 -4 51.89
    -5 12 -4 50.39
    -5 12 -4 48.6
    5 -12 4 68.09
    5 12 5 87.39
    -5 12 -5 108.99
    5 -12 5 103.29
    5 12 6 9.8
    5 -12 6 3.4
    5 12 7 70.79
    5 12 8 1.9
    -5 13 7 55.39
    -5 -13 7 29.6
    -5 -13 7 40.7
    -5 13 6 72.09
    -5 -13 6 49.2
    -5 -13 6 72.99
    -5 -13 6 64.09
    -5 13 5 9.7
    -5 -13 5 -8
    -5 -13 5 9.6
    -5 -13 5 4.9
    -5 13 4 348.47
    -5 -13 4 399.86
    -5 -13 4 352.86
    -5 -13 4 354.46
    5 -13 -4 506.55
    -5 13 3 0.4
    5 13 -3 -3.6
    -5 -13 3 1.7
    -5 -13 3 6.2
    5 -13 -3 7.9
    5 -13 -3 6.3
    -5 -13 3 3.7
    5 13 -2 20.4
    -5 13 2 16.9
    -5 -13 2 16.6
    -5 -13 2 17.5
    5 -13 -2 28.5
    5 -13 -2 20.3
    -5 -13 2 18.5
    -5 13 1 122.19
    5 13 -1 163.38
    -5 -13 1 161.98
    -5 -13 1 142.69
    5 -13 -1 154.48
    -5 -13 1 169.18
    5 -13 -1 155.48
    5 -13 -1 151.88
    -5 13 0 100.59
    5 13 0 124.59
    -5 -13 0 131.09
    -5 -13 0 141.79
    -5 13 -1 95.19
    5 13 1 131.49
    5 -13 1 74.29
    -5 13 -2 15.1
    5 -13 2 5.5
    5 13 3 3.6
    -5 13 -3 4
    5 -13 3 9.1
    5 13 4 260.47
    -5 13 -4 165.38
    -5 13 -4 203.58
    5 -13 4 118.99
    -5 13 -5 25.2
    5 13 5 17
    5 -13 5 24
    5 13 6 74.89
    5 -13 6 110.19
    5 13 7 32.8
    -5 -14 7 13.3
    -5 14 6 12.2
    -5 -14 6 18.1
    -5 -14 6 5.3
    -5 -14 6 15.7
    -5 14 5 32.3
    -5 -14 5 27.9
    -5 -14 5 29.6
    -5 -14 5 49
    5 14 -4 -1.7
    -5 14 4 21
    -5 -14 4 7.9
    -5 -14 4 10.5
    5 -14 -4 35.6
    -5 -14 4 3.7
    5 14 -3 17.6
    -5 14 3 20.5
    -5 -14 3 10.3
    -5 -14 3 7.5
    5 -14 -3 21.3
    -5 -14 3 13.2
    5 -14 -3 13.7
    5 14 -2 16
    -5 14 2 16.7
    -5 -14 2 1.6
    -5 -14 2 2.9
    -5 -14 2 6.6
    5 -14 -2 12.8
    5 -14 -2 6.2
    -5 14 1 148.59
    5 14 -1 135.79
    -5 -14 1 113.09
    -5 -14 1 56.49
    5 -14 -1 117.29
    5 -14 -1 109.09
    -5 -14 1 95.19
    -5 14 0 18.2
    5 14 0 6.3
    -5 -14 0 15.6
    -5 -14 0 14.7
    -5 14 -1 270.67
    -5 -14 -1 291.77
    5 -14 1 275.37
    5 14 2 18.6
    -5 14 -2 7.9
    5 -14 2 11
    5 14 3 5.1
    -5 14 -3 2.8
    5 -14 3 1.5
    -5 14 -4 50.49
    -5 14 -4 13.2
    5 14 4 36.7
    5 -14 4 27.7
    5 14 5 41.8
    5 -14 5 23.7
    5 14 6 18.7
    5 -14 6 9.4
    5 14 7 48.4
    -5 15 7 15
    -5 -15 7 4.5
    -5 15 6 29.8
    -5 -15 6 8.5
    -5 -15 6 28.4
    -5 15 5 21.7
    -5 -15 5 21.1
    -5 -15 5 10.5
    -5 -15 5 29.1
    -5 15 4 87.99
    5 15 -4 53.59
    -5 -15 4 79.09
    -5 -15 4 51.89
    -5 15 3 7.9
    5 15 -3 1.1
    5 -15 -3 19.6
    -5 -15 3 -4.8
    -5 -15 3 0.9
    -5 -15 3 5.9
    5 -15 -3 12.5
    -5 15 2 137.49
    -5 -15 2 114.59
    5 -15 -2 105.19
    5 -15 -2 109.79
    -5 -15 2 113.89
    -5 -15 2 122.79
    -5 15 1 4.3
    -5 -15 1 6.7
    5 -15 -1 8.8
    -5 -15 1 3.9
    5 -15 -1 10
    -5 15 0 113.29
    5 15 0 149.88
    -5 -15 0 123.59
    5 15 1 6.4
    -5 15 -1 3.3
    -5 -15 -1 5.8
    5 -15 1 6.3
    5 15 2 76.39
    -5 15 -2 66.19
    5 -15 2 43.5
    -5 15 -3 17.1
    5 15 3 24.3
    5 -15 3 16.8
    -5 15 -4 156.88
    5 15 4 203.68
    5 -15 4 170.58
    5 15 5 3
    5 -15 5 3.8
    5 15 6 42.4
    5 -15 6 62.29
    5 15 7 21.1
    -5 16 6 18.3
    -5 -16 6 27.3
    5 16 -4 23.6
    -5 16 4 15.7
    -5 -16 4 17.9
    5 -16 -4 40.6
    -5 -16 4 28.3
    -5 -16 4 28.2
    -5 16 3 607.04
    5 16 -3 560.84
    -5 -16 3 506.65
    5 -16 -3 519.95
    5 -16 -3 580.04
    -5 -16 3 540.25
    5 16 -2 13.3
    -5 16 2 21.6
    -5 -16 2 7.8
    5 -16 -2 10
    -5 -16 2 14.7
    -5 -16 2 5.4
    5 -16 -2 18.6
    -5 16 1 240.88
    5 16 -1 243.78
    -5 -16 1 273.47
    -5 -16 1 253.47
    5 16 0 33.5
    -5 16 0 31.7
    -5 -16 0 34.2
    -5 -16 0 27
    -5 -16 -1 73.19
    -5 -16 -1 82.39
    5 -16 1 93.59
    -5 16 -2 30.9
    5 16 2 41.5
    5 -16 2 37.5
    -5 16 -3 491.15
    5 16 3 572.34
    5 -16 3 490.05
    -5 16 -4 2.4
    5 16 4 13.3
    5 -16 4 10.7
    5 16 5 187.38
    5 -16 5 203.38
    5 -16 6 19.4
    -5 17 6 17
    -5 17 5 17.2
    -5 -17 5 6.1
    5 17 -4 26.3
    -5 17 4 17
    -5 -17 4 33.7
    -5 -17 4 19.8
    5 -17 -4 31.6
    -5 -17 4 25.1
    -5 17 3 10
    5 17 -3 36.9
    -5 -17 3 22.7
    -5 -17 3 47.2
    5 -17 -3 19.2
    5 -17 -3 53.29
    -5 -17 3 41.3
    -5 17 2 319.77
    5 17 -2 359.46
    5 -17 -2 367.56
    5 -17 -2 336.27
    -5 -17 2 301.17
    -5 -17 2 304.47
    -5 -17 2 341.97
    -5 17 1 120.29
    5 17 -1 169.68
    -5 -17 1 143.29
    -5 -17 1 140.69
    -5 17 0 45.6
    5 17 0 38.6
    -5 -17 0 48.1
    -5 -17 0 48.9
    5 17 1 88.89
    -5 17 -1 100.39
    -5 -17 -1 75.59
    5 -17 1 57.99
    -5 -17 -1 45.3
    -5 17 -2 182.78
    5 17 2 199.38
    5 -17 2 129.19
    5 17 3 3.8
    -5 17 -3 2.9
    5 -17 3 6.5
    -5 17 -4 31.3
    5 17 4 49.2
    5 -17 4 37.8
    5 17 5 8.9
    5 17 6 34.1
    -5 18 5 18.1
    -5 -18 5 19.3
    5 18 -4 37.8
    -5 18 4 34.7
    -5 -18 4 55.79
    -5 -18 4 21
    -5 18 3 126.59
    5 18 -3 128.19
    -5 -18 3 124.29
    5 -18 -3 94.19
    -5 -18 3 74.39
    5 -18 -3 135.39
    -5 -18 3 93.89
    5 18 -2 81.79
    -5 18 2 63.19
    -5 -18 2 73.79
    -5 -18 2 72.49
    5 -18 -2 61.09
    5 -18 -2 68.89
    -5 18 1 82.29
    5 18 -1 28.6
    -5 -18 1 24.8
    -5 -18 1 42.4
    -5 18 0 13.9
    5 18 0 -7
    -5 -18 0 4.7
    -5 -18 0 -3.2
    5 18 1 75.29
    -5 18 -1 75.59
    -5 -18 -1 81.79
    -5 -18 -1 67.59
    -5 18 -2 44.2
    5 18 2 50.59
    5 -18 2 59.39
    -5 -18 -2 33.1
    -5 18 -3 91.99
    5 18 3 86.89
    5 -18 3 91.99
    5 18 4 17.6
    -5 18 -4 50.69
    5 -18 4 72.39
    5 18 5 -4.3
    5 -18 5 22
    5 19 -4 -1.9
    -5 19 4 -6.9
    -5 -19 4 10
    5 19 -3 8.5
    -5 19 3 9.1
    5 -19 -3 11
    -5 -19 3 9.2
    -5 -19 3 4.2
    5 19 -2 63.49
    -5 19 2 58.79
    -5 -19 2 29.6
    -5 19 1 7.4
    5 19 -1 10
    -5 -19 1 28.1
    -5 -19 1 24.7
    -5 19 0 52.79
    5 19 0 23.6
    -5 -19 0 32.3
    -5 -19 0 50.49
    -5 19 -1 12.2
    5 19 1 1.1
    -5 -19 -1 2.1
    -5 -19 -1 21.1
    5 19 2 116.59
    -5 19 -2 117.99
    -5 -19 -2 118.99
    -5 -19 -2 137.89
    -5 19 -3 -11.8
    5 19 3 0.3
    5 -19 3 14.4
    -5 19 -4 -3
    5 -19 4 19.8
    5 20 -4 17.1
    5 -20 -4 -8.6
    -5 -20 4 5.1
    5 20 -3 191.98
    -5 20 3 162.08
    -5 -20 3 178.88
    -5 -20 3 180.28
    5 -20 -3 150.78
    5 20 -2 -4.4
    -5 20 2 -2
    -5 -20 2 11.4
    -5 20 1 17.4
    5 20 -1 -8.3
    -5 -20 1 19.2
    -5 -20 1 4.3
    -5 20 0 45.2
    5 20 0 46.4
    -5 -20 0 22.7
    -5 -20 0 40.1
    5 20 1 6.3
    -5 20 -1 -8.9
    -5 -20 -1 8.6
    -5 -20 -1 3.8
    5 20 2 12.3
    -5 20 -2 -13.3
    -5 -20 -2 -5
    -5 -20 -2 -4.6
    -5 20 -3 34.8
    5 20 3 72.09
    -5 -20 -3 41.4
    -5 21 2 541.65
    5 21 -2 488.25
    -5 -21 2 495.55
    5 21 -1 9
    -5 21 1 20.1
    -5 -21 1 7.7
    -5 -21 1 9
    -5 21 0 20.3
    5 21 0 -0.9
    -5 -21 0 15.1
    -5 -21 0 18.5
    5 21 1 2.9
    -5 21 -1 14.9
    -5 -21 -1 12.1
    -5 -21 -1 2.4
    -5 21 -2 393.76
    -5 -21 -2 405.86
    -5 -21 -2 360.96
    -6 0 9 30
    -6 0 9 2.3
    -6 0 8 995.3
    -6 0 8 1315.57
    -6 0 7 -3.4
    -6 0 7 -5.3
    -6 0 5 1.2
    -6 0 5 1.3
    6 0 -4 580.94
    -6 0 4 579.44
    6 0 -4 680.53
    -6 0 4 747.23
    -6 0 3 6.4
    6 0 -3 2.9
    -6 0 3 4.3
    6 0 -3 8.7
    -6 0 2 1913.81
    6 0 -2 2295.67
    6 0 -2 2104.39
    -6 0 2 2039.2
    -6 0 1 1.5
    6 0 -1 1.7
    -6 0 1 4.5
    -6 0 0 -8.2
    -6 0 0 -2.2
    -6 0 -1 0.6
    -6 0 -2 2514.25
    6 0 2 2708.63
    -6 0 -3 5
    6 0 4 1098.59
    -6 0 -4 1107.69
    6 0 5 3.5
    6 0 6 63.19
    6 0 7 1.8
    6 0 8 1541.65
    6 0 9 -6.8
    -6 1 9 16.4
    -6 1 9 8.8
    -6 -1 9 13.4
    -6 -1 9 9.3
    -6 1 8 55.59
    -6 1 8 31.5
    -6 -1 8 61.19
    -6 -1 8 64.99
    -6 1 7 175.58
    -6 1 7 178.68
    -6 -1 7 155.58
    -6 -1 7 179.28
    -6 1 6 51.69
    -6 1 6 10.4
    -6 -1 6 23.1
    -6 -1 6 94.39
    -6 1 5 190.08
    -6 1 5 136.79
    -6 -1 5 183.58
    -6 -1 5 130.89
    -6 1 4 12.1
    6 1 -4 14.7
    -6 1 4 18.4
    -6 -1 4 1.6
    -6 -1 4 15
    6 -1 -4 19.5
    6 -1 -4 9.7
    -6 1 3 1158.58
    6 1 -3 1389.16
    -6 1 3 1149.39
    -6 -1 3 1191.98
    -6 -1 3 1199.68
    6 -1 -3 1361.96
    6 -1 -3 1309.97
    -6 1 2 56.69
    -6 1 2 71.59
    6 1 -2 64.49
    6 1 -2 75.99
    6 -1 -2 58.79
    6 -1 -2 72.79
    -6 -1 2 49.5
    -6 -1 2 46.5
    -6 1 1 604.74
    -6 1 1 578.94
    6 1 -1 679.93
    -6 -1 1 611.24
    -6 -1 1 611.44
    6 -1 -1 691.53
    -6 -1 1 647.84
    -6 1 0 5.3
    -6 -1 0 5.6
    -6 1 -1 258.07
    6 1 1 243.08
    -6 -1 -1 285.27
    6 1 2 17.1
    -6 1 -2 19.8
    -6 -1 -2 27.2
    -6 -1 -3 756.22
    -6 1 -4 37.8
    -6 1 -4 34.8
    6 1 4 39.8
    -6 -1 -4 26.3
    -6 -1 -4 33.9
    6 -1 4 40.6
    6 1 5 8.2
    -6 1 -5 35.5
    6 -1 5 11.5
    6 1 6 1.5
    6 -1 6 3
    6 1 7 71.59
    6 -1 7 57.29
    6 1 8 29.6
    6 -1 8 19.3
    6 1 9 28.3
    -6 2 9 7.4
    -6 2 9 -2.2
    -6 -2 9 14.4
    -6 -2 9 16.8
    -6 2 8 121.19
    -6 2 8 149.88
    -6 -2 8 98.59
    -6 -2 8 105.69
    -6 2 7 88.59
    -6 2 7 78.29
    -6 -2 7 67.69
    -6 -2 7 31.8
    -6 2 6 218.68
    -6 2 6 222.58
    -6 -2 6 211.28
    -6 -2 6 270.17
    -6 2 5 37.3
    -6 2 5 41.3
    -6 -2 5 41
    -6 -2 5 45.2
    6 2 -4 285.17
    -6 2 4 242.38
    -6 2 4 245.68
    6 -2 -4 245.58
    6 -2 -4 275.27
    -6 -2 4 257.57
    -6 -2 4 216.88
    -6 2 3 9.5
    6 2 -3 17.2
    6 2 -3 13.9
    -6 2 3 12.1
    6 -2 -3 8.7
    6 -2 -3 14.1
    -6 -2 3 17.5
    -6 -2 3 16.1
    -6 2 2 272.57
    6 2 -2 330.07
    -6 2 2 256.37
    6 2 -2 352.96
    -6 -2 2 286.07
    -6 -2 2 282.27
    -6 -2 2 295.47
    6 -2 -2 311.97
    6 -2 -2 324.17
    -6 2 1 142.99
    -6 2 1 88.19
    6 2 -1 115.99
    -6 -2 1 102.99
    -6 -2 1 124.19
    6 -2 -1 92.79
    -6 -2 1 96.49
    6 2 0 1904.51
    -6 2 0 1942.41
    -6 -2 0 1937.11
    -6 -2 0 1856.01
    6 2 1 81.19
    6 2 2 296.27
    -6 2 -2 328.57
    -6 -2 -2 329.97
    -6 2 -3 8.8
    -6 2 -3 7.1
    6 2 3 5.5
    -6 -2 -3 12
    6 2 4 187.28
    -6 2 -4 223.28
    -6 2 -4 183.28
    -6 -2 -4 199.98
    -6 -2 -4 204.58
    -6 2 -5 68.49
    6 2 5 58.79
    6 2 6 11.7
    6 2 7 8.8
    6 2 8 114.29
    6 2 9 -12.1
    -6 3 9 27.7
    -6 -3 9 23.5
    -6 -3 9 31.5
    -6 3 8 25.8
    -6 3 8 25.9
    -6 -3 8 14.7
    -6 -3 8 -2.3
    -6 3 7 123.39
    -6 3 7 154.68
    -6 -3 7 117.79
    -6 -3 7 186.68
    -6 3 6 6.9
    -6 3 6 -2.7
    -6 -3 6 4.1
    -6 -3 6 0.6
    -6 3 5 8.4
    -6 -3 5 17.8
    -6 3 4 35.3
    -6 3 4 53.99
    6 3 -4 36
    -6 -3 4 41.8
    6 -3 -4 52.39
    6 -3 -4 28.8
    -6 -3 4 63.19
    -6 -3 4 28.6
    -6 3 3 170.38
    -6 3 3 159.28
    6 3 -3 207.88
    6 3 -3 141.79
    6 -3 -3 161.18
    -6 -3 3 193.98
    -6 -3 3 245.88
    6 -3 -3 161.18
    -6 -3 3 184.18
    -6 3 2 135.29
    6 3 -2 166.78
    6 3 -2 136.39
    -6 3 2 121.09
    -6 -3 2 125.49
    -6 -3 2 121.99
    6 -3 -2 133.69
    -6 -3 2 128.29
    6 -3 -2 121.69
    -6 3 1 85.29
    6 3 -1 108.19
    6 -3 -1 107.39
    -6 -3 1 105.19
    -6 -3 1 100.09
    -6 -3 1 101.49
    -6 3 0 142.09
    6 3 0 123.99
    -6 -3 0 148.59
    -6 -3 0 136.09
    6 3 1 58.19
    -6 -3 -1 56.49
    -6 3 -2 121.19
    6 3 2 102.49
    -6 3 -2 107.49
    -6 -3 -2 121.99
    6 3 3 27.7
    -6 -3 -3 35.4
    -6 3 -4 174.28
    -6 3 -4 165.68
    6 3 4 144.39
    -6 -3 -4 112.99
    -6 3 -5 270.17
    6 3 5 286.07
    6 3 6 0.8
    6 3 7 103.19
    6 3 8 4.7
    6 3 9 -7.1
    -6 4 9 25.3
    -6 -4 9 23.4
    -6 4 8 28.2
    -6 -4 8 28
    -6 -4 8 5.2
    -6 4 7 24.6
    -6 4 7 24.1
    -6 -4 7 23
    -6 -4 7 26.7
    -6 4 6 17
    -6 4 6 -4.2
    -6 -4 6 -1.9
    -6 -4 6 4.5
    -6 4 5 13.2
    -6 4 5 11.8
    -6 -4 5 6
    -6 -4 5 2.4
    -6 4 4 49.5
    -6 4 4 44.3
    6 -4 -4 80.89
    -6 -4 4 39.9
    -6 -4 4 62.99
    6 -4 -4 52.79
    -6 -4 4 53.09
    -6 4 3 3.9
    -6 4 3 11.1
    6 4 -3 8.1
    6 4 -3 12.6
    6 -4 -3 14.9
    6 -4 -3 7.4
    -6 -4 3 10.6
    -6 -4 3 9.4
    -6 4 2 65.59
    -6 4 2 89.89
    6 4 -2 85.39
    6 -4 -2 75.09
    -6 -4 2 64.99
    -6 -4 2 77.39
    -6 -4 2 89.79
    6 -4 -2 77.79
    -6 4 1 206.98
    6 4 -1 220.08
    6 -4 -1 248.18
    -6 -4 1 266.27
    -6 -4 1 288.87
    -6 -4 1 228.28
    -6 4 0 1407.56
    6 4 0 1509.05
    -6 4 0 1596.34
    -6 -4 0 1433.56
    -6 -4 0 1383.46
    -6 4 -1 141.69
    6 4 1 155.48
    -6 -4 -1 160.28
    6 4 2 190.88
    -6 4 -2 202.88
    -6 4 -2 221.38
    -6 -4 -2 157.38
    6 4 3 19.6
    -6 4 -3 42.2
    -6 4 -3 23
    -6 -4 -3 19
    -6 4 -4 91.89
    -6 4 -4 59.59
    6 4 4 77.09
    -6 4 -5 29.5
    6 4 5 26.7
    6 4 6 15.3
    6 4 7 6
    6 4 8 39.2
    6 4 9 2.2
    -6 5 9 115.39
    -6 -5 9 64.89
    -6 -5 9 84.79
    -6 5 8 -4.3
    -6 -5 8 -10.5
    -6 -5 8 3.8
    -6 5 7 115.49
    -6 -5 7 170.48
    -6 -5 7 118.19
    -6 5 6 3.4
    -6 5 6 1.1
    -6 -5 6 0.6
    -6 -5 6 -4.9
    -6 5 5 84.19
    -6 5 5 49.1
    -6 -5 5 53.49
    -6 -5 5 74.79
    -6 5 4 14.7
    -6 5 4 5.9
    6 -5 -4 5.9
    -6 -5 4 2.7
    -6 -5 4 3.2
    -6 -5 4 9.2
    -6 5 3 2016
    -6 5 3 1931.11
    6 5 -3 2193.88
    6 5 -3 2139.69
    -6 -5 3 1706.83
    -6 -5 3 1987.9
    -6 -5 3 1850.31
    6 -5 -3 1858.61
    6 -5 -3 2042.4
    -6 5 2 31.9
    6 5 -2 34.2
    -6 5 2 42.9
    6 -5 -2 33.8
    -6 -5 2 28.7
    6 -5 -2 27.7
    -6 -5 2 32.3
    -6 -5 2 27.7
    6 5 -1 1603.84
    -6 5 1 1451.75
    -6 -5 1 1639.64
    -6 -5 1 1715.13
    6 -5 -1 1536.95
    -6 -5 1 1431.16
    -6 5 0 3.8
    -6 5 0 3
    6 5 0 3.5
    -6 5 0 7.7
    -6 -5 0 8.1
    -6 -5 0 9.8
    6 5 1 2826.22
    -6 5 -1 3084.29
    -6 5 -1 2787.42
    -6 -5 -1 2628.14
    6 5 2 48.3
    -6 5 -2 59.49
    -6 -5 -2 52.89
    -6 5 -3 1915.11
    6 5 3 2065.59
    -6 5 -3 1969.6
    -6 -5 -3 1973.8
    6 5 4 13.2
    -6 5 -4 9.4
    -6 5 -4 16
    6 5 5 15.5
    -6 5 -5 43.4
    6 5 6 3.5
    6 5 7 119.39
    6 5 8 5.7
    6 5 9 149.09
    -6 6 9 13.2
    -6 -6 9 24.2
    -6 -6 9 -14.5
    -6 6 8 3.9
    -6 -6 8 15.8
    -6 -6 8 8
    -6 6 7 -7.8
    -6 -6 7 3.3
    -6 -6 7 16
    -6 6 6 85.99
    -6 -6 6 59.09
    -6 -6 6 98.19
    -6 6 5 -0.7
    -6 6 5 6.3
    -6 -6 5 1.2
    -6 -6 5 -0.8
    -6 6 4 213.48
    -6 6 4 260.37
    -6 -6 4 246.88
    -6 -6 4 201.28
    -6 -6 4 253.87
    6 -6 -4 224.78
    6 6 -3 18
    -6 6 3 14.5
    -6 6 3 15.4
    -6 -6 3 26
    -6 -6 3 19.3
    6 -6 -3 14.9
    6 -6 -3 20.9
    -6 -6 3 10.3
    6 6 -2 835.02
    -6 6 2 656.43
    -6 6 2 718.33
    6 6 -2 723.23
    -6 -6 2 719.13
    6 -6 -2 749.03
    -6 -6 2 707.63
    6 -6 -2 700.93
    -6 -6 2 746.53
    -6 6 1 89.09
    6 6 -1 104.59
    -6 -6 1 82.89
    -6 -6 1 78.99
    6 -6 -1 65.59
    -6 -6 1 79.09
    6 6 0 1364.66
    -6 6 0 1195.68
    -6 -6 0 1207.68
    -6 -6 0 1253.87
    6 6 1 64.49
    -6 6 -1 47.3
    -6 6 -1 55.39
    6 6 2 422.36
    -6 -6 -2 403.06
    6 6 3 16.9
    -6 6 -3 0.1
    6 6 4 198.18
    -6 6 -4 186.38
    -6 6 -4 160.58
    -6 6 -5 13.5
    6 6 5 -2.8
    6 6 6 11.1
    6 6 7 17.5
    6 6 8 13.6
    6 6 9 0.8
    -6 7 9 1.6
    -6 -7 9 9.8
    -6 -7 9 21.7
    -6 7 8 13.7
    -6 -7 8 17.3
    -6 -7 8 -7.3
    -6 7 7 131.89
    -6 -7 7 141.39
    -6 -7 7 142.09
    -6 7 6 -6.5
    -6 -7 6 2.4
    -6 -7 6 2.7
    -6 7 5 40.1
    -6 -7 5 48.4
    6 -7 -5 70.19
    -6 -7 5 27
    -6 7 4 21.3
    -6 -7 4 22.5
    6 -7 -4 18.2
    -6 -7 4 12.1
    -6 -7 4 18.8
    -6 7 3 775.62
    -6 -7 3 787.22
    6 -7 -3 618.14
    -6 -7 3 737.53
    6 -7 -3 837.62
    -6 -7 3 729.73
    6 7 -2 80.29
    -6 7 2 53.29
    6 7 -2 74.09
    6 -7 -2 53.69
    -6 -7 2 64.99
    6 -7 -2 85.89
    -6 -7 2 60.09
    6 7 -1 69.69
    -6 7 1 75.19
    -6 -7 1 40.3
    -6 -7 1 73.99
    -6 -7 1 55.99
    -6 7 0 80.79
    6 7 0 126.89
    -6 -7 0 72.99
    -6 7 -1 128.69
    -6 7 -1 119.29
    6 7 1 125.89
    -6 -7 -1 102.49
    6 7 2 42.7
    -6 7 -2 26.2
    -6 -7 -2 37.6
    -6 7 -3 925.51
    6 7 3 1007.7
    -6 7 -4 69.79
    6 7 4 90.29
    -6 7 -5 19.9
    6 7 5 29.3
    6 7 6 10.8
    6 7 7 12.1
    6 7 8 11.8
    6 7 9 8.3
    -6 8 9 1.1
    -6 -8 9 6.6
    -6 -8 9 27
    -6 8 8 32.2
    -6 -8 8 5.2
    -6 -8 8 23.3
    -6 8 7 5.6
    -6 -8 7 28.2
    -6 -8 7 17.5
    -6 8 6 96.29
    -6 -8 6 174.18
    -6 -8 6 63.59
    -6 8 5 -7.3
    6 -8 -5 4.6
    -6 -8 5 2.5
    -6 -8 5 -5.6
    -6 8 4 20.4
    -6 -8 4 8.3
    -6 -8 4 9.5
    6 -8 -4 24.8
    -6 -8 4 -0.1
    -6 8 3 25.6
    6 -8 -3 27.6
    6 -8 -3 16.1
    -6 -8 3 15.3
    -6 -8 3 5
    -6 -8 3 8.1
    6 8 -2 40.6
    -6 8 2 50.29
    -6 -8 2 53.99
    6 -8 -2 64.69
    -6 -8 2 50.29
    -6 -8 2 38.5
    -6 8 1 286.87
    6 8 -1 316.87
    -6 -8 1 290.07
    -6 -8 1 383.26
    -6 -8 1 317.27
    6 -8 -1 304.27
    6 8 0 1263.37
    -6 8 0 1223.68
    -6 -8 0 1259.47
    -6 -8 0 1263.87
    6 8 1 235.18
    -6 8 -1 229.98
    -6 -8 -1 223.48
    6 8 2 90.49
    -6 8 -2 89.29
    6 8 3 49.5
    -6 8 -3 41.2
    -6 8 -4 14
    6 8 4 4.8
    -6 8 -4 0.3
    -6 8 -5 59.49
    6 8 5 44.3
    6 8 6 219.68
    6 8 7 27.6
    6 8 8 14.2
    6 8 9 5.9
    -6 9 8 -7.4
    -6 -9 8 -1.6
    -6 -9 8 -3.2
    -6 9 7 37.5
    -6 -9 7 82.59
    -6 -9 7 72.99
    -6 9 6 30.8
    -6 -9 6 58.09
    -6 -9 6 44.5
    -6 9 5 155.78
    -6 -9 5 154.38
    -6 -9 5 149.49
    -6 9 4 148.09
    6 -9 -4 149.39
    -6 -9 4 150.28
    -6 -9 4 149.49
    -6 -9 4 125.99
    6 9 -3 37.6
    -6 9 3 54.19
    6 -9 -3 46.7
    -6 -9 3 51.09
    -6 -9 3 48.9
    -6 -9 3 29.6
    6 9 -2 220.78
    -6 9 2 205.88
    -6 -9 2 201.58
    -6 -9 2 239.58
    6 -9 -2 240.18
    -6 -9 2 217.68
    6 -9 -2 230.48
    6 9 -1 1139.39
    -6 9 1 1065.89
    -6 -9 1 1106.99
    6 -9 -1 1100.49
    -6 -9 1 1200.78
    -6 -9 1 1104.69
    6 9 0 23.6
    -6 9 0 31.1
    -6 -9 0 37.2
    -6 -9 0 32.2
    6 9 1 1175.88
    -6 9 -1 1087.59
    -6 -9 -1 1196.98
    -6 9 -2 125.09
    -6 9 -2 125.19
    6 9 2 182.78
    6 9 3 119.99
    -6 9 -3 102.59
    6 9 4 108.49
    -6 9 -4 131.69
    -6 9 -4 118.89
    -6 9 -5 92.19
    6 9 5 72.29
    6 9 6 -3.1
    6 9 7 19.7
    6 9 8 -1.6
    -6 10 8 66.19
    -6 -10 8 27.5
    -6 10 7 24.1
    -6 -10 7 43.1
    -6 -10 7 13.8
    -6 10 6 14.7
    -6 -10 6 14.3
    -6 10 5 16.4
    -6 -10 5 16.4
    -6 -10 5 10.3
    -6 -10 5 2.2
    -6 10 4 280.07
    -6 -10 4 211.38
    6 -10 -4 186.68
    -6 -10 4 240.38
    -6 -10 4 259.57
    6 10 -3 17.1
    -6 10 3 23.2
    -6 -10 3 10.4
    -6 -10 3 -2.3
    6 -10 -3 8.7
    -6 -10 3 17.5
    -6 10 2 2267.57
    6 10 -2 2218.78
    6 -10 -2 2066.59
    6 -10 -2 2211.88
    -6 -10 2 2090.99
    -6 -10 2 2145.29
    -6 -10 2 2147.39
    6 10 -1 9.5
    -6 10 1 8.6
    -6 -10 1 12.7
    -6 -10 1 12.8
    6 -10 -1 8.3
    -6 -10 1 3.8
    6 10 0 59.69
    -6 -10 0 55.39
    -6 -10 0 42.8
    -6 10 -1 12.1
    6 10 1 17.9
    6 10 2 2866.31
    -6 10 -2 3255.37
    -6 10 -2 2652.63
    -6 10 -3 37.5
    -6 10 -3 25
    6 10 3 32.1
    6 10 4 314.57
    -6 10 -4 287.57
    -6 10 -4 314.67
    6 10 5 13.1
    -6 10 -5 11.1
    6 10 6 60.29
    6 10 7 9.8
    6 10 8 34.5
    -6 11 8 11.3
    -6 -11 8 26.1
    -6 -11 8 -8.6
    -6 11 7 37.7
    -6 -11 7 27.1
    -6 -11 7 18.6
    -6 11 6 6
    -6 -11 6 4.6
    -6 -11 6 9.9
    -6 11 5 4.9
    -6 -11 5 -4
    -6 -11 5 -21.1
    -6 -11 5 -0.7
    -6 11 4 7.8
    -6 -11 4 26.2
    -6 -11 4 22.3
    6 -11 -4 32.8
    -6 -11 4 20.2
    6 11 -3 592.84
    -6 11 3 649.93
    6 -11 -3 582.24
    6 -11 -3 531.15
    -6 -11 3 567.04
    -6 -11 3 612.64
    -6 -11 3 480.35
    6 11 -2 15.2
    -6 11 2 3.1
    6 -11 -2 19
    -6 -11 2 27.6
    -6 -11 2 27.6
    -6 -11 2 13.2
    6 -11 -2 18.8
    6 11 -1 997.4
    -6 -11 1 723.23
    6 -11 -1 809.52
    -6 -11 1 827.32
    -6 11 0 131.29
    6 11 0 138.19
    -6 -11 0 147.39
    -6 -11 0 170.98
    -6 11 -1 1844.92
    6 11 1 1961.2
    6 11 2 21
    -6 11 -2 7.3
    -6 11 -3 668.33
    -6 11 -3 818.22
    6 11 4 4.3
    -6 11 -4 6.7
    -6 11 -4 9
    6 11 5 13.6
    -6 11 -5 3
    6 11 6 1.9
    6 11 7 -0.2
    6 11 8 17.1
    -6 12 8 12.4
    -6 -12 8 5.6
    -6 -12 8 17.5
    -6 12 7 20.9
    -6 -12 7 7.3
    -6 -12 7 -1.7
    -6 12 6 10
    -6 -12 6 13.4
    -6 -12 6 23.4
    -6 -12 6 59.59
    -6 12 5 20.9
    -6 -12 5 13.2
    -6 -12 5 -1.3
    -6 -12 5 11.6
    -6 12 4 68.39
    -6 -12 4 50.79
    6 -12 -4 71.09
    -6 -12 4 49.5
    -6 -12 4 64.09
    -6 12 3 10.8
    6 12 -3 9.8
    6 -12 -3 11.9
    -6 -12 3 9.7
    6 -12 -3 12.9
    -6 -12 3 10.1
    -6 -12 3 19.9
    6 12 -2 -2.5
    -6 12 2 1.7
    6 -12 -2 7.9
    -6 -12 2 4.9
    -6 -12 2 12
    6 -12 -2 6.3
    -6 -12 2 11
    6 12 -1 23.3
    -6 12 1 5.3
    -6 -12 1 2.9
    -6 -12 1 11.1
    6 12 0 795.72
    -6 12 0 859.01
    -6 -12 0 818.82
    -6 -12 0 927.61
    6 12 1 5.9
    -6 12 -1 9.1
    6 12 2 10.2
    -6 12 -2 2.6
    6 12 3 9.3
    -6 12 -3 0.6
    -6 12 -3 5.2
    -6 12 -4 56.69
    6 12 4 43.9
    -6 12 -4 35.4
    6 12 5 30.7
    6 12 6 11.4
    6 12 7 1.5
    6 12 8 12.8
    -6 13 7 52.99
    -6 -13 7 44.9
    -6 13 6 18.5
    -6 -13 6 30.1
    -6 -13 6 0.9
    -6 -13 6 -3.3
    -6 13 5 140.29
    -6 -13 5 169.78
    -6 -13 5 125.29
    -6 -13 5 117.99
    -6 13 4 6.4
    -6 -13 4 -6.3
    -6 -13 4 -10.5
    6 -13 -4 9.3
    -6 -13 4 -1.1
    6 13 -3 3
    -6 13 3 7.1
    -6 -13 3 9.1
    6 -13 -3 3
    -6 -13 3 21.2
    6 -13 -3 16
    -6 -13 3 11.9
    -6 13 2 134.49
    6 13 -2 121.49
    6 -13 -2 116.29
    -6 -13 2 140.39
    6 -13 -2 127.29
    6 -13 -2 106.99
    -6 -13 2 112.79
    6 13 -1 456.45
    -6 13 1 424.96
    -6 -13 1 464.65
    -6 -13 1 504.55
    -6 13 0 126.69
    6 13 0 133.69
    -6 -13 0 90.59
    -6 -13 0 138.99
    6 13 1 352.06
    -6 13 -1 358.76
    -6 13 -2 71.19
    6 13 2 86.79
    6 13 3 8.3
    -6 13 -3 26.7
    -6 13 -4 18.1
    -6 13 -4 15.4
    6 13 4 7.6
    6 13 5 182.98
    -6 13 -5 119.49
    6 13 6 16
    6 13 7 20
    -6 14 7 20.3
    -6 -14 7 18.3
    -6 -14 7 5.6
    -6 14 6 222.38
    -6 -14 6 177.28
    -6 -14 6 243.88
    -6 14 5 41.1
    -6 -14 5 16.6
    -6 -14 5 37.4
    -6 -14 5 41
    -6 14 4 76.59
    6 -14 -4 67.39
    -6 -14 4 68.79
    -6 -14 4 52.29
    -6 -14 4 57.19
    -6 14 3 4.2
    6 14 -3 -2.1
    -6 -14 3 2
    -6 -14 3 7.5
    6 -14 -3 6.1
    -6 -14 3 1.6
    -6 14 2 39.5
    6 -14 -2 15.5
    6 -14 -2 17.5
    -6 -14 2 16.9
    -6 -14 2 16.7
    6 14 -1 31.3
    -6 14 1 22
    -6 -14 1 16.2
    -6 -14 1 18.4
    -6 14 0 92.29
    6 14 0 66.69
    -6 -14 0 71.19
    6 14 1 4.5
    -6 14 -1 11.8
    -6 -14 -1 9.2
    6 14 2 71.39
    -6 14 -2 58.29
    6 14 3 0.5
    -6 14 -3 -2.8
    -6 14 -4 39.8
    -6 14 -4 16.1
    6 14 4 33.2
    -6 14 -5 29.1
    6 14 5 24.5
    6 14 6 235.38
    6 14 7 -14.7
    -6 15 7 4.8
    -6 -15 7 6.9
    -6 -15 7 27.1
    -6 15 6 34.4
    -6 -15 6 18.8
    -6 -15 6 16.6
    -6 15 5 313.17
    -6 -15 5 264.17
    -6 -15 5 176.48
    -6 15 4 64.79
    -6 -15 4 67.59
    -6 -15 4 44.2
    6 -15 -4 65.09
    -6 -15 4 64.59
    6 15 -3 200.58
    -6 15 3 264.07
    -6 -15 3 175.08
    -6 -15 3 190.58
    6 -15 -3 162.58
    6 15 -2 43
    -6 15 2 42.5
    6 -15 -2 27.2
    -6 -15 2 32.4
    -6 -15 2 54.09
    -6 15 1 288.17
    6 15 -1 274.47
    -6 -15 1 271.97
    -6 15 0 16.4
    6 15 0 12.4
    -6 -15 0 5.1
    -6 -15 0 16.1
    6 15 1 359.16
    -6 15 -1 352.06
    -6 -15 -1 390.46
    6 15 2 85.49
    -6 15 -2 67.59
    -6 15 -3 261.17
    6 15 3 298.37
    6 15 4 17.8
    -6 15 -4 16.7
    6 15 5 319.57
    6 15 6 13.2
    -6 16 6 0.7
    -6 -16 6 46.9
    -6 -16 6 33.6
    -6 16 5 13.1
    -6 -16 5 28
    -6 -16 5 16.1
    -6 16 4 57.99
    6 16 -4 40.8
    -6 -16 4 30.7
    6 -16 -4 36.3
    -6 -16 4 41.8
    -6 -16 4 61.49
    6 16 -3 13.6
    -6 16 3 24.8
    6 -16 -3 16.5
    6 -16 -3 37.4
    -6 -16 3 20.8
    -6 16 2 87.19
    6 16 -2 72.99
    -6 -16 2 99.39
    -6 -16 2 88.69
    -6 16 1 70.29
    6 16 -1 34.1
    -6 -16 1 36.1
    -6 -16 1 43.6
    -6 16 0 57.69
    6 16 0 54.39
    -6 -16 0 52.29
    -6 -16 0 74.59
    -6 16 -1 112.49
    6 16 1 100.69
    -6 -16 -1 93.79
    -6 -16 -1 132.09
    6 16 2 42.3
    -6 16 -2 47.5
    -6 16 -3 4.4
    6 16 3 24.6
    6 16 4 85.59
    -6 16 -4 47.6
    6 16 5 -12.9
    6 16 6 -11
    -6 17 6 -7.8
    -6 -17 6 19.8
    -6 17 5 49.5
    -6 -17 5 70.49
    -6 -17 5 26
    6 17 -4 47.7
    -6 17 4 52.79
    -6 -17 4 28.9
    -6 -17 4 30.7
    6 -17 -4 39.8
    6 17 -3 -3.9
    -6 17 3 23.1
    6 -17 -3 10.2
    -6 -17 3 1.1
    -6 -17 3 1.3
    -6 -17 3 11.7
    -6 17 2 45.6
    6 17 -2 27
    -6 -17 2 25
    -6 -17 2 22.2
    6 -17 -2 21.4
    6 17 -1 5.3
    -6 17 1 42.1
    -6 -17 1 36.6
    -6 -17 1 22.8
    -6 17 0 4.3
    6 17 0 9.7
    -6 -17 0 3.3
    -6 -17 0 3
    6 17 1 -2.6
    -6 17 -1 24.1
    -6 -17 -1 12.9
    -6 -17 -1 3.9
    -6 17 -2 48.9
    6 17 2 47.5
    -6 -17 -2 48.6
    6 17 3 8.1
    -6 17 -3 6.2
    6 17 4 -0.2
    -6 17 -4 6.8
    6 17 5 49
    -6 18 5 11.9
    -6 -18 5 -2.9
    -6 -18 5 30.1
    6 18 -4 63.69
    -6 18 4 74.79
    -6 -18 4 56.99
    -6 -18 4 39.6
    -6 18 3 20.6
    6 18 -3 12.8
    -6 -18 3 4.7
    -6 -18 3 7.6
    6 18 -2 24.5
    -6 18 2 56.89
    -6 -18 2 29
    -6 -18 2 16.9
    6 18 -1 6.6
    -6 18 1 5.4
    -6 -18 1 1
    -6 -18 1 -1.4
    6 18 0 134.99
    -6 18 0 143.89
    -6 -18 0 125.29
    -6 -18 0 107.99
    -6 18 -1 3.2
    6 18 1 -12.5
    -6 -18 -1 -1.3
    -6 -18 -1 -9.2
    -6 18 -2 57.79
    6 18 2 74.59
    -6 -18 -2 67.39
    6 18 3 35.9
    -6 18 -3 24.6
    6 18 4 148.29
    -6 18 -4 139.79
    6 18 5 -14.3
    6 19 -4 22.3
    -6 19 4 26.5
    6 -19 -4 0.3
    -6 -19 4 16.1
    -6 -19 4 26
    6 19 -3 4.8
    -6 19 3 -0.1
    -6 -19 3 6.9
    -6 -19 3 20
    -6 19 2 23.9
    6 19 -2 11.6
    -6 -19 2 6.5
    -6 -19 2 4
    6 19 -1 140.19
    -6 19 1 154.78
    -6 -19 1 88.59
    -6 -19 1 116.29
    6 19 0 30.4
    -6 19 0 42.5
    -6 -19 0 35.2
    -6 -19 0 11
    -6 19 -1 212.28
    6 19 1 208.68
    -6 -19 -1 215.58
    -6 -19 -1 252.47
    6 19 2 31.8
    -6 19 -2 47.9
    -6 -19 -2 37.7
    -6 -19 -2 43.7
    -6 19 -3 -2.4
    6 19 3 14.3
    -6 19 -4 -12.8
    6 19 4 11.3
    -6 20 3 0.4
    6 20 -3 20.2
    -6 -20 3 12.8
    6 -20 -3 -7
    6 20 -2 39.6
    -6 20 2 32.2
    -6 -20 2 29.2
    -6 -20 2 57.99
    -6 20 1 71.29
    6 20 -1 56.99
    -6 -20 1 57.89
    -6 -20 1 60.69
    -6 20 0 617.24
    6 20 0 525.75
    -6 -20 0 529.95
    -6 -20 0 525.75
    6 20 1 72.79
    -6 20 -1 75.39
    -6 -20 -1 56.09
    -6 -20 -1 54.29
    -6 20 -2 52.59
    6 20 2 64.09
    -6 -20 -2 51.89
    -6 -20 -2 49.7
    -6 20 -3 -12.1
    6 20 3 6.2
    -6 -20 -3 8.5
    -6 21 2 6.1
    6 21 -2 18.5
    -6 -21 2 16.2
    -6 -21 2 11.8
    6 21 -1 33.4
    -6 21 1 31.6
    -6 -21 1 43.5
    -6 -21 1 41.3
    -6 21 0 58.99
    6 21 0 44.8
    -6 -21 0 42.7
    -6 -21 0 44.1
    6 21 1 21.8
    -6 -21 -1 15.6
    -6 -21 -1 7.8
    6 21 2 5.8
    -6 21 -2 17.4
    -6 -21 -2 12.4
    -6 -21 -2 9.2
    -7 0 9 5.6
    -7 0 9 11.7
    -7 0 8 33.7
    -7 0 7 76.59
    -7 0 7 76.69
    -7 0 6 30.1
    -7 0 6 10.2
    -7 0 5 -6.4
    -7 0 5 -7.4
    7 0 -4 261.77
    -7 0 4 174.08
    -7 0 4 217.58
    -7 0 3 -3.8
    7 0 -3 -0.1
    7 0 -3 0.1
    -7 0 3 1.5
    7 0 -2 64.09
    7 0 -2 76.29
    -7 0 2 49.7
    -7 0 2 69.39
    -7 0 1 1.1
    7 0 -1 2.7
    -7 0 1 -6
    -7 0 0 341.57
    -7 0 0 330.67
    -7 0 -1 7.7
    -7 0 -2 50.49
    -7 0 -3 -4.1
    7 0 3 -0.7
    7 0 4 78.69
    -7 0 -4 41.7
    7 0 5 -2
    7 0 6 59.39
    7 0 7 11.3
    7 0 8 3.4
    -7 1 9 -8.1
    -7 1 9 18.8
    -7 -1 9 7.3
    -7 -1 9 8.3
    -7 1 8 905.51
    -7 1 8 737.73
    -7 -1 8 903.61
    -7 -1 8 681.93
    -7 1 7 49.1
    -7 1 7 39.6
    -7 -1 7 32.1
    -7 -1 7 40.6
    -7 1 6 30.9
    -7 -1 6 14.7
    -7 1 5 80.19
    -7 1 5 57.29
    -7 -1 5 76.99
    -7 -1 5 70.59
    -7 1 4 13.5
    -7 1 4 33.5
    7 1 -4 19.5
    -7 -1 4 31.6
    -7 -1 4 4
    7 -1 -4 4.8
    -7 1 3 53.29
    7 1 -3 68.89
    7 1 -3 67.09
    -7 1 3 66.19
    -7 -1 3 62.59
    7 -1 -3 73.29
    -7 -1 3 40
    7 -1 -3 66.09
    -7 1 2 140.69
    7 1 -2 176.98
    7 1 -2 137.49
    -7 1 2 105.69
    -7 -1 2 116.19
    -7 -1 2 132.89
    7 -1 -2 141.09
    7 -1 -2 158.28
    -7 1 1 51.29
    7 1 -1 34.6
    -7 1 1 61.89
    -7 -1 1 53.49
    -7 -1 1 52.49
    -7 -1 1 42.5
    7 -1 -1 41.5
    -7 1 0 611.14
    -7 -1 0 590.34
    -7 -1 0 580.04
    7 1 1 116.39
    -7 1 -1 115.09
    -7 -1 -1 99.69
    7 1 2 66.09
    -7 1 -2 78.49
    -7 -1 -2 73.09
    7 1 3 7.1
    -7 1 -3 11.9
    -7 -1 -3 16.7
    -7 1 -4 115.89
    7 1 4 131.99
    -7 -1 -4 127.09
    -7 -1 -4 154.38
    7 -1 4 128.39
    -7 1 -5 48.3
    7 1 5 -0.6
    7 -1 5 6
    7 1 6 441.16
    7 1 7 83.29
    7 1 8 321.57
    7 1 9 -2.6
    -7 2 9 31.9
    -7 2 9 17.1
    -7 -2 9 27.5
    -7 -2 9 23.6
    -7 2 8 21.9
    -7 2 8 21.7
    -7 -2 8 22.9
    -7 -2 8 12
    -7 2 7 257.97
    -7 -2 7 224.88
    -7 2 6 18.1
    -7 2 6 37.9
    -7 -2 6 8.6
    -7 -2 6 8.4
    -7 2 5 314.07
    -7 2 5 312.07
    -7 -2 5 357.66
    -7 -2 5 292.17
    -7 2 4 49.99
    -7 2 4 38.3
    -7 -2 4 47.7
    -7 -2 4 63.89
    7 -2 -4 68.09
    -7 2 3 416.96
    7 2 -3 517.35
    -7 2 3 433.36
    7 2 -3 509.65
    -7 -2 3 455.75
    -7 -2 3 409.76
    7 -2 -3 502.15
    -7 -2 3 444.36
    7 2 -2 8
    7 2 -2 3.7
    -7 2 2 5.9
    -7 2 2 1.6
    -7 -2 2 6.5
    -7 -2 2 5.6
    7 -2 -2 7.7
    -7 -2 2 2.7
    7 -2 -2 5.6
    7 2 -1 2037.8
    -7 2 1 1686.43
    -7 2 1 1936.61
    -7 -2 1 1998.7
    7 -2 -1 2041.4
    -7 -2 1 1803.12
    -7 -2 1 1838.62
    -7 2 0 125.09
    -7 -2 0 122.29
    -7 -2 0 115.09
    7 2 1 852.41
    -7 2 -1 836.52
    -7 -2 -1 975.5
    -7 2 -2 21.4
    7 2 2 24.3
    -7 -2 -2 22.5
    -7 2 -3 337.57
    -7 2 -3 277.77
    7 2 3 325.57
    7 2 4 48.7
    -7 2 -4 60.89
    -7 2 -4 66.59
    -7 -2 -4 70.29
    -7 2 -5 349.47
    7 2 5 322.87
    7 2 6 8.3
    7 2 7 343.17
    7 2 8 -0.9
    -7 3 9 23.2
    -7 -3 9 -1.5
    -7 -3 9 5.3
    -7 3 8 45.9
    -7 3 8 40.7
    -7 -3 8 12
    -7 -3 8 40.2
    -7 3 7 30.4
    -7 3 7 23.4
    -7 -3 7 5.3
    -7 -3 7 -11.2
    -7 3 6 300.67
    -7 3 6 321.27
    -7 -3 6 244.78
    -7 -3 6 328.67
    -7 3 5 11
    -7 3 5 17.7
    -7 -3 5 14.2
    -7 -3 5 5.5
    -7 3 4 22.5
    -7 -3 4 14.8
    7 -3 -4 19.5
    7 3 -3 17
    -7 3 3 17.8
    7 3 -3 20.3
    -7 3 3 5.2
    -7 -3 3 9.6
    -7 -3 3 14.1
    -7 -3 3 11.3
    7 -3 -3 14.6
    -7 3 2 197.08
    7 3 -2 213.78
    -7 3 2 224.98
    -7 -3 2 190.88
    -7 -3 2 221.08
    7 -3 -2 216.88
    7 -3 -2 269.17
    -7 3 1 12.5
    -7 3 1 9.7
    -7 -3 1 29.4
    -7 -3 1 15.6
    -7 -3 1 11.5
    7 -3 -1 14.4
    7 3 0 9999
    -7 -3 0 9963.1
    7 3 1 39
    -7 -3 -1 28.5
    -7 3 -2 296.77
    -7 3 -2 315.67
    7 3 2 299.87
    -7 -3 -2 280.17
    -7 3 -3 0.4
    7 3 3 8.5
    -7 3 -3 -0.4
    -7 -3 -3 9.6
    -7 3 -4 245.88
    7 3 4 209.68
    -7 3 -4 240.98
    7 3 5 -1.5
    -7 3 -5 4
    7 3 6 242.38
    7 3 7 18.7
    7 3 8 69.79
    7 3 9 -8.1
    -7 -4 9 -0.3
    -7 -4 9 13.8
    -7 4 8 16.1
    -7 4 8 5.3
    -7 -4 8 -11.1
    -7 -4 8 6.1
    -7 4 7 100.39
    -7 4 7 134.09
    -7 -4 7 129.69
    -7 -4 7 133.29
    -7 4 6 4.3
    -7 4 6 9.7
    -7 -4 6 5
    -7 -4 6 10.9
    -7 4 5 28.7
    -7 4 5 49.2
    -7 -4 5 34.2
    -7 -4 5 44.3
    -7 4 4 3.7
    -7 4 4 11
    -7 -4 4 6.9
    -7 -4 4 2
    -7 4 3 67.59
    -7 4 3 90.59
    7 4 -3 91.89
    7 4 -3 97.29
    7 -4 -3 83.19
    -7 -4 3 61.69
    -7 -4 3 88.79
    7 -4 -3 92.79
    -7 -4 3 92.09
    -7 4 2 64.69
    7 4 -2 99.49
    -7 4 2 69.39
    7 -4 -2 64.89
    7 -4 -2 66.09
    -7 -4 2 56.89
    -7 -4 2 84.79
    -7 -4 2 65.99
    -7 4 1 4257.27
    7 4 -1 4469.05
    -7 4 1 4165.88
    7 -4 -1 5098.09
    -7 -4 1 5287.27
    -7 -4 1 4195.58
    -7 -4 1 4761.92
    -7 4 0 303.37
    -7 4 0 358.16
    7 4 0 303.37
    -7 -4 0 316.17
    -7 -4 0 329.57
    7 4 1 2130.89
    -7 -4 -1 2371.56
    -7 4 -2 37.4
    -7 4 -2 39.3
    7 4 2 34.9
    -7 -4 -2 44.6
    7 4 3 31.9
    -7 4 -3 45.8
    -7 4 -3 24.4
    -7 -4 -3 37.3
    -7 4 -4 1.6
    -7 4 -4 3.9
    7 4 4 -0.1
    7 4 5 121.79
    -7 4 -5 123.49
    7 4 6 62.49
    7 4 7 -0.9
    7 4 8 0.5
    7 4 9 104.59
    -7 5 9 40.3
    -7 -5 9 10.6
    -7 -5 9 20.3
    -7 5 8 21.7
    -7 -5 8 55.99
    -7 -5 8 37.8
    -7 5 7 9.2
    -7 5 7 8.2
    -7 -5 7 -8.4
    -7 -5 7 9.5
    -7 5 6 85.29
    -7 5 6 78.39
    -7 -5 6 73.59
    -7 -5 6 56.79
    -7 5 5 140.79
    -7 5 5 136.99
    -7 -5 5 147.89
    -7 5 4 14.8
    -7 5 4 -0.9
    -7 -5 4 1.2
    7 -5 -4 6.1
    -7 -5 4 -1.2
    7 5 -3 15.1
    -7 5 3 12.1
    -7 5 3 9.3
    -7 -5 3 10.8
    7 -5 -3 14.5
    7 -5 -3 13.6
    -7 -5 3 15
    -7 -5 3 4.9
    -7 5 2 15.5
    7 5 -2 0.3
    -7 5 2 14.5
    -7 -5 2 7
    -7 -5 2 17.3
    7 -5 -2 18.6
    7 -5 -2 14.7
    -7 -5 2 16.3
    -7 5 1 102.59
    7 5 -1 128.29
    -7 5 1 110.89
    7 -5 -1 124.09
    -7 -5 1 147.89
    -7 -5 1 122.49
    -7 5 0 344.17
    -7 5 0 358.36
    7 5 0 384.46
    -7 -5 0 351.96
    -7 -5 0 391.06
    7 5 1 130.39
    -7 5 -1 129.69
    -7 5 -1 129.69
    -7 -5 -1 135.39
    7 5 2 39.9
    -7 5 -2 45.2
    -7 -5 -2 32.7
    -7 5 -3 18.6
    7 5 3 12.7
    -7 5 -3 20.2
    7 5 4 0.8
    -7 5 -4 5.8
    -7 5 -4 12.5
    7 5 5 15.7
    7 5 6 14.5
    7 5 7 9.1
    7 5 8 20.5
    7 5 9 14.9
    -7 6 9 55.79
    -7 -6 9 61.39
    -7 -6 9 88.09
    -7 6 8 2.4
    -7 -6 8 26.6
    -7 -6 8 37.2
    -7 6 7 184.18
    -7 -6 7 186.68
    -7 -6 7 215.68
    -7 6 6 5.8
    -7 6 6 1.3
    -7 -6 6 -0.5
    -7 -6 6 -0.1
    -7 6 5 1.1
    -7 6 5 3.4
    -7 -6 5 -8.5
    -7 -6 5 17.8
    -7 6 4 72.39
    -7 6 4 48.2
    -7 -6 4 47
    7 -6 -4 85.89
    -7 -6 4 44.5
    -7 6 3 295.37
    -7 6 3 326.47
    -7 -6 3 324.67
    -7 -6 3 315.57
    -7 -6 3 302.37
    7 -6 -3 349.47
    7 -6 -3 319.47
    -7 6 2 108.59
    -7 6 2 74.59
    7 6 -2 87.09
    -7 -6 2 94.89
    -7 -6 2 75.49
    7 -6 -2 95.79
    -7 -6 2 89.79
    7 -6 -2 87.09
    7 6 -1 1363.16
    -7 6 1 1347.67
    -7 6 1 1229.68
    -7 -6 1 1492.15
    -7 -6 1 1379.06
    -7 -6 1 1173.98
    7 -6 -1 1377.46
    -7 6 0 26.4
    7 6 0 24.3
    -7 -6 0 26.8
    -7 -6 0 18.9
    -7 6 -1 610.34
    7 6 1 729.83
    -7 6 -1 608.24
    -7 -6 -1 784.32
    7 6 2 96.19
    -7 6 -2 102.99
    -7 -6 -2 89.59
    -7 6 -3 260.97
    7 6 3 295.57
    -7 6 -3 237.38
    7 6 4 32.4
    -7 6 -4 48.7
    -7 6 -4 55.79
    -7 6 -5 111.79
    7 6 5 102.09
    7 6 6 33.2
    7 6 7 186.48
    7 6 8 18.5
    7 6 9 62.29
    -7 7 9 17.9
    -7 -7 9 8
    -7 -7 9 15.9
    -7 7 8 13.1
    -7 -7 8 -6.1
    -7 -7 8 19.6
    -7 7 7 -1.4
    -7 -7 7 -6.2
    -7 -7 7 12.2
    -7 7 6 220.58
    -7 -7 6 202.98
    -7 -7 6 226.78
    -7 7 5 90.99
    -7 -7 5 52.89
    -7 -7 5 68.99
    -7 7 4 54.99
    -7 -7 4 32.8
    7 -7 -4 54.59
    -7 -7 4 53.29
    -7 7 3 15.3
    7 -7 -3 5.1
    7 -7 -3 16.5
    -7 -7 3 2.7
    -7 -7 3 8.8
    -7 -7 3 12.5
    -7 7 2 110.09
    7 7 -2 141.19
    7 -7 -2 108.89
    -7 -7 2 85.69
    -7 -7 2 94.39
    -7 -7 2 119.69
    7 7 -1 92.29
    -7 7 1 80.09
    7 -7 -1 100.09
    -7 -7 1 88.49
    -7 -7 1 74.79
    -7 -7 1 100.89
    -7 7 0 173.48
    7 7 0 191.38
    -7 -7 0 186.58
    -7 -7 0 147.19
    -7 7 -1 158.08
    7 7 1 145.49
    -7 7 -1 161.38
    -7 -7 -1 129.19
    7 7 2 35.1
    -7 7 -2 20.7
    -7 7 -3 39.8
    7 7 3 57.39
    7 7 4 105.79
    -7 7 -4 85.29
    -7 7 -4 107.89
    -7 7 -5 37.7
    7 7 5 23.8
    7 7 6 85.99
    7 7 7 3.4
    7 7 8 0
    7 7 9 -4.2
    -7 8 8 -8.3
    -7 -8 8 24
    -7 -8 8 -10.2
    -7 8 7 12.5
    -7 -8 7 8.1
    -7 -8 7 13.4
    -7 8 6 16.9
    -7 -8 6 9.3
    -7 -8 6 -0.2
    -7 -8 5 294.87
    -7 -8 5 194.98
    7 -8 -5 205.58
    -7 8 4 1.4
    -7 -8 4 -1.9
    7 -8 -4 6.2
    -7 -8 4 8.8
    -7 8 3 15.6
    -7 -8 3 5.9
    -7 -8 3 22.5
    7 -8 -3 17.6
    -7 -8 3 11.9
    -7 8 2 104.09
    7 8 -2 108.19
    -7 -8 2 111.69
    -7 -8 2 111.09
    7 -8 -2 132.69
    -7 -8 2 128.69
    7 -8 -2 131.09
    -7 8 1 1411.46
    7 8 -1 1457.25
    -7 -8 1 1359.86
    -7 -8 1 1405.86
    7 -8 -1 1445.56
    -7 -8 1 1540.85
    7 8 0 5.6
    -7 8 0 1.4
    -7 -8 0 1.6
    -7 -8 0 6.2
    -7 8 -1 1622.74
    7 8 1 1643.14
    -7 8 -2 64.39
    7 8 2 68.79
    -7 8 -3 87.69
    7 8 3 71.99
    7 8 4 0.5
    -7 8 -4 1.2
    -7 8 -4 4.2
    -7 8 -5 413.76
    7 8 5 425.96
    7 8 6 9
    7 8 7 65.39
    7 8 8 1
    -7 9 8 11
    -7 -9 8 3.3
    -7 -9 8 16.5
    -7 9 7 -0.6
    -7 -9 7 21.3
    -7 -9 7 14.4
    -7 9 6 100.09
    -7 -9 6 106.69
    -7 -9 6 98.99
    -7 9 5 0.4
    7 -9 -5 15
    -7 -9 5 4.3
    -7 -9 5 -11.6
    -7 9 4 72.69
    7 -9 -4 59.29
    -7 -9 4 45.4
    -7 -9 4 56.09
    -7 9 3 8.5
    -7 -9 3 -4.7
    7 -9 -3 6.3
    -7 -9 3 8.2
    -7 9 2 218.08
    7 9 -2 202.68
    -7 -9 2 204.78
    -7 -9 2 200.08
    7 -9 -2 222.98
    7 -9 -2 214.98
    -7 -9 2 221.28
    -7 9 1 38.3
    7 9 -1 56.79
    -7 -9 1 42.6
    -7 -9 1 43.8
    7 -9 -1 36.8
    -7 -9 1 49.6
    -7 9 0 479.05
    7 9 0 452.05
    -7 -9 0 448.06
    -7 9 -1 41.6
    7 9 1 46.2
    7 9 2 144.79
    -7 9 -2 126.29
    -7 9 -3 10.2
    7 9 3 13.1
    -7 9 -4 48.4
    7 9 5 27.3
    -7 9 -5 25.8
    -7 9 -6 70.19
    7 9 6 53.29
    7 9 7 0.6
    7 9 8 -13.2
    -7 10 8 -4.8
    -7 -10 8 -16.5
    -7 -10 8 14.9
    -7 10 7 33.3
    -7 -10 7 30.8
    -7 -10 7 11.8
    -7 10 6 22.2
    -7 -10 6 7.7
    -7 -10 6 27.2
    -7 10 5 26.4
    7 -10 -5 37
    -7 -10 5 16.6
    -7 10 4 48.2
    -7 -10 4 67.89
    -7 -10 4 52.89
    7 -10 -4 87.49
    -7 10 3 174.68
    7 10 -3 177.88
    -7 -10 3 181.58
    -7 -10 3 169.48
    7 -10 -3 183.98
    -7 10 2 16.5
    7 10 -2 39.2
    7 -10 -2 23.1
    7 -10 -2 27.9
    -7 -10 2 33.3
    -7 -10 2 26.1
    -7 10 1 413.76
    7 10 -1 440.86
    -7 -10 1 398.26
    -7 -10 1 447.16
    7 10 0 22.7
    -7 -10 0 24.4
    -7 10 -1 447.96
    7 10 1 468.95
    -7 10 -2 8.4
    7 10 2 20.5
    7 10 3 73.49
    7 10 4 9.9
    -7 10 -4 21.8
    7 10 5 36.6
    -7 10 -5 36.6
    -7 10 -6 19.6
    7 10 6 10.4
    7 10 7 29
    7 10 8 -11.1
    -7 11 8 13.4
    -7 -11 8 11.9
    -7 -11 8 -25.4
    -7 11 7 26.7
    -7 -11 7 -0.8
    -7 -11 7 14.5
    -7 11 6 -7.3
    -7 -11 6 -2.1
    -7 -11 6 0.1
    -7 11 5 20
    -7 -11 5 -5.5
    7 -11 -5 36.8
    -7 -11 5 4.4
    7 -11 -4 204.18
    -7 -11 4 204.08
    -7 -11 4 152.48
    7 11 -3 21.2
    -7 11 3 19.6
    -7 -11 3 19.9
    7 -11 -3 17.2
    -7 -11 3 2.9
    -7 11 2 1298.47
    7 11 -2 1309.27
    -7 -11 2 1202.68
    -7 -11 2 1293.47
    7 -11 -2 1292.17
    7 11 -1 258.37
    -7 11 1 248.08
    -7 -11 1 294.27
    -7 -11 1 259.67
    7 11 0 207.38
    -7 11 0 172.48
    -7 -11 0 191.38
    -7 -11 0 225.38
    7 11 1 251.97
    -7 11 -1 228.58
    -7 11 -2 1323.17
    7 11 2 1476.75
    -7 11 -3 17.9
    -7 11 -3 14.1
    7 11 3 9.1
    7 11 4 127.99
    -7 11 -4 107.79
    -7 11 -5 -0.6
    7 11 5 12.4
    -7 11 -6 -1.1
    7 11 6 3
    7 11 7 51.29
    -7 12 7 40.6
    -7 -12 7 3.6
    -7 -12 7 42.6
    -7 12 6 23.3
    -7 -12 6 -1
    -7 -12 6 4.2
    -7 12 5 47.1
    7 -12 -5 71.89
    -7 -12 5 46.6
    -7 -12 5 45.9
    -7 12 4 51.89
    -7 -12 4 51.99
    7 -12 -4 90.39
    -7 -12 4 70.19
    -7 12 3 444.26
    7 12 -3 610.54
    7 -12 -3 492.35
    -7 -12 3 464.65
    -7 -12 3 453.95
    7 12 -2 421.86
    -7 12 2 402.86
    -7 -12 2 421.16
    -7 -12 2 339.97
    7 -12 -2 437.16
    7 12 -1 1024.7
    -7 12 1 946.41
    -7 -12 1 1148.09
    -7 -12 1 1107.59
    7 12 0 294.27
    -7 12 0 294.27
    -7 -12 0 360.36
    -7 -12 0 309.07
    7 12 1 768.02
    -7 12 -1 660.13
    7 12 2 215.78
    -7 12 -2 212.38
    7 12 3 373.26
    -7 12 -3 266.57
    -7 12 -3 296.07
    7 12 4 42.5
    -7 12 -4 39.5
    7 12 5 81.19
    -7 12 -5 108.29
    7 12 6 13.4
    7 12 7 34.6
    -7 13 7 15.9
    -7 -13 7 12.4
    -7 13 6 208.98
    -7 -13 6 141.99
    -7 -13 6 207.88
    -7 13 5 0.3
    -7 -13 5 -2.9
    7 -13 -5 24.4
    -7 -13 5 -5.3
    -7 13 4 11.9
    -7 -13 4 1.8
    7 -13 -4 27.7
    -7 -13 4 53.39
    7 13 -3 61.89
    -7 13 3 62.79
    7 -13 -3 85.19
    -7 -13 3 46
    7 -13 -3 94.89
    -7 -13 3 82.09
    -7 13 2 44.5
    -7 -13 2 21.9
    7 -13 -2 30.1
    -7 -13 2 32.6
    -7 13 1 25
    -7 -13 1 14.9
    -7 -13 1 23.9
    -7 13 0 60.79
    -7 -13 0 49.99
    -7 -13 0 46.7
    7 13 1 20.4
    -7 -13 -1 38.2
    -7 13 -2 83.89
    7 13 2 101.29
    -7 13 -3 58.29
    7 13 3 65.39
    -7 13 -4 98.59
    7 13 4 86.79
    7 13 5 -6.1
    -7 13 -5 -7.9
    7 13 6 142.29
    7 13 7 -14.5
    -7 14 7 21.6
    -7 -14 7 32
    -7 -14 7 17
    -7 14 6 -5.1
    -7 -14 6 33.3
    -7 -14 6 16
    -7 14 5 74.79
    7 -14 -5 53.19
    -7 -14 5 51.19
    -7 -14 5 22
    -7 14 4 11
    7 -14 -4 3.3
    -7 -14 4 -0.8
    -7 -14 4 12.5
    7 14 -3 115.39
    7 -14 -3 97.79
    -7 -14 3 70.29
    -7 -14 3 91.69
    7 14 -2 -2.9
    -7 14 2 5.8
    7 -14 -2 -2.4
    -7 -14 2 3.8
    -7 -14 2 -0.6
    -7 14 1 397.16
    7 14 -1 460.35
    -7 -14 1 429.46
    -7 -14 1 386.06
    7 14 0 13.8
    -7 14 0 6.1
    -7 -14 0 15.1
    -7 -14 0 -5.5
    -7 14 -1 245.78
    7 14 1 227.08
    7 14 2 18.3
    -7 14 -3 19.5
    7 14 3 29.1
    -7 14 -4 22.4
    7 14 4 25
    7 14 5 164.88
    7 14 6 9.4
    7 14 7 3.9
    -7 15 6 -13
    -7 -15 6 37.7
    -7 -15 6 5.2
    -7 15 5 7.8
    -7 -15 5 27.2
    -7 -15 5 18.9
    -7 15 4 43.4
    -7 -15 4 28.4
    -7 -15 4 23.3
    7 -15 -4 49.6
    -7 15 3 14.5
    7 15 -3 1.1
    7 -15 -3 20.6
    7 -15 -3 2.8
    -7 -15 3 10.6
    -7 -15 3 13.7
    7 15 -2 55.49
    -7 15 2 90.59
    -7 -15 2 88.59
    -7 -15 2 55.39
    7 -15 -2 103.49
    -7 15 1 10.2
    7 15 -1 19.9
    -7 -15 1 15.7
    -7 -15 1 2.6
    -7 15 0 48.1
    7 15 0 59.89
    -7 -15 0 37.4
    -7 -15 0 55.09
    7 15 1 4.7
    -7 15 -1 28.3
    -7 -15 -1 17.8
    7 15 2 182.98
    -7 15 -2 142.29
    7 15 3 12.3
    -7 15 -3 0.6
    -7 15 -4 1.7
    7 15 4 10.9
    7 15 5 9.7
    7 15 6 9.3
    -7 -16 6 24.9
    -7 -16 6 7.4
    -7 16 5 84.39
    -7 -16 5 50.59
    -7 -16 5 106.09
    -7 16 4 7.3
    7 -16 -4 22.4
    -7 -16 4 13
    -7 -16 4 14.1
    7 16 -3 491.55
    -7 16 3 613.64
    -7 -16 3 533.25
    -7 -16 3 415.06
    7 -16 -3 466.55
    -7 16 2 31.5
    7 16 -2 40.3
    -7 -16 2 23.3
    -7 -16 2 28.7
    -7 16 1 139.99
    7 16 -1 127.49
    -7 -16 1 70.39
    -7 -16 1 98.29
    -7 16 0 15
    7 16 0 16.4
    -7 -16 0 10.1
    -7 -16 0 -1.5
    7 16 1 218.58
    -7 16 -1 179.18
    -7 -16 -1 262.57
    -7 -16 -1 234.88
    -7 16 -2 33.2
    7 16 2 54.69
    7 16 3 664.73
    -7 16 -3 791.82
    7 16 4 -8.8
    -7 16 -4 9
    7 16 5 64.59
    7 16 6 -9
    -7 17 5 27
    -7 -17 5 39.3
    -7 -17 5 18.9
    -7 17 4 240.88
    -7 -17 4 194.68
    -7 -17 4 176.68
    7 -17 -4 187.68
    7 17 -3 59.09
    -7 17 3 50.49
    -7 -17 3 29
    7 -17 -3 25.2
    -7 -17 3 40.9
    7 17 -2 70.99
    -7 17 2 113.19
    -7 -17 2 43.5
    -7 -17 2 55.89
    7 17 -1 33.5
    -7 17 1 37.8
    -7 -17 1 28.7
    -7 -17 1 28.6
    -7 17 0 98.89
    7 17 0 62.89
    -7 -17 0 65.99
    -7 -17 0 66.19
    7 17 1 61.39
    -7 17 -1 67.19
    -7 -17 -1 78.29
    -7 -17 -1 47.5
    -7 17 -2 170.78
    7 17 2 208.18
    -7 -17 -2 205.08
    7 17 3 32.5
    -7 17 -3 17.7
    7 17 4 75.59
    7 17 5 31.3
    -7 18 5 14.1
    -7 -18 5 17.8
    -7 18 4 2.9
    -7 -18 4 -5.6
    -7 -18 4 9.4
    -7 18 3 32.2
    7 18 -3 9.2
    -7 -18 3 7.5
    -7 -18 3 19.2
    7 18 -2 22.8
    -7 18 2 30.7
    -7 -18 2 28.4
    -7 -18 2 14.4
    7 18 -1 88.69
    -7 18 1 89.69
    -7 -18 1 76.39
    -7 -18 1 86.19
    7 18 0 1
    -7 18 0 10.7
    -7 -18 0 6.3
    -7 -18 0 1.8
    7 18 1 66.99
    -7 18 -1 94.99
    -7 -18 -1 42
    -7 -18 -1 43.3
    -7 18 -2 18.2
    7 18 2 -1
    -7 -18 -2 8.5
    -7 18 -3 6.4
    7 18 3 8.4
    7 18 4 1.5
    -7 18 -4 17.8
    7 18 5 -7.1
    -7 19 4 22.6
    -7 -19 4 8.5
    -7 -19 4 13
    7 19 -3 6.3
    -7 19 3 0
    -7 -19 3 4.2
    7 -19 -3 -7.3
    -7 -19 3 -4.8
    7 19 -2 17.7
    -7 19 2 64.39
    -7 -19 2 25
    -7 -19 2 29.4
    7 19 -1 1.4
    -7 19 1 23.7
    -7 -19 1 25.1
    -7 -19 1 37.1
    7 19 0 253.27
    -7 19 0 235.18
    -7 -19 0 224.38
    -7 -19 0 207.28
    -7 19 -1 32
    7 19 1 23.2
    -7 -19 -1 8.5
    -7 -19 -1 7.9
    7 19 2 37.5
    -7 19 -2 34.1
    -7 -19 -2 57.59
    -7 -19 -2 46
    -7 19 -3 -2
    7 19 3 14.6
    -7 19 -4 -16
    7 19 4 -7.9
    7 20 -3 12.4
    -7 20 3 57.49
    -7 -20 3 24.3
    -7 -20 3 23
    7 20 -2 82.29
    -7 20 2 82.49
    -7 -20 2 65.79
    -7 -20 2 62.89
    -7 20 1 7.3
    7 20 -1 -12.7
    -7 -20 1 -8.3
    -7 -20 1 0.8
    -7 20 0 27
    7 20 0 16.2
    -7 -20 0 16
    -7 -20 0 17.4
    -7 20 -1 14.3
    7 20 1 1.2
    -7 -20 -1 4.2
    -7 -20 -1 -0.9
    -7 20 -2 23.5
    7 20 2 37.5
    -7 -20 -2 28
    -7 -20 -2 25.4
    -7 20 -3 30.8
    7 20 3 63.49
    7 21 -1 -10.3
    -7 21 1 14.6
    -7 -21 1 13.3
    -7 -21 1 -0.4
    7 21 0 42.3
    -7 21 0 121.49
    -7 -21 0 77.49
    -7 -21 0 85.29
    7 21 1 -4.9
    -7 -21 -1 -7.3
    -7 -21 -1 4.6
    -8 0 9 17.3
    -8 0 8 135.49
    -8 0 8 96.49
    -8 0 7 15.9
    -8 0 7 -9.6
    -8 0 5 2.8
    -8 0 5 -5.5
    -8 0 4 706.73
    8 0 -4 836.32
    -8 0 4 688.83
    -8 0 3 0.4
    8 0 -3 2.6
    -8 0 3 1.5
    8 0 -3 0.5
    -8 0 2 1711.33
    -8 0 2 1561.74
    8 0 -2 1819.12
    8 0 -2 1484.75
    -8 0 1 -1.7
    8 0 -1 3
    -8 0 1 0.5
    -8 0 0 82.39
    -8 0 0 79.79
    -8 0 -1 -3.8
    -8 0 -2 3550.14
    8 0 3 -2.9
    -8 0 -3 0.2
    8 0 5 -4.2
    8 0 6 2835.92
    8 0 7 2.9
    -8 1 9 93.19
    -8 1 9 76.29
    -8 -1 9 43
    -8 1 8 31
    -8 1 8 21.7
    -8 -1 8 16.9
    -8 -1 8 17.4
    -8 1 7 47.6
    -8 1 7 49.5
    -8 -1 7 25.3
    -8 -1 7 25.4
    -8 1 6 6.9
    -8 1 6 -0.4
    -8 -1 6 23.4
    -8 -1 6 3.8
    -8 1 5 76.79
    -8 1 5 84.29
    -8 -1 5 92.89
    -8 -1 5 90.79
    -8 1 4 5.8
    -8 1 4 12
    -8 -1 4 0.2
    -8 -1 4 4.2
    8 -1 -4 6.1
    -8 1 3 261.57
    -8 1 3 250.27
    8 1 -3 300.17
    8 1 -3 322.57
    -8 -1 3 266.17
    8 -1 -3 326.57
    -8 -1 3 292.17
    8 -1 -3 336.07
    8 1 -2 102.89
    -8 1 2 99.49
    -8 1 2 87.39
    -8 -1 2 91.49
    -8 -1 2 101.39
    8 -1 -2 123.19
    8 -1 -2 101.79
    -8 1 1 602.44
    -8 1 1 544.55
    8 -1 -1 662.63
    -8 -1 1 560.24
    -8 -1 1 553.64
    -8 -1 1 628.44
    -8 1 0 71.19
    -8 1 0 54.99
    -8 -1 0 57.79
    -8 -1 0 66.29
    -8 1 -1 327.27
    -8 -1 -1 308.27
    8 1 2 67.79
    -8 1 -2 74.59
    -8 -1 -2 79.19
    8 1 3 238.68
    -8 1 -3 245.78
    -8 1 -4 13.2
    8 1 4 9.7
    -8 1 -4 13.1
    -8 -1 -4 17.7
    8 1 5 44.5
    8 1 6 23.1
    8 1 7 15.8
    8 1 8 -5.5
    -8 2 9 -3.4
    -8 2 9 40
    -8 -2 9 28.9
    -8 -2 9 48.5
    -8 2 8 27.1
    -8 2 8 10.1
    -8 -2 8 0.8
    -8 -2 8 14.3
    -8 2 7 -5.9
    -8 2 7 19.7
    -8 -2 7 10.4
    -8 -2 7 -7.5
    -8 2 6 12.4
    -8 -2 6 2.4
    -8 2 5 13.2
    -8 2 5 16.3
    -8 -2 5 9.6
    -8 -2 5 11.1
    -8 2 4 77.79
    -8 2 4 61.19
    8 -2 -4 90.79
    -8 -2 4 83.49
    -8 -2 4 81.89
    -8 2 3 94.69
    -8 2 3 116.39
    8 2 -3 102.59
    8 2 -3 107.19
    -8 -2 3 128.79
    -8 -2 3 90.39
    8 -2 -3 128.59
    -8 -2 3 90.89
    8 -2 -3 119.09
    -8 2 2 1214.98
    -8 2 2 1173.78
    -8 -2 2 1293.07
    -8 -2 2 1316.77
    -8 -2 2 1343.47
    8 -2 -2 1455.55
    -8 2 1 69.39
    -8 2 1 69.89
    -8 -2 1 71.69
    -8 -2 1 107.69
    8 -2 -1 76.69
    -8 -2 1 70.69
    -8 2 0 93.89
    -8 -2 0 104.09
    -8 -2 0 95.79
    -8 2 -1 72.59
    8 2 1 85.69
    -8 -2 -1 68.99
    -8 2 -2 1069.89
    8 2 2 1016
    -8 -2 -2 1278.57
    -8 2 -3 163.38
    8 2 3 149.99
    -8 2 -3 138.79
    -8 -2 -3 125.89
    -8 2 -4 55.99
    -8 2 -4 71.89
    8 2 4 31.7
    -8 2 -5 52.39
    8 2 5 49.8
    8 2 6 358.16
    8 2 7 -2
    8 2 8 -1
    8 2 9 -2.8
    -8 3 9 21.1
    -8 3 9 31.6
    -8 -3 9 13.7
    -8 -3 9 53.29
    -8 3 8 22.2
    -8 3 8 12.6
    -8 -3 8 5.2
    -8 -3 8 23.3
    -8 3 7 -7.6
    -8 3 7 -2.2
    -8 -3 7 5.4
    -8 -3 7 2.1
    -8 3 6 4.8
    -8 -3 6 -7.2
    -8 -3 6 5.2
    -8 3 5 35.2
    -8 3 5 17.8
    -8 -3 5 16.4
    -8 -3 5 54.99
    -8 3 4 22.3
    -8 3 4 11.9
    -8 -3 4 16.7
    -8 -3 4 15
    8 -3 -4 16.6
    -8 3 3 174.48
    -8 3 3 145.19
    8 -3 -3 145.69
    -8 -3 3 160.88
    8 -3 -3 170.48
    -8 3 2 494.25
    8 3 -2 663.83
    -8 3 2 524.75
    -8 -3 2 558.94
    8 -3 -2 617.04
    -8 -3 2 556.24
    -8 -3 2 570.44
    -8 3 1 -0.8
    -8 3 1 0.7
    -8 -3 1 1.4
    8 -3 -1 1.9
    -8 -3 1 -3.7
    -8 -3 1 3.9
    8 3 0 144.89
    -8 3 0 151.88
    -8 3 0 173.88
    -8 -3 0 150.58
    -8 -3 0 125.99
    8 3 1 1.6
    -8 -3 -1 1.4
    8 3 2 323.07
    -8 3 -2 308.37
    -8 -3 -2 330.97
    -8 3 -3 403.06
    -8 3 -3 367.06
    8 3 3 424.36
    -8 -3 -3 347.47
    -8 3 -4 95.59
    8 3 4 85.99
    -8 3 -4 75.49
    -8 3 -5 206.18
    8 3 5 213.18
    8 3 6 14.1
    8 3 7 12.8
    8 3 9 -0.6
    -8 4 9 12.5
    -8 -4 9 -6.3
    -8 -4 9 5.8
    -8 4 8 11.9
    -8 4 8 14.8
    -8 -4 8 18
    -8 -4 8 6.8
    -8 4 7 -1.9
    -8 4 7 1.9
    -8 -4 7 14
    -8 -4 7 25.8
    -8 4 6 -0.1
    -8 4 6 9.7
    -8 -4 6 -7.1
    -8 -4 6 -12.3
    -8 4 5 40.1
    -8 4 5 47.7
    -8 -4 5 43.4
    -8 -4 5 18.9
    -8 4 4 37.6
    -8 4 4 29.5
    -8 -4 4 32
    -8 -4 4 47.1
    8 -4 -4 42.2
    8 4 -3 240.38
    -8 4 3 156.08
    -8 4 3 169.68
    -8 -4 3 154.88
    8 -4 -3 180.38
    -8 -4 3 169.98
    8 -4 -3 197.48
    8 4 -2 1718.73
    -8 4 2 1397.16
    -8 4 2 1437.76
    8 -4 -2 1632.94
    -8 -4 2 1459.75
    -8 -4 2 1553.94
    -8 -4 2 1515.75
    -8 4 1 2.2
    -8 4 1 5.1
    8 -4 -1 6.4
    -8 -4 1 4.5
    -8 -4 1 6.1
    -8 -4 1 11
    -8 4 0 93.09
    8 4 0 86.49
    -8 4 0 92.29
    -8 -4 0 93.59
    -8 -4 0 85.69
    -8 4 -1 12.5
    8 4 1 5.5
    -8 -4 -1 12.7
    -8 4 -2 927.31
    -8 4 -2 763.52
    8 4 2 902.71
    -8 -4 -2 1002.7
    -8 4 -3 117.59
    8 4 3 123.19
    -8 4 -3 117.09
    8 4 4 56.59
    -8 4 -4 46
    -8 4 -4 32.3
    8 4 5 3.5
    -8 4 -5 11.5
    8 4 6 22.2
    8 4 8 -0.2
    8 4 9 -6.2
    -8 5 9 48.8
    -8 -5 9 79.99
    -8 -5 9 50.49
    -8 5 8 7.8
    -8 -5 8 -5
    -8 -5 8 22.2
    -8 5 7 18.8
    -8 -5 7 -2.2
    -8 5 6 -3.2
    -8 5 6 -5
    -8 -5 6 -0.1
    -8 -5 6 2.7
    -8 5 5 237.98
    -8 -5 5 284.97
    -8 -5 5 223.08
    -8 5 4 -2.1
    -8 5 4 2.7
    -8 -5 4 3.7
    -8 -5 4 -3.2
    8 -5 -4 -3
    -8 5 3 1283.97
    -8 5 3 1227.78
    -8 -5 3 1302.57
    -8 -5 3 1341.67
    8 -5 -3 1526.45
    -8 5 2 10.4
    -8 5 2 9.1
    8 5 -2 21.1
    -8 -5 2 4.7
    -8 -5 2 22
    -8 -5 2 4
    8 -5 -2 22.1
    8 -5 -2 24
    -8 5 1 976.5
    -8 5 1 1009.4
    8 5 -1 1034.9
    8 -5 -1 976.1
    -8 -5 1 1001.8
    -8 -5 1 1055.39
    -8 -5 1 1155.58
    8 5 0 29.4
    -8 5 0 31.1
    -8 5 0 27.7
    -8 -5 0 28.1
    -8 -5 0 24.4
    -8 5 -1 1757.02
    8 5 1 1731.03
    -8 5 -1 1689.33
    -8 -5 -1 1510.55
    8 5 2 6.2
    -8 5 -2 -2.9
    -8 -5 -2 13.4
    -8 5 -3 682.83
    8 5 3 789.42
    -8 5 -4 9.4
    8 5 4 -0.5
    -8 5 -4 -4.1
    8 5 5 96.89
    -8 5 -5 133.99
    8 5 6 15.9
    8 5 7 434.86
    8 5 8 -5.6
    8 5 9 23.4
    -8 6 9 16.1
    -8 -6 9 12.4
    -8 -6 9 -5.7
    -8 6 8 20.5
    -8 -6 8 2.4
    -8 -6 8 39
    -8 6 7 21.4
    -8 -6 7 5.2
    -8 -6 7 8.5
    -8 6 6 22.8
    -8 6 6 5.3
    -8 -6 6 -5.6
    -8 -6 6 13.8
    -8 6 5 4.5
    -8 6 5 1
    -8 -6 5 6.6
    -8 6 4 539.95
    -8 6 4 495.05
    -8 -6 4 476.05
    -8 -6 4 529.45
    8 -6 -4 583.64
    -8 6 3 53.39
    -8 6 3 64.59
    -8 -6 3 59.29
    -8 -6 3 70.09
    8 -6 -3 74.39
    -8 6 2 345.07
    -8 6 2 320.17
    -8 -6 2 368.56
    -8 -6 2 292.37
    -8 -6 2 291.77
    8 -6 -2 308.67
    8 -6 -2 364.26
    -8 6 1 52.69
    -8 6 1 43.6
    8 6 -1 71.99
    -8 -6 1 59.89
    -8 -6 1 30.5
    8 -6 -1 84.69
    -8 -6 1 77.39
    -8 6 0 245.88
    8 6 0 267.17
    -8 6 0 245.68
    -8 6 0 235.68
    -8 -6 0 251.67
    -8 -6 0 221.08
    -8 6 -1 23.5
    -8 6 -1 18.5
    8 6 1 11.6
    -8 -6 -1 29
    -8 6 -2 474.35
    8 6 2 509.15
    -8 6 -3 14.5
    -8 6 -3 12.9
    8 6 3 18.9
    8 6 5 15.7
    -8 6 -5 26.5
    8 6 6 44.8
    8 6 7 -10.1
    8 6 8 103.09
    8 6 9 -3.8
    -8 7 8 6
    -8 -7 8 -1.1
    -8 -7 8 8.2
    -8 7 7 15.6
    -8 -7 7 -6.5
    -8 -7 7 3.7
    -8 7 6 -1.4
    -8 -7 6 2.3
    -8 -7 6 24.7
    -8 7 5 33.9
    -8 -7 5 38.4
    -8 -7 5 9.8
    -8 7 4 9.7
    -8 7 4 22.1
    -8 -7 4 20.6
    8 -7 -4 23.9
    -8 -7 4 21.4
    -8 7 3 231.08
    -8 7 3 210.38
    -8 -7 3 223.48
    8 -7 -3 258.67
    -8 -7 3 225.38
    -8 7 2 83.19
    -8 -7 2 94.09
    8 -7 -2 90.59
    -8 -7 2 113.29
    8 -7 -2 108.39
    8 7 -1 398.36
    -8 7 1 386.26
    -8 -7 1 406.36
    -8 -7 1 444.86
    8 -7 -1 403.86
    -8 -7 1 422.06
    8 7 0 12.4
    -8 7 0 -0.3
    -8 -7 0 -0.4
    -8 -7 0 11.4
    8 7 1 478.25
    -8 7 -1 471.05
    -8 7 -1 461.85
    8 7 2 47.7
    -8 7 -2 19.3
    -8 7 -3 186.78
    8 7 3 160.28
    -8 7 -3 138.49
    -8 7 -4 85.29
    8 7 4 118.99
    -8 7 -4 111.49
    -8 7 -5 131.09
    8 7 6 -2.5
    8 7 7 23.7
    8 7 8 7.4
    -8 8 8 18.5
    -8 -8 8 -0.5
    -8 -8 8 9
    -8 8 7 25.9
    -8 -8 7 0.4
    -8 -8 7 3.9
    -8 8 6 33.7
    -8 -8 6 28.9
    -8 -8 6 53.09
    -8 8 5 11.8
    8 -8 -5 18.6
    -8 -8 5 0.8
    -8 -8 5 5.6
    -8 -8 4 161.08
    -8 8 3 198.38
    -8 -8 3 204.68
    8 -8 -3 218.48
    -8 -8 3 172.48
    8 8 -2 316.17
    -8 8 2 280.87
    -8 -8 2 315.07
    8 -8 -2 323.37
    -8 -8 2 318.77
    8 8 -1 2.3
    -8 8 1 8.3
    -8 -8 1 8.7
    8 -8 -1 10.9
    -8 -8 1 9.8
    8 8 0 6.2
    -8 8 0 7.2
    -8 -8 0 3.6
    -8 8 -1 9.3
    8 8 1 12.5
    8 8 2 198.68
    -8 8 -2 143.29
    -8 8 -2 157.58
    -8 8 -3 195.78
    8 8 3 217.08
    8 8 4 413.06
    -8 8 -4 360.56
    -8 8 -4 432.56
    8 8 5 9.2
    -8 8 -6 16.6
    8 8 6 4.2
    8 8 7 -3.5
    8 8 8 7.8
    -8 9 8 18.3
    -8 -9 8 33.6
    -8 -9 8 21.4
    -8 9 7 42.7
    -8 -9 7 63.09
    -8 -9 7 23.8
    -8 9 6 29.4
    -8 -9 6 29.6
    -8 -9 6 10.3
    -8 9 5 -8.5
    -8 -9 5 -7.1
    8 -9 -5 28.1
    -8 -9 5 -9.7
    -8 9 4 11.1
    -8 -9 4 0.8
    -8 -9 4 1.5
    8 -9 -4 18.9
    -8 9 3 375.46
    8 -9 -3 445.16
    -8 -9 3 374.96
    -8 -9 3 383.26
    8 9 -2 48.2
    -8 9 2 59.29
    8 -9 -2 72.79
    -8 -9 2 51.79
    -8 -9 2 58.79
    8 9 -1 1131.99
    -8 9 1 1071.89
    -8 -9 1 1199.08
    -8 -9 1 1281.87
    8 9 0 136.79
    -8 -9 0 138.49
    -8 9 -1 507.25
    8 9 1 547.05
    8 9 2 58.49
    -8 9 -2 47.1
    -8 9 -3 250.07
    8 9 3 294.07
    8 9 4 10.8
    -8 9 -4 12.6
    8 9 5 -1.9
    -8 9 -5 0.8
    8 9 6 0.5
    -8 9 -6 31.2
    8 9 7 7.1
    8 9 8 -10.5
    -8 10 8 47.8
    -8 -10 8 32.6
    -8 -10 8 46
    -8 10 7 9.7
    -8 -10 7 18.6
    -8 -10 7 -10.7
    -8 10 6 32.1
    -8 -10 6 36
    -8 -10 6 5.4
    -8 10 5 -6.4
    8 -10 -5 19.2
    -8 -10 5 -6.1
    -8 -10 5 20
    -8 10 4 1014.8
    -8 -10 4 819.82
    8 -10 -4 970.1
    -8 10 3 48.2
    -8 -10 3 38.3
    8 -10 -3 31.1
    -8 -10 3 18.3
    8 -10 -3 24.6
    8 10 -2 71.69
    -8 10 2 118.19
    -8 -10 2 71.19
    -8 -10 2 68.99
    8 -10 -2 98.39
    8 10 -1 100.79
    -8 10 1 109.49
    -8 -10 1 97.89
    -8 -10 1 84.89
    -8 10 0 2754.72
    8 10 0 2773.72
    -8 -10 0 2597.94
    -8 10 -1 158.48
    8 10 1 166.18
    8 10 2 240.28
    -8 10 -2 283.57
    -8 10 -2 214.08
    8 10 3 63.69
    -8 10 -3 41.3
    -8 10 -4 484.25
    8 10 4 554.44
    -8 10 -5 15.8
    8 10 5 -3.9
    -8 10 -6 63.29
    8 10 6 83.49
    8 10 7 -7.1
    8 10 8 91.39
    -8 11 8 26.6
    -8 -11 8 15.2
    -8 -11 8 15.5
    -8 11 7 14.2
    -8 -11 7 -1.7
    -8 -11 7 36.2
    -8 11 6 11.2
    -8 -11 6 9.8
    -8 -11 6 -0.4
    -8 11 5 104.59
    8 -11 -5 165.08
    -8 -11 5 138.39
    -8 -11 5 118.19
    -8 11 4 114.49
    8 -11 -4 144.29
    -8 -11 4 105.39
    -8 -11 4 136.69
    -8 11 3 47.1
    8 -11 -3 16.3
    -8 -11 3 13.1
    8 -11 -3 30.4
    -8 -11 3 14
    8 11 -2 1.4
    -8 11 2 5.5
    -8 -11 2 9.5
    8 -11 -2 0.7
    -8 -11 2 1.6
    8 11 -1 1538.65
    -8 11 1 1560.54
    -8 -11 1 1830.22
    -8 -11 1 1698.23
    8 11 0 49
    -8 11 0 57.39
    -8 -11 0 52.49
    -8 -11 0 56.49
    8 11 1 1149.19
    -8 11 -1 1142.39
    -8 11 -2 -0.3
    8 11 2 -3.7
    8 11 3 127.39
    -8 11 -3 117.49
    8 11 4 23.9
    -8 11 -4 11.5
    -8 11 -5 9.8
    8 11 5 15.3
    -8 11 -6 -20.9
    8 11 6 31
    8 11 7 63.19
    -8 12 7 6.4
    -8 -12 7 26.9
    -8 12 6 11.9
    -8 -12 6 27.8
    -8 -12 6 12
    -8 12 5 13.3
    -8 -12 5 23.7
    -8 -12 5 13.8
    8 -12 -5 59.89
    -8 12 4 -4
    -8 -12 4 6
    8 -12 -4 8.7
    -8 -12 4 8
    8 12 -3 9
    -8 12 3 5.5
    8 -12 -3 6.3
    -8 -12 3 0.1
    -8 -12 3 0.1
    -8 12 2 226.98
    8 12 -2 225.38
    -8 -12 2 215.08
    8 -12 -2 216.38
    -8 12 1 2.5
    -8 -12 1 6.1
    -8 -12 1 5.6
    -8 12 0 310.07
    -8 -12 0 370.56
    8 12 1 11
    -8 12 -1 5.1
    -8 -12 -1 -0.7
    -8 12 -2 256.57
    8 12 2 271.87
    8 12 3 19.8
    -8 12 -3 14.9
    -8 12 -4 4.8
    8 12 4 4.6
    -8 12 -5 25.3
    8 12 5 33.7
    -8 12 -6 -12.3
    8 12 6 -9.2
    8 12 7 -13.6
    -8 13 7 16.4
    -8 -13 7 23.2
    -8 -13 7 37.8
    -8 13 6 19
    -8 -13 6 16.2
    -8 -13 6 -6.4
    -8 13 5 53.09
    -8 -13 5 42.2
    8 -13 -5 53.89
    -8 -13 5 58.19
    -8 13 4 7.7
    8 -13 -4 15.3
    -8 -13 4 16.3
    -8 -13 4 15.2
    8 13 -3 44.6
    -8 13 3 39.2
    -8 -13 3 50.99
    8 -13 -3 44.1
    8 -13 -3 27.6
    -8 -13 3 23.3
    -8 13 2 4.2
    8 13 -2 -15
    -8 -13 2 -3.4
    -8 -13 2 8.8
    8 13 -1 21.5
    -8 13 1 36.6
    -8 -13 1 18.3
    -8 -13 1 16
    -8 13 0 27.4
    8 13 0 15
    -8 -13 0 28.4
    -8 -13 0 20
    8 13 1 50.19
    -8 -13 -1 18.2
    -8 13 -2 10
    8 13 2 15.9
    8 13 3 71.19
    -8 13 -3 50.89
    -8 13 -4 29.2
    8 13 4 19.6
    -8 13 -5 109.39
    8 13 5 211.38
    8 13 6 4
    8 13 7 3.5
    -8 14 7 14.2
    -8 -14 7 21.8
    -8 -14 7 8.5
    -8 14 6 62.69
    -8 -14 6 67.89
    -8 -14 6 72.19
    -8 14 5 25.6
    -8 -14 5 18.1
    8 -14 -5 52.69
    -8 -14 5 29.3
    8 -14 -4 27.4
    -8 -14 4 70.89
    -8 14 3 26.8
    8 14 -3 5.9
    -8 -14 3 4.5
    8 -14 -3 33.9
    -8 -14 3 34.1
    -8 14 2 9.4
    8 14 -2 -0.4
    8 -14 -2 2.6
    -8 -14 2 2.2
    -8 -14 2 11
    -8 14 1 61.79
    8 14 -1 40.4
    -8 -14 1 55.59
    -8 -14 1 54.49
    -8 14 0 382.76
    8 14 0 395.86
    -8 -14 0 421.76
    -8 -14 0 377.66
    -8 14 -1 104.29
    8 14 1 114.19
    -8 -14 -1 105.09
    -8 14 -2 8.4
    8 14 2 18.1
    -8 14 -3 69.59
    8 14 3 108.89
    -8 14 -4 310.37
    8 14 4 282.07
    8 14 5 12.4
    8 14 6 66.69
    -8 15 6 -1.1
    -8 -15 6 8.5
    -8 15 5 54.99
    -8 -15 5 83.69
    -8 -15 5 62.99
    -8 15 4 14.8
    8 -15 -4 23.9
    -8 -15 4 27.3
    -8 -15 4 16.8
    8 15 -3 131.39
    -8 15 3 215.68
    -8 -15 3 91.19
    -8 -15 3 146.09
    8 -15 -3 145.59
    8 15 -2 93.09
    -8 15 2 89.49
    -8 -15 2 98.09
    -8 -15 2 102.99
    -8 15 1 374.46
    8 15 -1 379.66
    -8 -15 1 370.76
    -8 -15 1 396.06
    8 15 0 98.99
    -8 15 0 139.09
    -8 -15 0 88.09
    -8 -15 0 115.09
    -8 15 -1 373.96
    8 15 1 356.06
    -8 -15 -1 337.97
    8 15 2 35.1
    -8 15 -2 39.3
    8 15 3 271.97
    -8 15 -3 258.47
    8 15 4 3.6
    -8 15 -4 -1.9
    8 15 5 60.49
    8 15 6 23.7
    -8 16 6 9.7
    -8 -16 6 31.1
    -8 -16 6 25.9
    -8 16 5 33.4
    -8 -16 5 75.79
    -8 -16 5 57.69
    -8 16 4 34.3
    -8 -16 4 33.3
    -8 -16 4 31.1
    -8 16 3 20.5
    8 16 -3 17.9
    -8 -16 3 10
    8 -16 -3 -0.5
    -8 -16 3 -10.2
    -8 16 2 116.49
    8 16 -2 43.8
    -8 -16 2 47.4
    -8 -16 2 40.5
    8 16 -1 41.1
    -8 16 1 42.5
    -8 -16 1 19.1
    -8 -16 1 15.7
    8 16 0 68.49
    -8 16 0 101.29
    -8 -16 0 79.19
    -8 -16 0 45.6
    8 16 1 31.2
    -8 16 -1 54.39
    -8 -16 -1 39.3
    -8 -16 -1 58.89
    8 16 2 137.29
    -8 16 -2 115.59
    -8 -16 -2 157.18
    8 16 3 9.8
    -8 16 -3 0.5
    8 16 4 23.2
    -8 16 -4 7.7
    8 16 5 19.6
    8 16 6 25.4
    -8 17 5 21.6
    -8 -17 5 29.9
    -8 -17 5 -11
    -8 17 4 11.4
    -8 -17 4 3.4
    -8 -17 4 -18.6
    8 17 -3 15.9
    -8 17 3 22.1
    -8 -17 3 17.8
    -8 -17 3 32.9
    -8 17 2 4.7
    8 17 -2 9.7
    -8 -17 2 8.8
    -8 -17 2 11.9
    8 17 -1 62.79
    -8 17 1 71.49
    -8 -17 1 51.79
    -8 -17 1 59.69
    8 17 0 107.29
    -8 17 0 134.79
    -8 -17 0 93.89
    -8 -17 0 139.39
    -8 17 -1 93.49
    8 17 1 63.79
    -8 -17 -1 72.29
    -8 -17 -1 81.69
    8 17 2 -1.3
    -8 17 -2 4
    -8 -17 -2 6.5
    8 17 3 1.4
    8 17 4 13.7
    -8 17 -4 -15.5
    8 17 5 31.7
    -8 18 4 38.7
    -8 -18 4 6.4
    -8 -18 4 21.3
    8 18 -3 14.7
    -8 18 3 17.1
    -8 -18 3 3.6
    -8 -18 3 4.7
    -8 18 2 53.59
    8 18 -2 18.6
    -8 -18 2 17
    -8 -18 2 29.9
    8 18 -1 13.8
    -8 18 1 37.2
    -8 -18 1 8.2
    -8 -18 1 12
    -8 18 0 29.4
    8 18 0 27.5
    -8 -18 0 14.8
    -8 -18 0 32
    8 18 1 23.1
    -8 18 -1 34.1
    -8 -18 -1 25
    -8 -18 -1 36.8
    8 18 2 71.99
    -8 -18 -2 76.69
    8 18 3 5.4
    -8 18 -3 -11.3
    -8 18 -4 48.6
    8 18 4 65.99
    -8 19 3 8.7
    8 19 -3 12.5
    -8 -19 3 1.5
    -8 -19 3 4.4
    8 19 -2 23.7
    -8 19 2 13.3
    -8 -19 2 24.4
    -8 -19 2 26.7
    -8 19 1 251.07
    8 19 -1 215.78
    -8 -19 1 194.38
    -8 -19 1 208.58
    8 19 0 34.6
    -8 19 0 49.8
    -8 -19 0 18.2
    -8 -19 0 50.69
    8 19 1 116.59
    -8 -19 -1 57.09
    -8 -19 -1 51.89
    -8 19 -2 -2.6
    8 19 2 11.4
    -8 -19 -2 6.5
    -8 -19 -2 -2.3
    8 19 3 28
    -8 -19 -3 18.6
    8 20 -2 348.97
    -8 20 2 300.07
    -8 -20 2 236.78
    -8 -20 2 263.47
    -8 20 1 19.9
    8 20 -1 10.8
    -8 -20 1 18.6
    -8 -20 1 12.6
    8 20 0 127.19
    -8 -20 0 103.79
    -8 -20 0 92.49
    -8 20 -1 20.4
    -8 -20 -1 9.7
    -8 -20 -1 18.1
    8 20 2 88.39
    -8 20 -2 133.39
    -8 -20 -2 111.49
    -8 -20 -2 81.89
    -9 0 9 15.1
    -9 0 9 -6.2
    -9 0 8 -0.5
    -9 0 8 -10.4
    -9 0 7 -2.6
    -9 0 7 -8.2
    -9 0 6 84.99
    -9 0 6 107.49
    -9 0 5 9
    -9 0 4 28.9
    -9 0 4 20
    -9 0 3 -5.9
    -9 0 3 -6.3
    9 0 -3 -6.8
    9 0 -3 -4.6
    9 0 -2 5.5
    -9 0 2 1.9
    -9 0 2 2.7
    -9 0 1 1.9
    -9 0 1 -1.3
    -9 0 1 -3.8
    -9 0 0 433.56
    -9 0 0 483.05
    -9 0 -1 -2.3
    -9 0 -2 0.8
    -9 0 -3 3.1
    -9 0 -4 62.99
    9 0 4 80.49
    9 0 5 2.2
    -9 1 9 18.1
    -9 1 9 1.5
    -9 -1 9 12.9
    -9 1 8 6.2
    -9 1 8 -10.3
    -9 -1 8 -12.1
    -9 -1 8 -7.8
    -9 1 7 11.3
    -9 1 7 10.1
    -9 -1 7 10.3
    -9 -1 7 33.1
    -9 1 6 87.39
    -9 1 6 51.79
    -9 -1 6 29
    -9 -1 6 104.79
    -9 1 5 22.2
    -9 -1 5 3.5
    -9 1 3 16.8
    -9 1 3 14.9
    9 1 -3 34
    9 -1 -3 26.1
    -9 -1 3 13.6
    -9 -1 3 29.2
    -9 1 2 196.58
    9 1 -2 242.28
    -9 1 2 199.88
    -9 -1 2 192.78
    -9 -1 2 234.28
    -9 -1 2 206.08
    9 -1 -2 244.88
    -9 1 1 62.49
    -9 1 1 56.79
    -9 -1 1 40.6
    -9 -1 1 58.59
    -9 -1 1 48.6
    -9 1 0 167.78
    -9 1 0 162.98
    -9 -1 0 192.78
    -9 -1 0 163.58
    -9 1 -1 90.29
    -9 -1 -1 97.19
    -9 1 -2 115.09
    9 1 3 22.8
    -9 1 -3 11.4
    -9 -1 -3 24.6
    -9 1 -4 1724.73
    9 1 4 2053.69
    9 1 5 117.69
    9 1 6 250.97
    9 1 7 5.9
    9 1 8 -2.7
    -9 2 9 11.2
    -9 -2 9 7.1
    -9 -2 9 22.4
    -9 2 8 17.2
    -9 2 8 16.8
    -9 -2 8 0.9
    -9 -2 8 10.1
    -9 2 7 136.79
    -9 2 7 220.28
    -9 -2 7 207.58
    -9 -2 7 160.98
    -9 2 6 22.9
    -9 2 6 13.6
    -9 -2 6 0.9
    -9 -2 6 9.5
    -9 2 4 27.8
    -9 2 4 40.3
    -9 -2 4 50.99
    -9 -2 4 26.5
    9 -2 -4 48.1
    -9 2 3 94.19
    -9 2 3 89.69
    9 2 -3 100.19
    9 -2 -3 109.29
    9 -2 -3 135.99
    -9 -2 3 81.29
    -9 -2 3 103.89
    9 2 -2 7.9
    -9 2 2 10.8
    -9 2 2 11.9
    9 -2 -2 1.1
    -9 -2 2 12.4
    -9 -2 2 10.1
    -9 -2 2 5.7
    -9 2 1 176.28
    -9 2 1 178.28
    9 -2 -1 172.38
    -9 -2 1 184.48
    -9 -2 1 179.78
    -9 -2 1 189.98
    -9 2 0 144.39
    -9 -2 0 144.19
    -9 -2 0 138.19
    -9 2 -1 237.28
    -9 2 -1 231.08
    -9 -2 -1 243.68
    -9 2 -2 7.8
    9 2 2 16.5
    -9 -2 -2 11.3
    -9 2 -3 122.59
    9 2 3 137.89
    -9 -2 -3 133.59
    -9 2 -4 28.5
    9 2 4 10
    9 2 5 784.62
    9 2 6 -3.5
    9 2 7 119.19
    9 2 8 0.2
    9 2 9 11.8
    -9 3 9 10.9
    -9 3 9 6.4
    -9 -3 9 -15.3
    -9 -3 9 0.4
    -9 3 8 81.19
    -9 3 8 66.09
    -9 -3 8 24.7
    -9 -3 8 23.3
    -9 3 7 20
    -9 3 7 7.8
    -9 -3 7 4.5
    -9 -3 7 -2.8
    -9 3 6 56.29
    -9 3 6 88.79
    -9 -3 6 30.6
    -9 -3 6 44.9
    -9 3 5 10
    -9 3 5 8
    -9 -3 5 -5.9
    -9 -3 5 14.8
    9 -3 -4 151.38
    -9 -3 4 212.18
    -9 3 3 19.5
    -9 3 3 23.4
    -9 -3 3 20.4
    -9 -3 3 12.7
    9 -3 -3 27.6
    9 -3 -3 19
    -9 3 2 1570.74
    -9 3 2 1643.94
    9 3 -2 1991.5
    -9 -3 2 1753.32
    -9 -3 2 1657.13
    9 -3 -2 2007.7
    -9 3 1 17.6
    -9 3 1 21.2
    9 -3 -1 13.9
    -9 -3 1 15.9
    -9 -3 1 14.9
    -9 -3 1 20.4
    -9 3 0 225.48
    -9 3 0 258.57
    -9 -3 0 227.58
    -9 -3 0 208.38
    -9 3 -1 43.9
    -9 3 -1 37.1
    9 3 1 39.2
    -9 -3 -1 32.8
    9 3 2 735.33
    -9 3 -2 788.62
    -9 -3 -2 861.01
    -9 3 -3 7
    -9 3 -3 6.1
    9 3 3 6
    -9 3 -4 421.66
    9 3 4 455.15
    -9 3 -5 18.7
    9 3 5 35
    9 3 6 34.2
    9 3 7 1.8
    9 3 8 1
    -9 4 9 1.1
    -9 -4 9 25.1
    -9 -4 9 8.4
    -9 4 8 0.3
    -9 4 8 22.6
    -9 -4 8 12.3
    -9 -4 8 0.7
    -9 4 7 65.39
    -9 4 7 84.09
    -9 -4 7 61.39
    -9 -4 7 88.19
    -9 4 6 2.3
    -9 4 6 21.9
    -9 -4 6 20.4
    -9 -4 6 6
    -9 4 5 -0.3
    -9 4 5 10.5
    -9 -4 5 4.3
    -9 -4 5 0.5
    -9 4 4 -2.5
    -9 4 4 16.1
    -9 -4 4 3.2
    9 -4 -4 6.7
    -9 -4 4 12.7
    -9 4 3 698.33
    -9 4 3 691.93
    -9 -4 3 731.73
    -9 -4 3 693.63
    9 -4 -3 764.72
    -9 4 2 9.8
    9 4 -2 22.4
    -9 4 2 11.7
    -9 -4 2 9
    -9 -4 2 9.2
    9 -4 -2 19.6
    -9 4 1 739.03
    -9 4 1 731.63
    9 -4 -1 843.92
    -9 -4 1 727.23
    -9 -4 1 800.32
    -9 -4 1 876.11
    -9 4 0 122.89
    -9 4 0 117.99
    9 4 0 100.39
    -9 -4 0 96.69
    -9 -4 0 112.69
    9 4 1 561.74
    -9 4 -1 467.35
    -9 -4 -1 568.24
    -9 4 -2 2.4
    9 4 2 -0.1
    -9 4 -2 6.7
    9 4 3 399.56
    -9 4 -3 345.57
    -9 4 -3 459.25
    -9 4 -4 46.4
    -9 4 -4 50.89
    9 4 4 50.29
    -9 4 -5 47.4
    9 4 5 42.2
    9 4 6 12.1
    9 4 8 -10.1
    9 4 9 5.6
    -9 -5 9 -4.9
    -9 5 8 36.2
    -9 5 8 33.8
    -9 -5 8 19.1
    -9 -5 8 22.2
    -9 5 7 16.5
    -9 5 7 -0.9
    -9 -5 7 13.4
    -9 -5 7 14.5
    -9 5 6 21.5
    -9 -5 6 25.8
    -9 -5 6 30.5
    -9 5 5 109.39
    -9 5 5 132.59
    -9 -5 5 92.59
    -9 -5 5 121.69
    -9 5 4 160.58
    -9 5 4 162.68
    -9 -5 4 193.38
    9 -5 -4 219.58
    -9 -5 4 172.88
    -9 5 3 5.9
    -9 5 3 16.9
    9 -5 -3 22.1
    9 -5 -3 23.8
    -9 -5 3 10.5
    -9 -5 3 8.1
    -9 5 2 69.39
    -9 5 2 81.19
    -9 -5 2 69.49
    9 -5 -2 74.19
    -9 -5 2 72.39
    -9 5 1 77.59
    -9 5 1 79.79
    -9 -5 1 95.89
    -9 -5 1 91.19
    9 -5 -1 83.29
    -9 5 0 57.79
    9 5 0 66.09
    -9 5 0 88.69
    -9 -5 0 63.99
    -9 -5 0 61.39
    -9 5 -1 96.69
    9 5 1 89.19
    -9 5 -2 85.09
    -9 5 -2 92.09
    9 5 2 93.79
    -9 5 -3 -0.5
    9 5 3 -1.3
    -9 5 -3 8.4
    -9 5 -4 112.39
    -9 5 -5 40.1
    9 5 5 24.6
    9 5 7 25
    9 5 8 1.8
    -9 6 8 10.8
    -9 -6 8 14.6
    -9 -6 8 25.7
    -9 6 7 14.2
    -9 6 7 22
    -9 -6 7 4.7
    -9 -6 7 18.9
    -9 6 6 62.89
    -9 6 6 33.4
    -9 -6 6 19.7
    -9 -6 6 43.8
    -9 6 5 141.39
    -9 6 5 205.08
    -9 -6 5 188.18
    -9 6 4 -5.1
    -9 6 4 -2.5
    -9 -6 4 4.4
    9 -6 -4 7.1
    -9 6 3 814.62
    -9 6 3 819.32
    -9 -6 3 844.82
    -9 -6 3 776.82
    9 -6 -3 974.5
    9 -6 -3 901.21
    -9 6 2 111.29
    -9 6 2 81.79
    -9 -6 2 98.79
    -9 -6 2 79.29
    9 -6 -2 85.69
    9 6 -1 89.39
    -9 6 1 85.49
    -9 6 1 79.79
    -9 -6 1 97.19
    -9 -6 1 76.79
    9 6 0 272.07
    -9 6 0 244.68
    -9 -6 0 247.38
    9 6 1 123.99
    -9 6 -1 118.69
    9 6 2 26.6
    -9 6 -2 26.1
    9 6 3 608.74
    -9 6 -3 501.75
    -9 6 -3 602.84
    -9 6 -4 0.6
    -9 6 -4 9.4
    9 6 4 2.6
    9 6 5 330.17
    -9 6 -5 373.86
    9 6 6 60.89
    9 6 7 53.49
    9 6 8 -0.7
    -9 7 8 26
    -9 -7 8 75.79
    -9 7 7 14.9
    -9 -7 7 3.9
    -9 -7 7 19.6
    -9 7 6 79.09
    -9 -7 6 64.99
    -9 -7 6 66.49
    -9 7 5 27.1
    -9 7 5 26.3
    -9 -7 5 44.5
    -9 -7 5 42.5
    -9 7 4 -0.6
    -9 7 4 4.6
    -9 -7 4 12
    9 -7 -4 12.3
    -9 -7 4 0.4
    -9 7 3 97.49
    -9 7 3 86.89
    9 -7 -3 86.79
    -9 -7 3 73.49
    -9 -7 3 87.49
    -9 7 2 124.99
    -9 7 2 100.59
    9 -7 -2 115.89
    -9 -7 2 112.29
    -9 -7 2 114.39
    9 7 -1 121.29
    -9 7 1 137.09
    -9 -7 1 99.99
    -9 -7 1 96.29
    9 7 0 69.99
    -9 -7 0 87.19
    -9 7 -1 51.89
    9 7 1 66.19
    -9 7 -1 55.09
    -9 7 -2 89.99
    9 7 2 91.59
    -9 7 -2 89.59
    -9 7 -3 107.89
    -9 7 -3 108.29
    9 7 3 95.19
    -9 7 -4 30.4
    -9 7 -4 22.4
    9 7 4 33.4
    -9 7 -5 27.9
    9 7 5 9.1
    9 7 6 121.69
    9 7 7 -12.1
    9 7 8 11.3
    -9 8 8 7
    -9 -8 8 -14.8
    -9 -8 8 12.3
    -9 8 7 39.2
    -9 -8 7 56.99
    -9 -8 7 67.69
    -9 8 6 -0.5
    -9 -8 6 -2.9
    -9 -8 6 12.6
    -9 8 5 62.79
    -9 -8 5 30.2
    -9 -8 5 40.4
    -9 8 4 29.7
    9 -8 -4 66.49
    -9 -8 4 27.7
    -9 -8 4 30.2
    -9 8 3 194.88
    9 -8 -3 212.98
    -9 -8 3 214.08
    -9 -8 3 134.99
    -9 8 2 41.3
    -9 -8 2 37.1
    -9 -8 2 58.59
    9 -8 -2 55.19
    -9 8 1 1466.25
    9 8 -1 1529.45
    -9 -8 1 1659.83
    -9 -8 1 1799.52
    -9 8 0 -5.5
    9 8 0 -2.6
    -9 -8 0 0.1
    -9 8 -1 723.83
    9 8 1 774.02
    9 8 2 37.2
    -9 8 -2 30
    -9 8 -2 36.4
    -9 8 -3 244.58
    9 8 3 259.77
    -9 8 -3 280.87
    9 8 4 20.6
    -9 8 -4 15.8
    -9 8 -4 15.6
    9 8 5 5.7
    -9 8 -5 16.5
    9 8 6 -2
    9 8 7 68.19
    9 8 8 -1.8
    -9 9 8 26.3
    -9 -9 8 10.5
    -9 -9 8 19.8
    -9 9 7 4.9
    -9 -9 7 1.6
    -9 -9 7 4.8
    -9 9 6 16.3
    -9 -9 6 27.7
    -9 -9 6 40.1
    -9 9 5 13.3
    -9 -9 5 15.2
    9 -9 -5 37
    -9 -9 5 4.2
    -9 9 4 51.99
    9 -9 -4 87.99
    -9 -9 4 74.29
    -9 9 3 11.5
    9 -9 -3 15.6
    -9 -9 3 9
    -9 -9 3 14.3
    9 -9 -3 1.7
    -9 9 2 491.35
    9 9 -2 524.55
    -9 -9 2 582.54
    -9 -9 2 562.54
    9 -9 -2 608.94
    -9 9 1 59.99
    9 9 -1 61.69
    -9 -9 1 88.79
    -9 -9 1 61.89
    9 9 0 302.07
    -9 9 0 271.67
    -9 -9 0 273.47
    -9 9 -1 28.8
    9 9 1 48.3
    9 9 2 316.37
    -9 9 -2 296.87
    -9 9 -3 14.5
    9 9 4 218.18
    -9 9 -4 185.78
    -9 9 -5 19.8
    9 9 5 3.7
    -9 9 -6 32.8
    9 9 6 8.1
    9 9 7 19.7
    9 9 8 -19.6
    -9 10 8 -0.2
    -9 -10 8 0.7
    -9 -10 8 16.6
    -9 10 7 44.6
    -9 -10 7 57.09
    -9 -10 7 35.3
    -9 10 6 73.39
    -9 -10 6 65.79
    -9 -10 6 67.49
    -9 10 5 71.99
    -9 -10 5 87.79
    -9 -10 5 76.49
    -9 10 4 35.3
    -9 -10 4 33.1
    -9 -10 4 9.2
    9 -10 -4 41.8
    -9 10 3 839.22
    9 -10 -3 896.51
    -9 -10 3 797.42
    -9 10 2 4.2
    9 10 -2 -8.8
    -9 -10 2 14.6
    -9 -10 2 4.1
    9 -10 -2 7.4
    9 10 -1 51.19
    -9 10 1 48.2
    -9 -10 1 60.39
    -9 -10 1 63.59
    9 10 0 118.79
    -9 10 0 123.09
    -9 -10 0 115.19
    -9 -10 0 90.19
    -9 10 -1 31.6
    9 10 1 31.7
    -9 10 -2 25.5
    -9 10 -2 29.2
    9 10 3 472.95
    -9 10 -4 30.6
    9 10 4 5.7
    9 10 5 129.49
    -9 10 -5 139.29
    9 10 6 40.7
    -9 10 -6 59.49
    9 10 7 29.1
    9 10 8 -10.1
    -9 11 7 23.4
    -9 -11 7 -6.8
    -9 -11 7 2
    -9 11 6 54.39
    -9 -11 6 66.79
    -9 -11 6 31.4
    -9 11 5 41.2
    -9 -11 5 16.1
    -9 -11 5 32.9
    9 -11 -5 41
    -9 11 4 391.96
    -9 -11 4 399.26
    9 -11 -4 482.25
    -9 -11 4 390.86
    -9 11 3 155.28
    9 -11 -3 127.09
    9 -11 -3 165.38
    -9 -11 3 126.89
    -9 -11 3 131.19
    -9 11 2 387.16
    9 11 -2 408.96
    -9 -11 2 380.56
    9 -11 -2 383.16
    -9 -11 2 373.06
    -9 11 1 52.59
    -9 -11 1 49.6
    -9 11 0 333.57
    -9 -11 0 364.56
    -9 11 -1 67.89
    9 11 1 69.09
    -9 -11 -1 56.89
    -9 11 -2 430.96
    9 11 2 469.95
    9 11 3 90.79
    -9 11 -3 101.29
    9 11 5 78.69
    -9 11 -5 55.59
    -9 11 -6 119.19
    9 11 6 154.78
    9 11 7 14.5
    -9 -12 7 34.2
    -9 -12 7 29.3
    -9 12 6 47.4
    -9 -12 6 46.1
    -9 -12 6 45.7
    -9 12 5 135.39
    9 -12 -5 192.08
    -9 -12 5 124.89
    -9 -12 5 178.68
    -9 12 4 115.79
    -9 -12 4 162.88
    -9 -12 4 104.99
    9 -12 -4 158.08
    -9 12 3 640.44
    9 -12 -3 710.73
    -9 -12 3 686.23
    -9 -12 3 607.34
    -9 12 2 40.5
    9 12 -2 32.6
    -9 -12 2 34.9
    -9 -12 2 39.2
    -9 12 1 305.87
    9 12 -1 316.87
    -9 -12 1 306.27
    -9 -12 1 306.27
    -9 12 0 65.49
    9 12 0 87.49
    -9 -12 0 60.19
    -9 -12 0 59.29
    9 12 1 257.37
    -9 12 -1 252.97
    -9 -12 -1 237.58
    -9 12 -2 28.3
    9 12 2 39.6
    -9 12 -3 285.17
    -9 12 -4 15.3
    9 12 4 30.9
    -9 12 -5 117.79
    9 12 5 104.89
    9 12 6 9
    9 12 7 32.5
    -9 13 7 6.6
    -9 -13 7 0.5
    -9 -13 7 16.1
    -9 13 6 9.5
    -9 -13 6 23.8
    -9 -13 6 8.8
    -9 13 5 25.3
    -9 -13 5 6.1
    -9 -13 5 3.5
    9 -13 -5 23.9
    -9 13 4 29.3
    9 -13 -4 34.4
    -9 -13 4 43.4
    -9 -13 4 30.1
    9 13 -3 28.3
    9 -13 -3 23.2
    -9 -13 3 32.4
    -9 -13 3 27.1
    -9 13 2 83.79
    9 13 -2 62.99
    -9 -13 2 53.49
    -9 -13 2 44.2
    -9 13 1 1.5
    9 13 -1 -5.9
    -9 -13 1 2.9
    -9 -13 1 9.7
    -9 13 0 164.38
    9 13 0 175.48
    -9 -13 0 189.68
    -9 -13 0 195.28
    9 13 1 0.3
    -9 -13 -1 -1.2
    9 13 2 141.49
    -9 13 -2 124.39
    9 13 3 83.59
    -9 13 -3 63.29
    9 13 4 106.49
    -9 13 -4 117.29
    9 13 5 15.1
    9 13 6 151.18
    9 13 7 -9.9
    -9 14 6 14.8
    -9 -14 6 21.2
    -9 14 5 14.9
    -9 -14 5 25.3
    -9 -14 5 36.7
    -9 14 4 11
    -9 -14 4 38.3
    -9 -14 4 23.1
    -9 14 3 142.49
    9 14 -3 175.78
    -9 -14 3 156.88
    9 -14 -3 131.89
    -9 -14 3 121.89
    9 14 -2 59.89
    -9 14 2 102.69
    -9 -14 2 66.29
    -9 -14 2 72.29
    9 14 -1 112.69
    -9 14 1 124.19
    -9 -14 1 92.29
    -9 -14 1 133.79
    9 14 0 4.5
    -9 14 0 3.2
    -9 -14 0 13.1
    -9 -14 0 -1.1
    9 14 1 59.29
    -9 14 -1 76.89
    -9 -14 -1 37.8
    -9 14 -2 82.99
    9 14 2 56.49
    9 14 3 94.79
    -9 14 -3 109.19
    9 14 4 31.8
    9 14 5 5.8
    9 14 6 16
    -9 15 6 22.3
    -9 -15 6 10.9
    -9 -15 6 15.6
    -9 15 5 6.3
    -9 -15 5 10.7
    -9 -15 5 -0.4
    -9 15 4 67.49
    -9 -15 4 72.19
    -9 -15 4 76.19
    9 15 -3 32.6
    -9 15 3 20.2
    -9 -15 3 15.8
    9 -15 -3 11.5
    -9 -15 3 0.1
    -9 15 2 45.7
    9 15 -2 33.5
    -9 -15 2 23.8
    -9 -15 2 21.8
    9 15 -1 28.6
    -9 15 1 25.2
    -9 -15 1 21.5
    -9 -15 1 13.9
    -9 15 0 24.4
    9 15 0 20.2
    -9 -15 0 5.6
    -9 -15 0 5.2
    9 15 1 32.6
    -9 15 -1 38.9
    -9 -15 -1 22.1
    -9 15 -2 88.79
    9 15 2 70.79
    9 15 3 23.4
    -9 15 -3 11.5
    9 15 4 -3.5
    9 15 5 -5.5
    9 15 6 52.99
    -9 16 5 81.89
    -9 -16 5 97.09
    -9 16 4 18
    -9 -16 4 4.7
    -9 -16 4 2.9
    -9 16 3 141.49
    9 16 -3 109.49
    -9 -16 3 132.69
    -9 -16 3 116.19
    9 16 -2 1.9
    -9 -16 2 15.7
    -9 -16 2 3.9
    9 16 -1 330.17
    -9 -16 1 224.28
    -9 -16 1 272.77
    -9 16 0 54.09
    9 16 0 60.49
    -9 -16 0 38.7
    -9 -16 0 37.2
    9 16 1 664.13
    -9 16 -1 566.24
    -9 -16 -1 662.13
    -9 -16 -1 750.42
    -9 16 -2 1.6
    9 16 2 -11.3
    -9 -16 -2 0.4
    -9 16 -3 118.59
    9 16 3 168.98
    9 16 4 18.5
    9 16 5 9
    -9 17 5 14.2
    -9 -17 5 -5.4
    -9 -17 5 4
    -9 17 4 16.2
    -9 -17 4 18.4
    -9 -17 4 0.4
    -9 17 3 62.49
    9 17 -3 24.2
    -9 -17 3 36.8
    -9 -17 3 22.9
    9 17 -2 106.99
    -9 17 2 131.09
    -9 -17 2 103.19
    -9 -17 2 111.19
    9 17 -1 42.5
    -9 17 1 54.79
    -9 -17 1 33.1
    -9 -17 1 44.7
    9 17 0 291.17
    -9 17 0 270.07
    -9 -17 0 250.47
    -9 -17 0 278.67
    -9 17 -1 30.3
    9 17 1 7.6
    -9 -17 -1 -2.1
    -9 -17 -1 0
    -9 17 -2 138.39
    9 17 2 122.99
    -9 -17 -2 121.39
    9 17 3 70.79
    -9 17 -3 64.49
    -9 17 -4 14.9
    9 17 5 4.7
    -9 18 4 -1.7
    -9 -18 4 6
    -9 -18 4 13.3
    -9 18 3 86.69
    9 18 -3 106.49
    -9 -18 3 94.59
    -9 -18 3 93.59
    9 18 -2 68.79
    -9 18 2 90.69
    -9 -18 2 42.7
    -9 -18 2 69.59
    9 18 -1 49
    -9 -18 1 26
    -9 -18 1 20.1
    9 18 0 8.1
    -9 18 0 29.1
    -9 -18 0 32.4
    -9 -18 0 1.6
    9 18 1 37.3
    -9 18 -1 79.39
    -9 -18 -1 84.29
    -9 -18 -1 55.89
    9 18 2 72.19
    -9 18 -2 62.49
    -9 -18 -2 54.09
    -9 -18 -3 12.4
    9 18 4 20
    9 19 -3 47.4
    -9 19 3 51.59
    -9 -19 3 50.59
    -9 -19 3 20.4
    9 19 -2 128.59
    -9 19 2 120.09
    -9 -19 2 93.39
    -9 -19 2 122.89
    9 19 -1 21.5
    -9 19 1 19.5
    -9 -19 1 11.4
    -9 -19 1 5.5
    -9 19 0 53.69
    9 19 0 42.5
    -9 -19 0 19.6
    -9 -19 0 36.3
    -9 19 -1 14.1
    9 19 1 -19.3
    -9 -19 -1 -6.2
    -9 -19 -1 -4.1
    9 19 2 11.5
    -9 19 -2 36
    -9 -19 -2 19.9
    -9 -19 -2 11.5
    -9 19 -3 7.6
    9 19 3 18.8
    -9 -19 -3 46.4
    -9 -20 2 -3.3
    -9 20 1 85.99
    -9 -20 1 42.3
    9 20 0 17.2
    -9 -20 0 12
    -9 -20 0 6.2
    9 20 1 60.89
    -9 20 -1 74.59
    -9 -20 -1 58.69
    -10 0 9 3.7
    -10 0 9 22.2
    -10 0 8 8.1
    -10 0 8 22.8
    -10 0 7 -4.1
    -10 0 7 9.8
    -10 0 6 55.09
    -10 0 6 56.09
    -10 0 5 3.5
    -10 0 5 10
    -10 0 4 1418.56
    -10 0 3 -5.3
    10 0 -3 -13.2
    -10 0 3 -6.7
    -10 0 2 150.58
    10 0 -2 144.19
    -10 0 2 195.78
    -10 0 1 2.2
    -10 0 1 -2.3
    -10 0 1 -2.5
    -10 0 0 2456.45
    -10 0 0 2646.04
    -10 0 -1 4.1
    -10 0 -1 -0.2
    -10 0 -2 410.16
    -10 0 -3 -6
    -10 1 9 16.5
    -10 1 9 26.4
    -10 -1 9 46.7
    -10 -1 9 5.5
    -10 1 8 2.4
    -10 1 8 28.1
    -10 -1 8 18.4
    -10 -1 8 17.5
    -10 1 7 8
    -10 1 7 4.6
    -10 -1 7 0.7
    -10 -1 7 4.6
    -10 1 6 31.6
    -10 1 6 14.8
    -10 -1 6 10.9
    -10 -1 6 6
    -10 1 5 182.28
    -10 1 5 217.88
    -10 -1 5 207.08
    -10 1 4 35.8
    -10 1 4 40.4
    -10 -1 4 55.59
    -10 -1 4 43.1
    -10 1 3 76.69
    -10 1 3 82.39
    -10 -1 3 111.39
    -10 -1 3 75.49
    10 -1 -3 113.39
    -10 1 2 5.4
    -10 1 2 21.1
    10 1 -2 8.3
    -10 -1 2 12.7
    -10 -1 2 19
    -10 1 1 132.79
    -10 1 1 119.89
    -10 -1 1 115.59
    -10 -1 1 117.09
    -10 -1 1 107.79
    -10 1 0 11
    -10 1 0 43.7
    -10 -1 0 3.5
    -10 -1 0 2.1
    -10 1 -1 277.57
    -10 1 -1 329.97
    -10 -1 -1 276.37
    -10 1 -2 28.7
    -10 -1 -2 42.7
    -10 1 -3 160.38
    -10 -1 -3 121.79
    10 1 4 68.29
    10 1 5 138.09
    10 1 6 -4.7
    10 1 7 76.69
    -10 2 9 22.3
    -10 -2 9 11.2
    -10 2 8 8.2
    -10 2 8 -3
    -10 -2 8 -8.9
    -10 -2 8 4.6
    -10 2 7 22.5
    -10 2 7 -12.8
    -10 -2 7 0.8
    -10 -2 7 -3
    -10 2 6 -4.2
    -10 2 6 8.3
    -10 -2 6 0.5
    -10 -2 6 3.6
    -10 2 5 0.5
    -10 2 5 16.4
    -10 -2 5 0.5
    -10 -2 5 -2.8
    -10 2 4 939.81
    -10 2 4 785.32
    -10 -2 4 934.51
    -10 -2 4 827.52
    -10 2 3 182.88
    -10 2 3 184.18
    10 -2 -3 202.98
    -10 -2 3 231.38
    -10 -2 3 176.08
    10 2 -2 187.58
    -10 2 2 177.58
    -10 2 2 210.78
    10 -2 -2 205.28
    -10 -2 2 194.68
    -10 -2 2 198.68
    -10 2 1 13.7
    -10 2 1 11.5
    -10 -2 1 9.6
    -10 -2 1 9
    -10 -2 1 12.8
    -10 2 0 298.27
    -10 2 0 349.57
    -10 -2 0 299.77
    -10 -2 0 310.47
    -10 2 -1 17.7
    -10 2 -1 22.7
    -10 -2 -1 12.8
    -10 2 -2 196.08
    10 2 2 213.98
    -10 -2 -2 188.58
    10 2 3 370.96
    10 2 4 994.1
    -10 2 -4 949.9
    10 2 5 19.4
    10 2 6 53.69
    10 2 7 8.2
    10 2 8 6.1
    -10 3 8 6.7
    -10 3 8 0
    -10 -3 8 15.6
    -10 -3 8 22.2
    -10 3 7 5.9
    -10 3 7 2.4
    -10 -3 7 4.3
    -10 -3 7 10.2
    -10 3 6 16.1
    -10 3 6 17.1
    -10 -3 6 18.4
    -10 -3 6 9.7
    -10 3 5 16.1
    -10 3 5 27.3
    -10 -3 5 6.5
    -10 -3 5 9.8
    -10 3 4 179.08
    -10 3 4 195.38
    -10 -3 4 186.08
    -10 -3 4 210.68
    10 -3 -4 251.17
    -10 3 3 182.78
    -10 3 3 255.57
    -10 -3 3 196.78
    10 -3 -3 220.88
    -10 -3 3 214.38
    -10 3 2 102.79
    -10 3 2 54.99
    -10 -3 2 73.29
    10 -3 -2 80.89
    -10 -3 2 93.89
    -10 3 1 95.69
    -10 3 1 71.59
    -10 -3 1 74.09
    -10 -3 1 93.19
    -10 3 0 1.8
    -10 3 0 3.2
    -10 -3 0 8
    -10 -3 0 7.4
    -10 3 -1 170.08
    -10 3 -1 196.38
    10 3 1 176.78
    -10 -3 -1 157.58
    10 3 2 207.88
    -10 3 -2 190.48
    -10 3 -3 553.94
    10 3 3 616.44
    -10 3 -3 717.73
    -10 3 -4 104.19
    10 3 5 110.19
    10 3 6 1.1
    10 3 7 0.6
    10 3 8 4.3
    -10 4 8 2.6
    -10 4 8 6.3
    -10 -4 8 2.6
    -10 -4 8 -11.6
    -10 4 7 7.6
    -10 4 7 7.6
    -10 -4 7 -10.3
    -10 -4 7 8.3
    -10 4 6 14.4
    -10 4 6 -4.4
    -10 -4 6 5.9
    -10 -4 6 6.2
    -10 4 5 5.8
    -10 4 5 10.4
    -10 -4 5 8.2
    -10 -4 5 13.3
    -10 4 4 817.42
    -10 4 4 898.31
    -10 -4 4 824.62
    10 -4 -4 1088.79
    -10 -4 4 966.8
    -10 4 3 56.79
    -10 4 3 52.19
    10 -4 -3 61.79
    -10 -4 3 50.99
    10 -4 -3 85.69
    -10 -4 3 43.6
    -10 4 2 161.98
    -10 4 2 150.48
    -10 -4 2 159.08
    -10 -4 2 174.78
    10 -4 -2 164.08
    -10 4 1 18.1
    -10 4 1 18.4
    -10 -4 1 14.3
    -10 -4 1 17
    -10 4 0 201.98
    -10 4 0 178.28
    -10 -4 0 183.68
    10 4 1 11
    10 4 2 242.28
    -10 4 -2 249.78
    -10 4 -3 24.9
    10 4 3 24.8
    -10 4 -3 14.9
    10 4 5 12.6
    -10 4 -5 18.7
    10 4 6 -2.6
    10 4 8 10.5
    -10 5 8 13.6
    -10 5 8 4.3
    -10 -5 8 14.2
    -10 -5 8 -6.9
    -10 5 7 16.6
    -10 5 7 -4.1
    -10 -5 7 24
    -10 -5 7 16.4
    -10 5 6 4.9
    -10 5 6 2.8
    -10 -5 6 7
    -10 -5 6 -4.9
    -10 5 5 997.7
    -10 5 5 892.41
    -10 -5 5 853.71
    -10 -5 5 991.2
    -10 5 4 4
    -10 5 4 4.4
    -10 -5 4 4.6
    10 -5 -4 7.2
    -10 5 3 263.27
    -10 5 3 263.77
    10 -5 -3 330.37
    -10 -5 3 237.58
    10 -5 -3 331.97
    -10 -5 3 224.98
    -10 5 2 16.6
    -10 5 2 20.2
    -10 -5 2 7.1
    10 -5 -2 11.2
    -10 -5 2 4.1
    -10 5 1 435.16
    -10 5 1 465.35
    -10 -5 1 482.25
    -10 -5 1 425.16
    10 5 0 43.3
    -10 5 0 55.19
    -10 5 0 49.5
    -10 -5 0 59.19
    -10 5 -1 866.11
    10 5 1 836.52
    -10 5 -2 15.7
    -10 5 -2 6.2
    10 5 2 6.6
    -10 5 -3 228.38
    10 5 3 246.48
    -10 5 -3 239.68
    -10 5 -4 21.5
    -10 5 -4 5.3
    10 5 4 7.4
    10 5 5 835.52
    -10 5 -5 898.31
    10 5 7 117.49
    10 5 8 -9.6
    -10 6 8 20
    -10 -6 8 8.6
    -10 6 7 -2.7
    -10 6 7 11.2
    -10 -6 7 -6.2
    -10 -6 7 -6.8
    -10 6 6 80.29
    -10 6 6 29.9
    -10 -6 6 35.3
    -10 -6 6 81.19
    -10 6 5 38.8
    -10 6 5 49.9
    -10 -6 5 37.2
    -10 -6 5 24.7
    -10 6 4 88.39
    -10 6 4 49.5
    10 -6 -4 119.89
    -10 -6 4 86.29
    -10 -6 4 42.9
    -10 6 3 35.4
    -10 6 3 27.2
    -10 -6 3 33.4
    10 -6 -3 38.5
    10 -6 -3 42.6
    -10 -6 3 50.09
    -10 6 2 181.78
    -10 6 2 229.98
    -10 -6 2 223.88
    10 -6 -2 254.37
    -10 -6 2 241.68
    -10 6 1 10.5
    -10 6 1 19.6
    -10 -6 1 17.1
    -10 -6 1 23.7
    -10 6 0 193.78
    10 6 0 222.98
    -10 6 0 201.08
    -10 -6 0 208.48
    -10 6 -1 23.1
    10 6 1 21.2
    -10 6 -1 21.3
    10 6 2 157.88
    -10 6 -2 143.09
    -10 6 -2 165.18
    -10 6 -2 138.69
    -10 6 -3 26.7
    -10 6 -3 40.8
    10 6 3 27.3
    10 6 4 186.68
    -10 6 -4 203.78
    -10 6 -4 189.58
    -10 6 -5 22.3
    10 6 6 211.58
    10 6 7 -0.4
    10 6 8 17.3
    -10 7 8 -4
    -10 -7 8 25.2
    -10 -7 8 -5.1
    -10 7 7 35.4
    -10 -7 7 53.09
    -10 -7 7 26.6
    -10 7 6 -0.8
    -10 7 6 -13.7
    -10 -7 6 -7.9
    -10 -7 6 1
    -10 7 5 91.89
    -10 7 5 78.79
    -10 -7 5 51.79
    -10 -7 5 81.39
    -10 7 4 39.1
    -10 7 4 18.1
    -10 -7 4 26.7
    -10 -7 4 30.8
    10 -7 -4 56.79
    -10 7 3 30.9
    -10 7 3 10.8
    10 -7 -3 23.7
    -10 -7 3 39.1
    -10 7 2 56.19
    -10 7 2 58.09
    10 -7 -2 40
    -10 -7 2 62.19
    -10 -7 2 65.49
    -10 7 1 157.18
    10 7 -1 137.99
    -10 7 1 180.58
    -10 -7 1 164.88
    -10 -7 1 137.29
    -10 7 0 8
    10 7 0 16.3
    -10 -7 0 11.5
    -10 7 -1 381.46
    -10 7 -1 376.76
    10 7 1 414.46
    -10 7 -1 430.06
    -10 7 -2 132.29
    10 7 2 129.79
    -10 7 -2 123.99
    10 7 3 131.89
    -10 7 -3 108.89
    -10 7 -3 116.19
    -10 7 -4 38
    10 7 4 14.6
    -10 7 -4 26.8
    10 7 5 130.19
    10 7 6 -2.9
    10 7 7 96.99
    10 7 8 19
    -10 8 8 21.6
    -10 -8 8 13.5
    -10 -8 8 13.3
    -10 8 7 42.2
    -10 -8 7 13.5
    -10 -8 7 8.1
    -10 8 6 -2.2
    -10 -8 6 7.3
    -10 -8 6 -1.1
    -10 8 5 1.3
    -10 -8 5 -5.4
    -10 -8 5 12.3
    -10 -8 4 4
    -10 -8 4 8.8
    10 -8 -4 25.6
    -10 8 3 135.29
    10 -8 -3 162.48
    -10 -8 3 122.29
    -10 8 2 73.29
    -10 -8 2 68.19
    -10 -8 2 47
    10 -8 -2 41.1
    -10 8 1 47.6
    10 8 -1 42.2
    -10 -8 1 34.7
    -10 -8 1 50.09
    10 8 0 1.1
    -10 8 0 1.1
    -10 -8 0 4.4
    -10 8 -1 64.69
    10 8 1 93.09
    -10 8 -2 129.99
    10 8 2 157.78
    -10 8 -2 133.09
    -10 8 -3 57.19
    -10 8 -3 44.7
    10 8 3 48.2
    10 8 4 35.3
    -10 8 -4 49.7
    -10 8 -4 53.99
    -10 8 -5 5.7
    10 8 5 9
    10 8 6 -9.7
    10 8 7 5.7
    10 8 8 22.3
    -10 9 8 34.8
    -10 -9 8 5.5
    -10 -9 8 9.1
    -10 9 7 18.7
    -10 -9 7 10.3
    -10 -9 7 1.3
    -10 9 6 7.8
    -10 -9 6 3.6
    -10 -9 6 25.9
    -10 9 5 227.78
    -10 -9 5 202.48
    10 -9 -5 282.37
    -10 -9 5 179.18
    -10 9 4 7.9
    -10 -9 4 23.3
    10 -9 -4 12.7
    -10 -9 4 8.6
    -10 9 3 617.34
    10 -9 -3 749.53
    -10 -9 3 581.34
    -10 -9 3 591.54
    -10 9 2 3.5
    -10 -9 2 7.3
    10 -9 -2 2.8
    10 9 -1 114.39
    -10 9 1 133.69
    -10 -9 1 102.79
    -10 -9 1 94.19
    10 9 0 0.8
    -10 9 0 9.2
    -10 -9 0 11.3
    -10 9 -1 170.58
    10 9 1 192.08
    -10 -9 -1 192.48
    -10 9 -2 24
    -10 9 -2 17.9
    -10 9 -3 309.77
    10 9 3 325.37
    -10 9 -3 251.77
    10 9 4 1.7
    -10 9 -4 12.8
    -10 9 -5 157.18
    -10 9 -6 21.8
    10 9 6 11.5
    10 9 7 9.8
    -10 10 7 14.3
    -10 -10 7 1.1
    -10 -10 7 18.7
    -10 10 6 349.07
    -10 -10 6 312.97
    -10 -10 6 298.87
    -10 10 5 86.49
    -10 -10 5 79.69
    10 -10 -5 113.09
    -10 -10 5 85.69
    -10 10 4 64.79
    10 -10 -4 71.09
    -10 -10 4 49.8
    -10 -10 4 80.29
    -10 10 3 96.19
    -10 -10 3 78.49
    -10 -10 3 76.19
    10 -10 -3 92.19
    10 10 -2 971.4
    -10 10 2 997.2
    -10 -10 2 948.11
    -10 -10 2 1002.9
    10 -10 -2 1034.2
    -10 10 1 101.59
    10 10 -1 79.89
    -10 -10 1 82.39
    -10 -10 1 114.39
    -10 10 0 193.98
    -10 -10 0 223.78
    -10 10 -1 32.9
    10 10 1 52.29
    -10 -10 -1 11.1
    10 10 2 693.43
    -10 10 -2 636.54
    10 10 3 51.09
    -10 10 -3 65.79
    -10 10 -4 130.79
    10 10 4 98.29
    10 10 5 38.6
    -10 10 -5 84.69
    -10 10 -6 239.88
    10 10 6 202.98
    10 10 7 7.1
    -10 -11 7 14
    -10 -11 7 53.59
    -10 11 6 116.69
    -10 -11 6 127.79
    -10 -11 6 94.19
    -10 11 5 65.89
    -10 -11 5 45.6
    -10 -11 5 55.39
    10 -11 -5 82.09
    -10 11 4 8.9
    -10 -11 4 2.2
    -10 -11 4 3.7
    10 -11 -4 1.3
    -10 11 3 176.28
    -10 -11 3 191.58
    -10 -11 3 184.98
    10 -11 -3 177.68
    -10 11 2 23.8
    10 11 -2 18.4
    -10 -11 2 9.9
    -10 -11 2 14.4
    10 11 -1 140.19
    -10 11 1 166.08
    -10 -11 1 133.09
    -10 -11 1 154.78
    10 11 0 61.09
    -10 11 0 78.69
    -10 -11 0 64.69
    -10 -11 0 66.09
    -10 11 -1 243.08
    10 11 1 236.78
    -10 -11 -1 278.07
    10 11 2 6.2
    -10 11 -2 12.7
    10 11 4 12.2
    -10 11 -4 35.6
    10 11 5 30.4
    -10 11 -5 67.29
    10 11 6 24.5
    10 11 7 6.8
    -10 12 7 10.3
    -10 -12 7 13.1
    -10 -12 7 19.9
    -10 12 6 60.79
    -10 -12 6 67.89
    -10 -12 6 16.4
    -10 12 5 9.7
    -10 -12 5 0
    -10 -12 5 18.1
    10 -12 -5 28.1
    -10 12 4 11
    -10 -12 4 10.7
    -10 -12 4 1.4
    10 -12 -4 -3.5
    -10 12 3 25.2
    -10 -12 3 22.6
    10 -12 -3 12.1
    -10 -12 3 22.3
    10 12 -2 321.37
    -10 12 2 330.77
    -10 -12 2 327.67
    -10 -12 2 317.77
    10 12 -1 14.3
    -10 12 1 0.1
    -10 -12 1 21.1
    -10 -12 1 6.9
    -10 12 0 122.59
    10 12 0 115.99
    -10 -12 0 111.29
    -10 -12 0 83.49
    10 12 1 0.2
    -10 12 -1 18.8
    -10 -12 -1 17.6
    -10 12 -2 266.77
    10 12 2 268.57
    10 12 3 41.6
    -10 12 -4 63.69
    10 12 4 65.09
    10 12 5 25.4
    10 12 6 76.09
    -10 13 6 15.6
    -10 -13 6 7.8
    -10 13 5 130.89
    -10 -13 5 149.69
    10 -13 -5 207.88
    -10 -13 5 168.98
    -10 13 4 -1.1
    -10 -13 4 13.3
    -10 -13 4 10.3
    -10 13 3 90.89
    -10 -13 3 73.89
    -10 -13 3 34.2
    10 -13 -3 34.5
    -10 13 2 52.19
    10 13 -2 56.39
    -10 -13 2 34.7
    -10 -13 2 37.6
    -10 13 1 162.08
    10 13 -1 153.38
    -10 -13 1 134.99
    -10 -13 1 166.18
    -10 13 0 8.7
    10 13 0 1.7
    -10 -13 0 -2.4
    -10 -13 0 9.7
    -10 13 -1 91.09
    10 13 1 101.49
    -10 -13 -1 48.7
    -10 13 -2 64.59
    10 13 2 74.29
    -10 13 -3 194.08
    10 13 3 203.08
    -10 13 -4 1.8
    10 13 4 9.8
    10 13 5 44.1
    10 13 6 7.3
    -10 14 6 23.6
    -10 -14 6 6.1
    -10 -14 6 36.3
    -10 14 5 8.9
    -10 -14 5 4.7
    -10 -14 5 18.7
    -10 14 4 48
    -10 -14 4 33.9
    10 -14 -4 26.3
    -10 -14 4 52.99
    -10 14 3 47.3
    -10 -14 3 83.29
    10 -14 -3 53.89
    -10 -14 3 75.39
    10 14 -2 335.37
    -10 14 2 322.87
    -10 -14 2 342.97
    -10 -14 2 362.26
    -10 14 1 70.69
    10 14 -1 75.79
    -10 -14 1 86.89
    -10 -14 1 74.79
    -10 14 0 8.8
    10 14 0 -7.4
    -10 -14 0 0.8
    -10 -14 0 -4.7
    10 14 1 42.4
    -10 14 -1 74.99
    -10 -14 -1 37
    10 14 2 308.37
    -10 14 -2 284.07
    -10 14 -3 30.7
    10 14 3 26.8
    10 14 4 190.18
    10 14 5 -4.8
    10 14 6 71.09
    -10 -15 6 52.09
    -10 15 5 52.49
    -10 -15 5 48.8
    -10 -15 5 44.2
    -10 15 4 29.7
    -10 -15 4 28.9
    -10 -15 4 28.4
    10 15 -3 172.38
    -10 15 3 101.69
    -10 -15 3 147.89
    -10 -15 3 149.88
    10 15 -2 -3.5
    -10 15 2 4.7
    -10 -15 2 3.3
    -10 -15 2 3.7
    -10 15 1 402.06
    10 15 -1 323.87
    -10 -15 1 355.76
    -10 -15 1 347.07
    -10 15 0 100.59
    10 15 0 78.89
    -10 -15 0 74.09
    -10 -15 0 77.49
    10 15 1 288.07
    -10 15 -1 337.47
    -10 -15 -1 320.97
    -10 -15 -1 398.46
    10 15 2 -11.1
    -10 15 -2 1.9
    -10 -15 -2 15.5
    -10 15 -3 80.29
    10 15 3 71.09
    10 15 4 10.3
    10 15 5 135.69
    -10 16 5 25.8
    -10 -16 5 4.5
    -10 -16 5 8.6
    -10 16 4 16.9
    -10 -16 4 17.5
    -10 -16 4 11.5
    -10 16 3 4.4
    10 16 -3 -0.1
    -10 -16 3 7.4
    -10 -16 3 3.5
    -10 16 2 36.1
    10 16 -2 16
    -10 -16 2 11.1
    -10 -16 2 10.9
    10 16 -1 63.49
    -10 16 1 104.79
    -10 -16 1 78.59
    -10 -16 1 87.19
    10 16 0 133.49
    -10 16 0 144.49
    -10 -16 0 100.69
    -10 -16 0 145.69
    -10 16 -1 94.79
    10 16 1 84.09
    -10 -16 -1 51.79
    -10 -16 -1 66.79
    10 16 2 4.1
    -10 -16 -2 -2.1
    10 16 3 -0.7
    -10 16 -3 -3.6
    10 16 4 55.79
    10 16 5 18
    -10 17 4 1.2
    -10 -17 4 5.9
    -10 -17 4 -1.1
    10 17 -3 22.4
    -10 17 3 17.3
    -10 -17 3 -2.9
    -10 -17 3 -0.1
    -10 17 2 39.4
    10 17 -2 27.8
    -10 -17 2 17.9
    -10 -17 2 19.4
    10 17 -1 161.58
    -10 17 1 176.68
    -10 -17 1 148.19
    -10 -17 1 175.88
    10 17 0 16
    -10 17 0 37
    -10 -17 0 0.3
    -10 -17 0 11.5
    10 17 1 90.69
    -10 17 -1 88.89
    -10 -17 -1 61.89
    -10 17 -2 19.6
    10 17 2 0.1
    -10 -17 -2 -1.7
    -10 17 -3 -3
    10 17 3 12.2
    10 17 4 0.8
    10 18 -3 24.9
    -10 18 3 2.6
    -10 -18 3 25
    10 18 -2 118.09
    -10 18 2 121.09
    -10 -18 2 97.69
    -10 -18 2 72.89
    10 18 -1 9.8
    -10 -18 1 18.4
    -10 -18 1 24.2
    10 18 0 80.59
    -10 18 0 134.69
    -10 -18 0 95.89
    -10 -18 0 121.99
    10 18 1 -3.9
    -10 18 -1 11
    -10 -18 -1 -10
    -10 -18 -1 9.7
    10 18 2 37
    -10 18 -2 55.19
    -10 -18 -2 32.2
    -10 -18 -2 19.1
    -10 18 -3 -18.1
    10 18 3 -2.5
    -10 -18 -3 -3.5
    -10 19 2 16.5
    -10 -19 2 -12.4
    -10 -19 2 3.2
    -10 19 1 81.39
    -10 -19 1 75.99
    -10 -19 1 57.39
    -10 19 0 43.4
    -10 -19 0 12.2
    -10 -19 0 12.3
    10 19 1 18.6
    -10 19 -1 42.2
    -10 -19 -1 18.6
    -10 -19 -1 25.1
    10 19 2 -7
    -10 19 -2 1.7
    -10 -19 -2 -4
    -11 0 8 0.1
    -11 0 8 1.6
    -11 0 7 -6.2
    -11 0 7 11.6
    -11 0 6 81.49
    -11 0 6 53.29
    -11 0 5 -2.8
    -11 0 5 5.5
    -11 0 4 46.4
    -11 0 4 31.7
    -11 0 3 1.9
    -11 0 3 -5.7
    -11 0 2 233.18
    -11 0 2 233.68
    11 0 -2 266.27
    -11 0 1 -4.9
    -11 0 1 -0.9
    -11 0 0 69.29
    -11 0 0 73.79
    -11 0 -1 -0.6
    -11 0 -1 4.8
    -11 0 -2 171.58
    -11 1 8 17.9
    -11 1 8 43.5
    -11 -1 8 22.5
    -11 -1 8 15
    -11 1 7 6
    -11 1 7 6.3
    -11 -1 7 17.8
    -11 -1 7 5.1
    -11 1 6 7.3
    -11 1 6 16.3
    -11 -1 6 14.1
    -11 -1 6 11.8
    -11 1 5 8.8
    -11 1 5 7.1
    -11 -1 5 1.1
    -11 -1 5 19
    -11 1 4 21.9
    -11 1 4 23.6
    -11 -1 4 22.9
    -11 1 3 40.4
    -11 1 3 41.6
    -11 -1 3 57.79
    -11 -1 3 27.6
    11 1 -2 1228.08
    -11 1 2 1550.94
    -11 1 2 1440.06
    -11 -1 2 1412.46
    11 -1 -2 1304.57
    -11 -1 2 1513.05
    -11 1 1 151.88
    -11 1 1 141.69
    -11 -1 1 133.99
    -11 -1 1 145.59
    -11 1 0 214.58
    -11 1 0 198.08
    -11 1 0 187.88
    -11 -1 0 173.68
    -11 1 -1 46.1
    -11 1 -1 55.59
    -11 -1 -1 34.3
    -11 -1 -1 91.59
    -11 1 -2 3259.17
    -11 1 -3 23.2
    -11 2 8 0.9
    -11 2 8 -4.3
    -11 -2 8 17.4
    -11 -2 8 -0.7
    -11 2 7 21.5
    -11 2 7 0.8
    -11 -2 7 -7.9
    -11 -2 7 -1.4
    -11 2 6 42.9
    -11 2 6 27.6
    -11 -2 6 46.8
    -11 -2 6 42
    -11 2 5 14.8
    -11 2 5 19.1
    -11 -2 5 25.6
    -11 -2 5 34.4
    -11 2 4 -0.1
    -11 2 4 -4.8
    -11 -2 4 5.2
    -11 -2 4 10.1
    -11 2 3 282.97
    -11 2 3 312.07
    -11 -2 3 284.97
    -11 -2 3 242.98
    -11 2 2 64.09
    -11 2 2 57.39
    -11 -2 2 59.59
    -11 -2 2 74.69
    -11 2 1 435.06
    -11 2 1 467.85
    -11 -2 1 481.85
    -11 -2 1 516.05
    -11 2 0 32.6
    -11 2 0 26.6
    -11 2 0 27
    -11 -2 0 39.4
    -11 2 -1 136.39
    -11 -2 -1 116.99
    -11 2 -2 54.39
    11 2 3 582.74
    -11 2 -3 564.54
    11 2 4 5.7
    11 2 5 10.8
    11 2 6 -0.8
    11 2 7 16.3
    -11 3 8 29.4
    -11 3 8 29.1
    -11 -3 8 36.5
    -11 -3 8 1.6
    -11 3 7 -2
    -11 3 7 -3.9
    -11 -3 7 13.4
    -11 -3 7 5.2
    -11 3 6 93.29
    -11 3 6 138.09
    -11 -3 6 110.09
    -11 -3 6 121.79
    -11 3 5 6.8
    -11 3 5 12.7
    -11 -3 5 15.4
    -11 -3 5 6.1
    -11 3 4 39.6
    -11 3 4 31.3
    -11 -3 4 43.1
    -11 -3 4 56.19
    -11 3 3 15.7
    -11 3 3 -2.3
    11 -3 -3 0.8
    -11 -3 3 3.5
    -11 -3 3 9.4
    -11 3 2 673.73
    -11 3 2 702.13
    -11 -3 2 752.12
    -11 -3 2 751.12
    -11 3 1 47.2
    -11 3 1 42.2
    -11 -3 1 44.2
    -11 -3 1 61.39
    -11 3 0 32.3
    -11 3 0 34.7
    -11 -3 0 34.6
    -11 3 -1 31.4
    -11 -3 -1 24.2
    11 3 2 309.67
    -11 3 -3 37.6
    11 3 3 31.5
    -11 3 -3 30.1
    -11 3 -4 35
    11 3 4 45.7
    11 3 5 8.2
    11 3 6 31
    11 3 7 -8.5
    11 3 8 -0.3
    -11 4 8 -16.4
    -11 -4 8 -10.1
    -11 -4 8 -1.6
    -11 4 7 61.39
    -11 4 7 23.5
    -11 -4 7 50.79
    -11 -4 7 50.59
    -11 4 6 23.6
    -11 4 6 25.8
    -11 -4 6 18.7
    -11 -4 6 23.8
    -11 4 5 62.29
    -11 4 5 89.69
    -11 -4 5 84.69
    -11 -4 5 83.49
    -11 4 4 18.2
    -11 4 4 3.6
    -11 -4 4 -3.7
    11 -4 -4 50.89
    -11 -4 4 9.6
    -11 4 3 403.06
    -11 4 3 429.26
    11 -4 -3 457.55
    -11 -4 3 447.26
    -11 -4 3 402.46
    -11 4 2 37.3
    -11 4 2 34.5
    -11 -4 2 35.7
    -11 -4 2 28.3
    11 -4 -2 39
    -11 4 1 20.4
    -11 4 1 23
    -11 -4 1 20.8
    -11 -4 1 12
    -11 4 0 33.2
    -11 4 0 28.8
    -11 -4 0 21.4
    -11 4 -1 27.7
    -11 4 -1 16.2
    11 4 1 22.8
    -11 -4 -1 21.5
    -11 4 -2 29.5
    11 4 2 23.2
    -11 4 -3 460.45
    11 4 3 485.15
    -11 4 -3 446.16
    -11 4 -4 14.3
    11 4 4 17.7
    11 4 5 117.39
    11 4 6 21.1
    11 4 7 -6.2
    -11 5 8 12.5
    -11 5 8 15.8
    -11 -5 8 17.8
    -11 -5 8 0.1
    -11 5 7 47.8
    -11 5 7 67.49
    -11 -5 7 47.4
    -11 -5 7 51.69
    -11 5 6 127.89
    -11 5 6 109.49
    -11 -5 6 120.59
    -11 -5 6 67.09
    -11 5 5 44.6
    -11 5 5 60.99
    -11 -5 5 44.6
    -11 -5 5 37.6
    -11 5 4 56.49
    11 -5 -4 106.69
    -11 -5 4 65.39
    -11 -5 4 72.89
    -11 5 3 -4.3
    -11 5 3 4.5
    11 -5 -3 -0.5
    -11 -5 3 -7.1
    -11 -5 3 0.9
    -11 5 2 159.38
    -11 5 2 148.49
    -11 -5 2 150.38
    11 -5 -2 184.08
    -11 -5 2 153.88
    -11 5 1 199.48
    -11 5 1 184.08
    -11 -5 1 211.08
    -11 -5 1 251.17
    -11 5 0 156.08
    -11 -5 0 177.18
    11 5 1 98.59
    -11 5 -1 88.69
    -11 -5 -1 72.19
    -11 5 -2 63.59
    -11 5 -2 61.99
    -11 5 -2 78.19
    11 5 2 85.29
    -11 5 -3 3.5
    -11 5 -3 -1.3
    11 5 3 5.4
    -11 5 -4 77.49
    11 5 4 66.19
    11 5 5 42.8
    11 5 6 9.4
    11 5 7 5.9
    11 5 8 1.7
    -11 6 8 17.1
    -11 -6 8 10.2
    -11 -6 8 -0.4
    -11 6 7 41.2
    -11 6 7 24.8
    -11 -6 7 16.5
    -11 -6 7 35.2
    -11 6 6 20.5
    -11 6 6 26.2
    -11 -6 6 48.6
    -11 -6 6 9.8
    -11 6 5 257.17
    -11 6 5 244.58
    -11 -6 5 241.28
    -11 -6 5 251.67
    -11 6 4 116.49
    -11 6 4 56.49
    -11 -6 4 67.69
    -11 -6 4 62.99
    11 -6 -4 89.09
    -11 6 3 198.68
    -11 6 3 172.48
    11 -6 -3 173.08
    -11 -6 3 159.38
    -11 6 2 36
    -11 6 2 31.1
    -11 -6 2 42.1
    11 -6 -2 30.7
    -11 -6 2 34.4
    -11 6 1 156.08
    -11 6 1 184.58
    -11 -6 1 164.98
    -11 -6 1 168.28
    -11 6 0 79.89
    -11 6 0 85.29
    11 6 0 91.69
    -11 -6 0 81.19
    -11 6 -1 342.87
    11 6 1 392.66
    -11 6 -1 434.16
    -11 -6 -1 396.06
    -11 6 -2 63.49
    -11 6 -2 62.79
    11 6 2 50.19
    -11 6 -2 57.39
    -11 6 -3 449.26
    11 6 3 496.15
    -11 6 -3 466.85
    11 6 4 84.29
    -11 6 -4 94.69
    -11 6 -4 57.69
    11 6 5 56.29
    11 6 6 17
    11 6 7 38.4
    11 6 8 -10.5
    -11 7 8 58.89
    -11 -7 8 16.9
    -11 -7 8 22.4
    -11 7 7 11.2
    -11 -7 7 9
    -11 -7 7 41.2
    -11 7 6 7.8
    -11 7 6 -2.3
    -11 -7 6 3.4
    -11 -7 6 7
    -11 7 5 1.1
    -11 7 5 10.5
    -11 -7 5 -8.4
    -11 -7 5 -2.4
    -11 -7 4 53.89
    -11 -7 4 22.6
    -11 7 3 -2.8
    -11 7 3 1.7
    -11 -7 3 3.3
    -11 -7 3 13.7
    11 -7 -3 -11.4
    -11 7 2 136.69
    -11 7 2 123.89
    -11 -7 2 132.09
    -11 -7 2 166.78
    11 -7 -2 111.79
    -11 7 1 120.59
    -11 7 1 111.99
    -11 -7 1 112.39
    -11 -7 1 133.09
    -11 7 0 163.48
    -11 7 0 170.08
    -11 7 0 161.98
    11 7 0 177.08
    -11 -7 0 166.08
    -11 7 -1 105.49
    11 7 1 138.19
    -11 -7 -1 89.39
    -11 7 -2 78.59
    11 7 2 57.99
    -11 7 -2 49.6
    -11 7 -3 7.9
    11 7 3 9.3
    -11 7 -3 0.4
    11 7 4 308.77
    -11 7 -4 255.17
    -11 7 -4 320.97
    11 7 5 9.8
    -11 7 -5 31.1
    11 7 6 14.3
    11 7 7 -2.7
    11 7 8 42.9
    -11 -8 8 8.3
    -11 8 7 99.29
    -11 -8 7 58.79
    -11 -8 7 60.89
    -11 8 6 -8
    -11 -8 6 4.8
    -11 -8 6 12.7
    -11 8 5 45.7
    -11 -8 5 39.2
    -11 -8 5 7.7
    -11 8 4 45.5
    -11 8 4 38.5
    -11 -8 4 58.89
    11 -8 -4 46
    -11 -8 4 30.6
    -11 8 3 461.35
    -11 8 3 388.26
    -11 -8 3 416.36
    -11 -8 3 403.36
    -11 8 2 4.8
    11 -8 -2 -0.3
    -11 -8 2 16.1
    -11 -8 2 -0.7
    -11 8 1 87.99
    11 8 -1 64.39
    -11 -8 1 57.19
    11 8 0 18.9
    -11 8 0 35.7
    -11 -8 0 27.7
    -11 8 -1 23.6
    11 8 1 31.8
    -11 -8 -1 19.6
    -11 8 -2 34.3
    -11 8 -2 34.4
    -11 8 -3 194.28
    -11 8 -4 12.5
    -11 8 -4 3.7
    11 8 4 6.4
    11 8 5 140.29
    11 8 6 0
    11 8 7 4.8
    -11 9 7 34
    -11 -9 7 2.8
    -11 9 6 7.9
    -11 -9 6 17.2
    -11 -9 6 11.8
    -11 9 5 4.8
    -11 -9 5 7.5
    11 -9 -5 3.4
    -11 -9 5 -4.7
    -11 9 4 183.08
    -11 -9 4 175.38
    -11 -9 4 169.08
    11 -9 -4 183.78
    -11 9 3 49.5
    -11 -9 3 36.1
    11 -9 -3 35.7
    -11 -9 3 40.5
    -11 9 2 371.96
    -11 -9 2 371.96
    -11 -9 2 370.86
    11 -9 -2 393.56
    -11 9 1 9.2
    11 9 -1 1.5
    -11 -9 1 18.9
    -11 -9 1 16.9
    11 9 0 177.98
    -11 9 0 129.89
    -11 -9 0 154.78
    -11 -9 0 194.18
    -11 9 -1 11.4
    11 9 1 5.2
    -11 -9 -1 6.6
    -11 9 -2 221.18
    -11 9 -2 217.78
    11 9 2 234.48
    -11 9 -3 33.8
    11 9 3 19.5
    -11 9 -3 19.8
    -11 9 -3 22.8
    11 9 4 146.79
    -11 9 -4 159.18
    -11 9 -4 171.98
    11 9 5 23.5
    11 9 6 4.1
    11 9 7 2.4
    -11 -10 7 -9.1
    -11 -10 7 32.3
    -11 10 6 20.4
    -11 -10 6 33.5
    -11 -10 6 32.2
    -11 10 5 750.92
    -11 -10 5 646.84
    -11 -10 5 707.33
    -11 10 4 20.9
    -11 -10 4 -0.3
    -11 -10 4 16.8
    -11 10 3 169.48
    -11 -10 3 141.19
    11 -10 -3 122.59
    -11 -10 3 132.69
    -11 10 2 46.7
    -11 -10 2 50.19
    -11 -10 2 34.7
    -11 10 1 36.6
    11 10 -1 47.5
    -11 -10 1 38.9
    -11 -10 1 45.9
    11 10 0 164.58
    -11 10 0 120.49
    -11 -10 0 109.79
    -11 -10 0 143.59
    -11 10 -1 70.89
    11 10 1 85.69
    -11 -10 -1 70.39
    11 10 2 17.1
    -11 10 -2 15.3
    -11 10 -3 169.68
    11 10 3 176.98
    -11 10 -3 179.68
    -11 10 -3 172.78
    -11 10 -4 49.3
    11 10 4 59.39
    11 10 6 -6.2
    11 10 7 -1.2
    -11 11 7 23.2
    -11 -11 7 11.7
    -11 -11 7 9.3
    -11 11 6 91.59
    -11 -11 6 107.29
    -11 -11 6 114.39
    -11 11 5 35.8
    11 -11 -5 14.9
    -11 -11 5 15.4
    -11 -11 5 24.3
    -11 11 4 488.95
    -11 -11 4 453.55
    -11 -11 4 401.56
    -11 11 3 30.2
    -11 -11 3 28.4
    -11 -11 3 25.5
    11 -11 -3 12.7
    -11 11 2 16
    11 11 -2 3.3
    -11 -11 2 14.4
    -11 -11 2 1.2
    -11 11 1 124.49
    11 11 -1 112.99
    -11 -11 1 152.18
    -11 -11 1 128.99
    11 11 0 450.85
    -11 11 0 489.65
    -11 -11 0 448.16
    -11 -11 0 473.55
    11 11 1 61.19
    -11 -11 -1 30.6
    -11 11 -2 27.4
    11 11 2 30.7
    -11 11 -3 20.1
    -11 11 -3 13.9
    11 11 3 19.6
    -11 11 -4 216.28
    11 11 4 277.17
    -11 11 -5 57.29
    11 11 5 23.7
    11 11 6 40.9
    11 11 7 7.7
    -11 12 6 14.6
    -11 -12 6 0.7
    -11 12 5 262.77
    -11 -12 5 208.28
    11 -12 -5 297.37
    -11 -12 5 241.28
    -11 12 4 21.8
    -11 -12 4 -10.6
    -11 -12 4 8.3
    -11 12 3 238.08
    11 -12 -3 165.48
    -11 -12 3 179.58
    -11 -12 3 159.58
    11 12 -2 11.9
    -11 12 2 16.3
    -11 -12 2 13.8
    -11 -12 2 11.4
    -11 12 1 163.88
    11 12 -1 102.19
    -11 -12 1 126.29
    -11 -12 1 152.68
    11 12 0 23.8
    -11 12 0 26.4
    -11 -12 0 17.1
    -11 -12 0 15.7
    11 12 1 131.09
    -11 12 -1 121.99
    -11 -12 -1 104.39
    -11 12 -2 46.8
    11 12 2 45.8
    11 12 3 169.08
    11 12 4 6.5
    -11 12 -4 16.2
    11 12 5 56.39
    11 12 6 -0.9
    -11 13 6 35.8
    -11 -13 6 23.8
    -11 -13 6 22.5
    -11 13 5 1.7
    -11 -13 5 10.5
    -11 -13 5 8.2
    -11 13 4 90.99
    11 -13 -4 49.9
    -11 -13 4 69.79
    -11 13 3 59.79
    -11 -13 3 73.19
    -11 -13 3 34.6
    11 -13 -3 54.19
    11 13 -2 123.99
    -11 13 2 125.09
    -11 -13 2 130.39
    -11 -13 2 83.39
    11 13 -1 64.99
    -11 13 1 96.59
    -11 -13 1 78.29
    -11 -13 1 54.19
    11 13 0 241.28
    -11 13 0 282.57
    -11 -13 0 229.08
    -11 -13 0 268.97
    -11 13 -1 104.19
    11 13 1 97.29
    -11 -13 -1 97.69
    -11 13 -2 85.99
    11 13 2 62.19
    -11 -13 -2 50.79
    11 13 3 5.2
    11 13 4 282.57
    -11 13 -4 316.57
    11 13 5 2.5
    11 13 6 3.7
    -11 -14 6 18.6
    -11 -14 6 13.5
    -11 14 5 18.4
    -11 -14 5 31.6
    -11 -14 5 14.2
    -11 14 4 46.5
    -11 -14 4 77.59
    -11 -14 4 85.39
    -11 14 3 17.6
    -11 -14 3 63.89
    -11 -14 3 42.6
    11 14 -2 1.9
    -11 14 2 30.1
    -11 -14 2 14.4
    -11 -14 2 24.8
    11 14 -1 13.6
    -11 14 1 16.7
    -11 -14 1 2.7
    -11 -14 1 15.8
    -11 14 0 47.3
    11 14 0 20.9
    -11 -14 0 24.2
    -11 -14 0 16
    -11 14 -1 26.8
    11 14 1 8.8
    -11 -14 -1 16.6
    11 14 2 56.69
    -11 14 -2 65.09
    -11 -14 -2 55.69
    11 14 3 16.5
    11 14 4 -7.1
    11 14 5 -18.7
    -11 15 5 7.6
    -11 -15 5 7.9
    -11 -15 5 16
    -11 15 4 64.89
    -11 -15 4 19
    -11 -15 4 41.1
    -11 15 3 4.4
    -11 -15 3 6.3
    -11 -15 3 -4.6
    11 15 -2 73.89
    -11 -15 2 83.09
    -11 -15 2 65.99
    -11 15 1 50.89
    11 15 -1 44.7
    -11 -15 1 75.99
    -11 -15 1 46.1
    -11 15 0 197.18
    11 15 0 200.08
    -11 -15 0 163.28
    -11 -15 0 176.28
    11 15 1 37.9
    -11 15 -1 62.59
    -11 -15 -1 25.1
    -11 -15 -1 30.1
    11 15 2 98.69
    -11 15 -2 105.79
    -11 -15 -2 95.99
    11 15 3 -5.6
    -11 15 -3 12.7
    11 15 4 30.6
    11 15 5 4.7
    -11 -16 5 75.49
    -11 16 4 19.7
    -11 -16 4 -3.7
    -11 -16 4 4.4
    -11 16 3 58.99
    -11 -16 3 33.9
    -11 -16 3 42.1
    -11 16 2 30.9
    11 16 -2 14.7
    -11 -16 2 20.5
    -11 -16 2 10.6
    11 16 -1 297.47
    -11 16 1 304.67
    -11 -16 1 309.07
    -11 -16 1 260.17
    -11 16 0 23.9
    11 16 0 16.9
    -11 -16 0 12.9
    -11 -16 0 5.1
    -11 16 -1 352.46
    11 16 1 276.67
    -11 -16 -1 340.47
    -11 -16 -1 343.57
    11 16 2 18.2
    -11 -16 -2 14.8
    11 16 3 12
    11 16 4 -1.9
    -11 17 4 28.4
    -11 -17 4 9
    -11 -17 4 10.8
    -11 17 3 9.9
    -11 -17 3 8.5
    -11 17 2 115.69
    11 17 -2 96.49
    -11 -17 2 100.99
    -11 -17 2 75.59
    -11 17 1 35.5
    11 17 -1 11.6
    -11 -17 1 -1.6
    -11 -17 1 12.9
    11 17 0 155.88
    -11 17 0 190.98
    -11 -17 0 158.68
    -11 -17 0 126.39
    11 17 1 29.3
    -11 17 -1 46.4
    -11 -17 -1 32.5
    -11 -17 -1 76.19
    11 17 2 23.9
    -11 17 -2 44.3
    -11 -17 -2 16.2
    -11 17 -3 -18.5
    11 17 3 2.6
    11 17 4 1
    -11 18 3 39
    -11 -18 3 9.7
    -11 -18 3 43.1
    -11 18 2 16.9
    11 18 -2 13.3
    -11 -18 2 1.2
    -11 -18 2 8.8
    11 18 -1 72.89
    -11 18 1 64.39
    -11 -18 1 28.6
    -11 -18 1 42
    11 18 0 -1.3
    -11 18 0 12.4
    -11 -18 0 19.9
    -11 -18 0 2.4
    -11 18 -1 50.99
    -11 -18 -1 7.4
    -11 -18 -1 17.4
    -11 18 -2 7.9
    11 18 2 16.6
    -11 -18 -2 17.6
    11 18 3 76.49
    -11 -18 -3 72.09
    11 19 -1 -3
    -11 19 1 33.9
    -11 -19 1 11.6
    -11 -19 1 20.9
    11 19 0 3.6
    -11 19 0 0.3
    -11 -19 0 1
    -11 -19 0 -6.4
    11 19 1 5.2
    -11 19 -1 36.1
    -11 -19 -1 10.9
    -11 -19 -1 14.2
    -12 0 8 -2.6
    -12 0 7 -16.5
    -12 0 7 2
    -12 0 6 64.59
    -12 0 6 106.49
    -12 0 5 5.4
    -12 0 5 -4
    -12 0 4 52.19
    -12 0 4 46.9
    -12 0 3 -4.1
    -12 0 3 -2.3
    -12 0 2 604.44
    -12 0 2 576.04
    -12 0 1 3.7
    -12 0 1 -4.7
    -12 0 0 3727.13
    -12 0 0 3115.29
    -12 0 -1 13.8
    -12 1 8 -7.2
    -12 1 8 -8.7
    -12 -1 8 -8.8
    -12 1 7 8.1
    -12 1 7 26.3
    -12 -1 7 4.2
    -12 -1 7 27
    -12 1 6 -2.5
    -12 1 6 6.3
    -12 -1 6 4.9
    -12 -1 6 1.1
    -12 1 5 40.7
    -12 1 5 68.39
    -12 -1 5 43.4
    -12 -1 5 43.8
    -12 1 4 28.4
    -12 1 4 27.8
    -12 -1 4 47.8
    -12 -1 4 24
    -12 1 3 134.79
    -12 1 3 136.09
    -12 -1 3 148.79
    -12 1 2 33.5
    -12 1 2 42.9
    12 -1 -2 23.6
    -12 -1 2 17.1
    -12 -1 2 41.3
    -12 1 1 303.37
    -12 1 1 332.77
    -12 -1 1 325.57
    -12 -1 1 332.07
    -12 1 0 68.99
    -12 1 0 82.79
    -12 -1 0 65.99
    -12 -1 0 80.29
    -12 1 -1 834.82
    -12 -1 -1 839.52
    -12 2 8 16.3
    -12 2 8 13.6
    -12 -2 8 6.1
    -12 2 7 5.4
    -12 2 7 -7.5
    -12 -2 7 -0.8
    -12 -2 7 -5.9
    -12 2 6 220.88
    -12 2 6 198.08
    -12 -2 6 179.28
    -12 -2 6 218.58
    -12 2 5 14.3
    -12 -2 5 9.2
    -12 -2 5 17.3
    -12 2 4 13.7
    -12 2 4 6.8
    -12 -2 4 13.9
    -12 2 3 74.59
    -12 2 3 67.09
    -12 -2 3 42.5
    -12 -2 3 72.29
    -12 2 2 143.39
    -12 2 2 180.48
    -12 -2 2 197.98
    12 -2 -2 145.39
    -12 -2 2 134.69
    -12 2 1 204.28
    -12 2 1 198.98
    -12 -2 1 186.78
    -12 -2 1 224.08
    -12 2 0 93.99
    -12 2 0 88.19
    -12 -2 0 83.29
    -12 2 -1 448.86
    -12 2 -1 499.95
    -12 -2 -1 523.35
    -12 2 -2 411.46
    -12 3 8 17
    -12 3 8 13.4
    -12 -3 8 -6.1
    -12 3 7 21.6
    -12 3 7 32.1
    -12 -3 7 6.6
    -12 -3 7 10.4
    -12 3 6 13.5
    -12 3 6 26.3
    -12 -3 6 17.8
    -12 -3 6 15.4
    -12 3 5 7.7
    -12 3 5 8.4
    -12 -3 5 4.8
    -12 -3 5 15.1
    -12 3 4 99.89
    -12 3 4 108.79
    -12 -3 4 67.29
    -12 -3 4 100.99
    -12 3 3 101.09
    -12 3 3 132.89
    -12 -3 3 63.19
    -12 -3 3 81.89
    -12 3 2 22.2
    -12 3 2 18.3
    -12 -3 2 20.1
    -12 -3 2 27.4
    -12 3 1 253.17
    -12 3 1 278.47
    -12 -3 1 241.48
    -12 -3 1 253.97
    -12 3 0 94.09
    -12 3 0 92.59
    -12 -3 0 103.09
    -12 3 -1 592.74
    -12 3 -1 539.45
    -12 -3 -1 639.24
    -12 3 -2 55.59
    -12 3 -3 170.28
    12 3 3 188.58
    12 3 4 10.6
    12 3 5 37.4
    12 3 6 20.3
    12 3 7 11.9
    -12 4 8 20.1
    -12 4 8 20.2
    -12 -4 8 13.7
    -12 4 7 -0.7
    -12 4 7 11.5
    -12 -4 7 1.6
    -12 -4 7 35.3
    -12 4 6 292.47
    -12 4 6 325.47
    -12 -4 6 269.67
    -12 -4 6 353.36
    -12 4 5 11.1
    -12 4 5 7.6
    -12 -4 5 9.3
    -12 -4 5 20.3
    -12 4 4 5.9
    -12 4 4 6.5
    -12 -4 4 -0.1
    -12 -4 4 0.7
    -12 4 3 35.1
    -12 4 3 17.8
    -12 -4 3 29.3
    -12 -4 3 27.5
    -12 4 2 8.2
    -12 4 2 1.5
    -12 -4 2 4.8
    -12 -4 2 11.9
    12 -4 -2 12.8
    -12 4 1 41.2
    -12 4 1 27.8
    -12 -4 1 34.8
    -12 -4 1 49.2
    -12 4 0 423.26
    -12 4 0 432.26
    -12 -4 0 423.56
    -12 4 -1 34.7
    -12 4 -1 40.4
    -12 -4 -1 40.8
    12 4 2 6.2
    -12 4 -2 8.3
    -12 4 -2 1.1
    12 4 3 9.6
    -12 4 -3 9.9
    -12 4 -3 7.6
    12 4 4 6.2
    -12 4 -4 2.6
    12 4 5 -6.8
    12 4 7 9.3
    12 4 8 28.2
    -12 5 8 12.9
    -12 5 8 6.4
    -12 -5 8 9.8
    -12 -5 8 18.5
    -12 5 7 206.78
    -12 5 7 239.98
    -12 -5 7 127.79
    -12 -5 7 167.38
    -12 5 6 22.7
    -12 5 6 64.99
    -12 -5 6 20.3
    -12 -5 6 8.7
    -12 5 5 201.28
    -12 5 5 222.38
    -12 -5 5 186.28
    -12 -5 5 159.38
    -12 5 4 29.2
    -12 5 4 23.9
    -12 -5 4 7.1
    -12 -5 4 29.9
    12 -5 -4 16.8
    -12 5 3 143.29
    -12 -5 3 140.79
    -12 5 2 25.4
    -12 5 2 40.8
    -12 -5 2 37.2
    12 -5 -2 35.9
    -12 -5 2 33.9
    -12 5 1 493.65
    -12 5 1 562.14
    -12 -5 1 506.85
    -12 -5 1 564.94
    -12 5 0 9.4
    -12 5 0 7.1
    -12 -5 0 10.7
    12 5 1 611.44
    -12 5 -1 601.64
    -12 5 -1 584.64
    -12 -5 -1 642.14
    12 5 2 5.8
    -12 5 -2 11.5
    -12 5 -2 5.8
    12 5 3 404.36
    -12 5 -3 355.16
    -12 5 -3 413.26
    12 5 4 13.6
    -12 5 -4 16.4
    12 5 5 208.78
    12 5 6 4.7
    12 5 7 101.49
    12 5 8 -20.2
    -12 6 8 42.9
    -12 -6 8 2.4
    -12 -6 8 1.4
    -12 6 7 28
    -12 6 7 17.7
    -12 -6 7 2
    -12 -6 7 10.9
    -12 6 6 27.4
    -12 6 6 36.5
    -12 -6 6 24.7
    -12 -6 6 40.5
    -12 6 5 8.8
    -12 6 5 3.7
    -12 -6 5 10.7
    -12 -6 5 -2.1
    -12 6 4 8.7
    -12 6 4 16.7
    12 -6 -4 -11.5
    -12 -6 4 15.4
    -12 -6 4 8.7
    -12 6 3 9.3
    -12 6 3 10
    -12 -6 3 11.9
    12 -6 -3 7.4
    -12 -6 3 5.1
    -12 6 2 54.19
    -12 6 2 41.6
    12 -6 -2 39
    -12 6 1 47
    -12 -6 1 44.5
    -12 -6 1 44.3
    -12 6 0 291.67
    -12 6 0 291.17
    -12 -6 0 294.17
    -12 -6 0 365.56
    -12 6 -1 32
    12 6 1 31.9
    -12 6 -1 43.2
    -12 -6 -1 35.3
    12 6 2 107.19
    -12 6 -2 106.99
    -12 6 -2 63.19
    -12 6 -3 16.2
    -12 6 -3 30.2
    12 6 3 12.5
    -12 6 -4 75.49
    12 6 5 20.5
    12 6 6 134.69
    12 6 7 6.7
    -12 7 7 6
    -12 -7 7 3.7
    -12 -7 7 17.1
    -12 7 6 5.5
    -12 7 6 1.8
    -12 -7 6 -12.3
    -12 -7 6 -2.2
    -12 7 5 148.19
    -12 7 5 147.49
    -12 -7 5 144.69
    -12 -7 5 119.69
    -12 7 4 50.89
    -12 7 4 66.39
    -12 -7 4 56.69
    -12 7 3 110.09
    -12 7 3 158.48
    -12 -7 3 134.69
    12 -7 -3 122.59
    -12 -7 3 122.09
    -12 7 2 28.2
    -12 -7 2 20.8
    -12 -7 2 15.6
    12 -7 -2 13.1
    -12 7 1 130.89
    -12 7 1 74.09
    -12 -7 1 114.39
    12 7 0 38.3
    -12 7 0 31.5
    -12 7 0 47.6
    -12 -7 0 26.3
    12 7 1 52.49
    -12 7 -1 36.4
    -12 7 -1 42.7
    -12 7 -1 48.3
    -12 -7 -1 45.9
    -12 7 -2 64.39
    12 7 2 53.09
    -12 7 -2 64.09
    -12 7 -2 82.19
    -12 7 -3 126.39
    -12 7 -3 137.19
    12 7 3 125.99
    12 7 4 11.1
    -12 7 -4 5.8
    -12 7 -5 149.09
    12 7 5 113.49
    12 7 6 38.4
    12 7 7 -0.4
    -12 8 7 7
    -12 -8 7 17.5
    -12 -8 7 7.4
    -12 8 6 13.5
    -12 -8 6 3.9
    -12 -8 6 1.9
    -12 8 5 62.39
    -12 -8 5 34.8
    -12 -8 5 62.39
    -12 8 4 5.5
    -12 8 4 1.7
    -12 -8 4 17.1
    -12 -8 4 2
    -12 8 3 23.4
    -12 8 3 12.6
    -12 -8 3 13.1
    -12 -8 3 13.1
    -12 8 2 136.99
    -12 -8 2 122.29
    -12 -8 2 151.98
    -12 8 1 18.3
    -12 -8 1 11.4
    -12 -8 1 26.8
    12 8 0 15.4
    -12 8 0 10.5
    -12 -8 0 9.6
    -12 -8 0 5
    12 8 1 57.19
    -12 8 -1 44.1
    -12 -8 -1 56.39
    -12 8 -2 157.38
    12 8 2 156.28
    -12 8 -2 168.78
    -12 8 -3 31
    -12 8 -3 7.4
    -12 8 -3 12.5
    12 8 3 16.1
    -12 8 -4 21.7
    12 8 4 20.9
    -12 8 -5 30.2
    12 8 5 2.6
    12 8 6 54.79
    12 8 7 11.3
    -12 -9 7 143.89
    -12 -9 7 121.39
    -12 9 6 22.4
    -12 -9 6 0.8
    -12 -9 6 9.1
    -12 9 5 215.38
    12 -9 -5 239.48
    -12 -9 5 205.68
    -12 -9 5 200.98
    -12 9 4 45.6
    -12 -9 4 34.7
    -12 -9 4 33
    -12 9 3 60.99
    12 -9 -3 18.1
    -12 -9 3 29.4
    -12 -9 3 25.3
    -12 9 2 36.4
    -12 -9 2 30.7
    -12 -9 2 12.2
    -12 9 1 149.88
    12 9 -1 158.78
    -12 -9 1 158.08
    -12 -9 1 169.58
    12 9 0 10.9
    -12 9 0 15.4
    -12 -9 0 11.9
    -12 -9 0 9.7
    -12 9 -1 115.29
    12 9 1 170.58
    -12 -9 -1 105.39
    12 9 2 60.19
    -12 9 -2 67.89
    -12 9 -2 70.79
    12 9 3 150.08
    -12 9 -3 168.38
    -12 9 -3 131.19
    -12 9 -3 138.49
    12 9 4 15.5
    -12 9 -4 13.5
    -12 9 -4 39.1
    12 9 5 20.1
    -12 9 -5 34.8
    12 9 6 16.3
    12 9 7 46.8
    -12 10 7 80.49
    -12 -10 7 69.49
    -12 -10 7 76.49
    -12 10 6 48.3
    -12 -10 6 72.49
    -12 -10 6 51.39
    -12 10 5 28.7
    -12 -10 5 12.9
    12 -10 -5 -18.8
    -12 -10 5 3.8
    -12 10 4 411.56
    -12 -10 4 317.67
    -12 -10 4 299.47
    -12 -10 3 -0.1
    12 -10 -3 -9.3
    -12 -10 3 -7
    -12 10 2 96.89
    -12 -10 2 85.19
    -12 -10 2 73.79
    -12 10 1 119.09
    12 10 -1 122.99
    -12 -10 1 118.79
    -12 -10 1 133.19
    12 10 0 290.97
    -12 10 0 274.27
    -12 -10 0 289.47
    -12 -10 0 298.67
    12 10 1 89.09
    -12 10 -1 83.59
    -12 -10 -1 114.89
    12 10 2 201.38
    -12 10 -2 171.28
    -12 10 -3 9.1
    -12 10 -3 2.2
    -12 10 -3 20.7
    12 10 3 24
    -12 10 -4 258.97
    12 10 4 225.08
    -12 10 -4 251.67
    12 10 5 16.5
    12 10 6 117.79
    12 10 7 4.6
    -12 11 6 10
    -12 -11 6 -25.8
    -12 11 5 -0.9
    -12 -11 5 22.9
    -12 -11 5 -7.8
    -12 11 4 23.2
    -12 -11 4 -1
    -12 -11 4 11.8
    -12 11 3 8.5
    -12 -11 3 9.8
    12 -11 -3 -7.5
    -12 -11 3 -3.4
    -12 11 2 61.69
    -12 -11 2 60.89
    -12 -11 2 52.79
    -12 11 1 130.39
    12 11 -1 152.18
    -12 -11 1 109.19
    -12 -11 1 133.09
    -12 11 0 11.5
    12 11 0 5.3
    -12 -11 0 8
    -12 -11 0 7.7
    12 11 1 128.59
    -12 11 -1 107.39
    -12 -11 -1 130.09
    12 11 2 17.2
    -12 11 -2 24.3
    12 11 3 13.3
    -12 11 -3 2.6
    -12 11 -3 4.6
    -12 11 -4 76.79
    12 11 4 13.3
    12 11 5 19.1
    12 11 6 3.7
    -12 12 6 22.4
    -12 -12 6 -8.1
    -12 -12 6 6.5
    -12 12 5 18
    -12 -12 5 16
    -12 -12 5 10.8
    -12 12 4 15.1
    -12 -12 4 19.5
    -12 -12 4 19.8
    12 -12 -4 -9
    -12 12 3 5.9
    12 -12 -3 -4
    -12 -12 3 18.9
    -12 -12 3 10.2
    -12 12 2 36.9
    -12 -12 2 11.8
    -12 -12 2 18.8
    -12 12 1 32.4
    12 12 -1 18.6
    -12 -12 1 27.2
    -12 -12 1 27.5
    12 12 0 329.47
    -12 12 0 342.27
    -12 -12 0 336.07
    -12 -12 0 356.46
    -12 12 -1 39
    12 12 1 18.2
    -12 -12 -1 19.4
    12 12 2 16.1
    -12 12 -2 21
    -12 -12 -2 20.4
    12 12 3 25.8
    -12 12 -3 53.69
    -12 12 -4 16
    12 12 4 4.9
    12 12 5 21.5
    12 12 6 -3.8
    -12 -13 6 -0.5
    -12 -13 6 3
    -12 13 5 -0.8
    -12 -13 5 8.2
    -12 -13 5 11.1
    -12 13 4 21.3
    -12 -13 4 40.8
    -12 -13 4 21.7
    -12 13 3 148.49
    -12 -13 3 160.38
    -12 -13 3 154.98
    -12 13 2 37.8
    12 13 -2 2.1
    -12 -13 2 19.4
    -12 -13 2 4.3
    -12 13 1 53.69
    12 13 -1 28.9
    -12 -13 1 26.1
    -12 -13 1 13.6
    -12 13 0 55.59
    12 13 0 45.8
    -12 -13 0 43.7
    -12 -13 0 28
    -12 13 -1 109.89
    12 13 1 84.79
    -12 -13 -1 87.49
    12 13 2 47
    -12 13 -2 33.4
    -12 -13 -2 35.9
    -12 13 -3 186.48
    12 13 3 153.68
    12 13 4 -1.9
    12 13 5 -17.7
    12 13 6 -10.1
    -12 14 5 27.4
    -12 -14 5 21.5
    -12 -14 5 16.7
    -12 14 4 89.39
    -12 -14 4 52.09
    -12 -14 4 77.89
    -12 14 3 10.6
    -12 -14 3 -1.7
    -12 -14 3 6.2
    12 14 -2 187.08
    -12 -14 2 184.88
    -12 -14 2 151.28
    12 14 -1 -2
    -12 14 1 25.4
    -12 -14 1 1.4
    -12 -14 1 13.8
    12 14 0 50.29
    -12 14 0 75.79
    -12 -14 0 48.2
    -12 -14 0 51.89
    12 14 1 2.1
    -12 14 -1 19.6
    -12 -14 -1 0.2
    -12 -14 -1 9
    -12 14 -2 282.97
    12 14 2 295.27
    -12 -14 -2 343.77
    12 14 3 -16.7
    12 14 4 81.39
    -12 15 5 43.9
    -12 -15 5 29.8
    -12 -15 5 32.5
    -12 15 4 30.6
    -12 -15 4 29.8
    -12 -15 4 39.5
    -12 15 3 223.58
    -12 -15 3 216.48
    -12 -15 3 193.58
    -12 15 2 49.3
    12 15 -2 11.5
    -12 -15 2 25.5
    -12 -15 2 38.8
    -12 15 1 144.39
    12 15 -1 173.98
    -12 -15 1 151.88
    -12 -15 1 171.58
    -12 15 0 87.39
    12 15 0 51.29
    -12 -15 0 72.89
    -12 -15 0 86.69
    12 15 1 77.09
    -12 15 -1 102.59
    -12 -15 -1 33.9
    -12 -15 -1 57.69
    -12 15 -2 64.89
    12 15 2 50.19
    -12 -15 -2 35.1
    12 15 3 228.98
    12 15 4 49.3
    -12 16 4 0.9
    -12 -16 4 9.6
    -12 -16 4 12.6
    -12 16 3 28.1
    -12 -16 3 23.7
    -12 16 2 26.9
    12 16 -2 41.6
    -12 -16 2 18.6
    -12 -16 2 20.4
    -12 16 1 141.49
    12 16 -1 164.28
    -12 -16 1 104.59
    -12 -16 1 148.29
    -12 16 0 23.3
    12 16 0 -3.3
    -12 -16 0 5.4
    -12 -16 0 6.7
    12 16 1 52.79
    -12 -16 -1 80.39
    -12 -16 -1 41.9
    12 16 2 5.3
    -12 -16 -2 6
    12 16 4 0.7
    -12 17 3 151.48
    -12 -17 3 97.89
    -12 -17 3 118.79
    -12 17 2 36.3
    12 17 -2 15.6
    -12 -17 2 24.4
    -12 -17 2 34.4
    12 17 -1 14.3
    -12 -17 1 3
    -12 -17 1 20.3
    -12 17 0 34.2
    12 17 0 9.2
    -12 -17 0 5.4
    -12 -17 0 -6.8
    12 17 1 -5.6
    -12 17 -1 32.2
    -12 -17 -1 19.4
    -12 -17 -1 14.1
    -12 17 -2 28.8
    12 17 2 -5.4
    12 17 3 14.9
    -12 -17 -3 16.5
    -12 18 2 136.19
    12 18 -2 72.09
    -12 -18 2 92.39
    -12 -18 2 94.39
    12 18 -1 -8.5
    -12 18 1 27.3
    -12 -18 1 3.8
    -12 -18 1 2.2
    -12 18 0 33
    12 18 0 -16.8
    -12 -18 0 1.8
    12 18 1 -10.8
    -12 -18 -1 -12.4
    -12 -18 -1 -3.6
    12 18 2 20.1
    -12 -18 -2 41.3
    -12 -18 -2 35.6
    -13 0 8 15.8
    -13 0 8 35.4
    -13 0 7 6.3
    -13 0 7 8.5
    -13 0 6 0
    -13 0 6 -1.1
    -13 0 5 -11.8
    -13 0 5 -0.4
    -13 0 4 30.7
    -13 0 4 13.3
    -13 0 3 -1.4
    -13 0 2 108.39
    -13 0 2 120.29
    -13 0 1 1.3
    -13 0 1 4.1
    -13 0 0 442.76
    -13 0 0 400.66
    -13 0 -1 -3.2
    -13 1 8 -9.8
    -13 1 8 -8.1
    -13 -1 8 -2.8
    -13 -1 8 -13.9
    -13 1 7 16.2
    -13 1 7 7.9
    -13 -1 7 -8.5
    -13 -1 7 11.2
    -13 1 6 2.3
    -13 1 6 -8.3
    -13 -1 6 -6.7
    -13 -1 6 11.3
    -13 1 5 6.8
    -13 1 5 -1.4
    -13 -1 5 10.7
    -13 -1 5 20.8
    -13 1 4 93.39
    -13 1 4 83.99
    -13 -1 4 120.79
    -13 -1 4 95.29
    -13 1 3 -0.6
    -13 1 3 5.6
    -13 -1 3 24.5
    -13 -1 3 30.2
    -13 1 2 5
    -13 1 2 16.1
    -13 -1 2 17.6
    -13 -1 2 16.6
    -13 1 1 131.69
    -13 1 1 136.39
    -13 -1 1 146.59
    -13 -1 1 134.89
    -13 1 0 3213.18
    -13 1 0 3767.12
    -13 -1 0 3332.97
    -13 -1 0 3962.9
    -13 1 -1 86.09
    -13 -1 -1 66.19
    -13 2 8 22.4
    -13 2 8 -1.2
    -13 -2 8 24.2
    -13 -2 8 26.4
    -13 2 7 23.4
    -13 2 7 6.7
    -13 -2 7 11
    -13 -2 7 3.9
    -13 2 6 -9.7
    -13 2 6 2.8
    -13 -2 6 9.2
    -13 -2 6 7.5
    -13 2 5 0.2
    -13 2 5 -3.5
    -13 -2 5 4.4
    -13 -2 5 16.7
    -13 2 4 -0.3
    -13 2 4 4.1
    -13 -2 4 4.4
    -13 -2 4 1.1
    -13 2 3 433.46
    -13 2 3 451.15
    -13 -2 3 436.96
    -13 -2 3 462.55
    -13 2 2 63.79
    -13 2 2 42.2
    -13 -2 2 51.49
    -13 -2 2 45.4
    -13 2 1 96.59
    -13 2 1 99.49
    -13 -2 1 101.79
    -13 -2 1 108.69
    -13 2 0 41.2
    -13 2 0 53.69
    -13 -2 0 55.49
    -13 -2 0 50.29
    -13 2 -1 34.2
    -13 -2 -1 23
    -13 2 -2 7.8
    -13 3 8 159.98
    -13 3 8 161.48
    -13 -3 8 166.08
    -13 -3 8 122.19
    -13 3 7 0.6
    -13 3 7 17.9
    -13 -3 7 3.2
    -13 -3 7 27.1
    -13 3 6 19.2
    -13 3 6 41.4
    -13 -3 6 21.1
    -13 -3 6 11.7
    -13 3 5 -2.1
    -13 3 5 1
    -13 -3 5 4.1
    -13 -3 5 7.9
    -13 3 4 214.18
    -13 3 4 268.97
    -13 -3 4 277.07
    -13 -3 4 210.48
    -13 3 3 26.3
    -13 3 3 25.4
    -13 -3 3 24.6
    -13 3 2 155.48
    -13 3 2 124.69
    -13 -3 2 132.69
    -13 -3 2 140.59
    -13 3 1 70.79
    -13 3 1 55.69
    -13 -3 1 80.19
    -13 -3 1 99.79
    -13 3 0 182.68
    -13 3 0 164.38
    -13 -3 0 184.18
    -13 -3 0 198.78
    -13 3 -1 21.9
    -13 -3 -1 39.8
    -13 3 -2 148.79
    13 3 5 -1.6
    -13 4 8 28.5
    -13 -4 8 20
    -13 4 7 55.89
    -13 4 7 33.7
    -13 -4 7 79.59
    -13 -4 7 38
    -13 4 6 -17.1
    -13 4 6 11.8
    -13 -4 6 8.4
    -13 -4 6 -3.5
    -13 4 5 25.2
    -13 4 5 46.2
    -13 -4 5 13.7
    -13 -4 5 17.2
    -13 4 4 26.7
    -13 4 4 3.8
    -13 -4 4 1.3
    -13 -4 4 12.7
    -13 4 3 53.29
    -13 4 3 107.89
    -13 -4 3 80.89
    -13 -4 3 83.39
    -13 4 2 39.2
    -13 4 2 27.3
    -13 -4 2 50.39
    -13 4 1 136.09
    -13 4 1 143.19
    -13 -4 1 129.09
    -13 -4 1 126.99
    -13 4 0 26
    -13 4 0 28.7
    -13 -4 0 22.4
    -13 -4 0 23.4
    -13 4 -1 307.07
    -13 -4 -1 346.27
    -13 4 -2 8.5
    -13 4 -2 10.7
    -13 4 -3 231.28
    13 4 3 216.68
    13 4 4 56.29
    13 4 5 5.9
    13 4 6 5.6
    13 4 7 142.19
    -13 5 7 68.29
    -13 5 7 46.7
    -13 -5 7 37.4
    -13 -5 7 62.49
    -13 5 6 36.8
    -13 5 6 43.5
    -13 -5 6 21.9
    -13 -5 6 21.1
    -13 5 5 1.5
    -13 5 5 -5.4
    -13 -5 5 -4.7
    -13 -5 5 0.5
    -13 5 4 50.29
    -13 5 4 37.5
    -13 -5 4 63.09
    -13 -5 4 31.1
    -13 5 3 98.89
    -13 5 3 66.19
    -13 -5 3 72.69
    -13 -5 3 70.59
    -13 5 2 41.9
    -13 5 2 59.99
    -13 -5 2 52.09
    -13 -5 2 62.59
    -13 5 1 97.39
    -13 5 1 125.69
    -13 -5 1 139.09
    -13 -5 1 151.68
    -13 5 0 211.38
    -13 5 0 204.18
    -13 -5 0 200.08
    -13 -5 0 267.97
    -13 5 -1 45.9
    -13 -5 -1 27.4
    -13 5 -2 180.18
    13 5 2 181.58
    -13 5 -2 154.28
    -13 5 -2 142.59
    13 5 3 67.09
    -13 5 -3 78.09
    -13 5 -3 102.29
    13 5 4 11.3
    13 5 6 13.7
    13 5 7 17.7
    -13 6 7 58.69
    -13 6 7 76.49
    -13 -6 7 73.89
    -13 -6 7 75.89
    -13 6 6 4
    -13 6 6 9.3
    -13 -6 6 17.2
    -13 -6 6 7.6
    -13 6 5 22.3
    -13 6 5 35.1
    -13 -6 5 36.9
    -13 -6 5 30
    -13 6 4 31.2
    -13 6 4 17.1
    -13 -6 4 16.1
    -13 -6 4 22.3
    -13 6 3 16.8
    -13 6 3 7
    13 -6 -3 -7.2
    -13 -6 3 -3.7
    -13 -6 3 2.7
    -13 6 2 89.39
    -13 6 2 110.29
    -13 -6 2 107.89
    -13 -6 2 92.09
    -13 6 1 459.25
    -13 6 1 421.36
    -13 -6 1 494.35
    -13 -6 1 424.66
    -13 6 0 31.5
    -13 6 0 23.7
    -13 -6 0 48.3
    -13 6 -1 793.92
    -13 6 -1 705.73
    13 6 1 772.12
    -13 -6 -1 898.51
    -13 6 -2 44.2
    -13 6 -2 27.5
    -13 6 -2 31.3
    13 6 2 48.9
    -13 6 -3 -1.3
    -13 6 -3 4.4
    -13 6 -3 4.8
    -13 6 -4 41.4
    13 6 5 142.49
    13 6 6 -3.7
    13 6 7 102.19
    -13 -7 7 11.5
    -13 -7 7 9.7
    -13 7 6 10.7
    -13 7 6 15.9
    -13 -7 6 11.3
    -13 -7 6 36.5
    -13 7 5 -0.1
    -13 7 5 -6.7
    -13 -7 5 4.8
    -13 -7 5 -0.1
    -13 7 4 62.39
    -13 7 4 41.3
    -13 -7 4 34.8
    -13 -7 4 43.5
    -13 7 3 20.3
    -13 7 3 27.4
    13 -7 -3 5.5
    -13 -7 3 28.9
    -13 -7 3 17.7
    -13 7 2 284.07
    -13 7 2 296.97
    -13 -7 2 282.37
    -13 -7 2 289.47
    -13 7 1 13.8
    -13 7 1 9
    -13 -7 1 7
    -13 -7 1 11.1
    -13 7 0 110.89
    -13 7 0 123.29
    -13 -7 0 124.69
    -13 -7 0 146.69
    -13 7 -1 40.6
    -13 7 -1 39.5
    -13 7 -1 38
    13 7 1 22.1
    -13 -7 -1 30.9
    13 7 2 442.36
    -13 7 -2 421.26
    -13 7 -2 397.66
    -13 7 -2 409.46
    -13 7 -3 45.5
    13 7 3 68.99
    -13 7 -3 66.09
    13 7 4 53.29
    -13 7 -4 66.49
    13 7 5 -11.9
    13 7 6 94.99
    13 7 7 -3.7
    -13 8 7 44.4
    -13 -8 7 15.1
    -13 8 6 10
    -13 -8 6 -4.1
    -13 -8 6 -4.1
    -13 8 5 20
    -13 8 5 14
    -13 -8 5 27.8
    -13 -8 5 1.8
    -13 8 4 11.8
    -13 8 4 3.6
    -13 -8 4 5.8
    -13 -8 4 1.9
    -13 8 3 346.57
    -13 -8 3 298.47
    -13 -8 3 304.67
    -13 8 2 24.2
    -13 8 2 19.8
    -13 -8 2 12.5
    -13 -8 2 11.2
    -13 8 1 32.2
    -13 -8 1 49.5
    -13 -8 1 63.69
    -13 8 0 22.2
    13 8 0 10.6
    -13 -8 0 22.1
    -13 -8 0 26.2
    13 8 1 7.1
    -13 8 -1 23.2
    -13 8 -1 20.9
    -13 8 -1 20.7
    -13 -8 -1 5.8
    -13 8 -2 17
    -13 8 -2 27.9
    13 8 2 2.2
    -13 8 -3 472.85
    -13 8 -3 551.84
    13 8 3 454.55
    -13 8 -3 437.46
    -13 8 -4 24.6
    13 8 4 3.5
    -13 8 -4 4.6
    -13 8 -4 7.8
    13 8 5 8.4
    -13 8 -5 29.5
    13 8 6 14.7
    13 8 7 -9.7
    -13 9 7 43
    -13 -9 7 12.2
    -13 -9 7 5
    -13 9 6 67.59
    -13 -9 6 27.3
    -13 -9 6 41.9
    -13 9 5 15.6
    -13 -9 5 11.9
    -13 -9 5 23.4
    -13 9 4 126.89
    -13 -9 4 90.39
    -13 -9 4 88.29
    -13 9 3 15
    -13 -9 3 15.6
    13 -9 -3 13.5
    -13 -9 3 27.3
    -13 9 2 87.39
    -13 -9 2 61.69
    -13 -9 2 47.2
    -13 9 1 11.7
    -13 -9 1 4.6
    -13 -9 1 14.7
    -13 9 0 6.8
    13 9 0 -3
    -13 -9 0 -6
    -13 -9 0 7.8
    -13 9 -1 18.5
    13 9 1 32.3
    -13 -9 -1 30.3
    -13 9 -2 188.08
    -13 9 -2 208.68
    13 9 2 188.48
    -13 9 -3 14.5
    -13 9 -3 48.7
    -13 9 -3 28.4
    13 9 3 20.5
    -13 9 -4 59.99
    13 9 4 36.7
    -13 9 -4 93.49
    -13 9 -4 90.29
    13 9 5 21.5
    13 9 6 17
    -13 10 6 28.7
    -13 -10 6 10.4
    -13 -10 6 5.1
    -13 10 5 7.5
    -13 -10 5 37
    -13 -10 5 -4.1
    -13 10 4 15.4
    -13 -10 4 11.3
    -13 -10 4 10.2
    -13 10 3 46.1
    -13 -10 3 35.5
    13 -10 -3 39.2
    -13 -10 3 60.79
    -13 10 2 91.09
    -13 -10 2 90.19
    -13 -10 2 83.19
    -13 10 1 40.8
    -13 -10 1 18.4
    -13 -10 1 35.2
    13 10 0 -9.5
    -13 10 0 6.2
    -13 -10 0 4.3
    -13 -10 0 -2.3
    13 10 1 25.6
    -13 10 -1 23.9
    -13 -10 -1 26.2
    13 10 2 57.59
    -13 -10 -2 40.9
    -13 10 -3 34.5
    13 10 3 20.7
    -13 10 -3 32.8
    -13 10 -3 24.6
    -13 10 -4 22.1
    -13 10 -4 13.2
    -13 10 -4 48.2
    13 10 4 20.5
    13 10 5 40.4
    13 10 6 8.8
    -13 11 6 389.06
    -13 -11 6 281.77
    -13 -11 6 268.97
    -13 11 5 29.3
    -13 -11 5 19
    -13 -11 5 11.7
    -13 11 4 -1
    -13 -11 4 -0.8
    -13 -11 4 0
    -13 11 3 27.6
    -13 -11 3 12.1
    13 -11 -3 14.1
    -13 -11 3 7.5
    -13 11 2 82.79
    -13 -11 2 74.49
    -13 -11 2 59.99
    13 11 -1 25.5
    -13 11 1 32
    -13 -11 1 28.3
    -13 -11 1 25.8
    13 11 0 179.48
    -13 11 0 202.58
    -13 -11 0 209.78
    -13 -11 0 193.68
    -13 11 -1 21.8
    13 11 1 11.1
    -13 -11 -1 16.5
    13 11 2 43.1
    -13 11 -2 36.3
    -13 -11 -2 35.1
    13 11 3 25.9
    -13 11 -3 8
    -13 11 -3 17.1
    13 11 4 31
    -13 11 -4 55.39
    -13 11 -4 35.3
    13 11 5 30.3
    13 11 6 249.88
    -13 12 6 18.5
    -13 -12 6 4.3
    -13 -12 6 -25.8
    -13 12 5 96.39
    -13 -12 5 77.69
    -13 12 4 1.8
    -13 -12 4 14.1
    -13 -12 4 13.4
    -13 12 3 48
    -13 -12 3 36.5
    -13 -12 3 31.8
    -13 12 2 49.9
    -13 -12 2 19.4
    -13 -12 2 24.1
    13 12 -1 115.39
    -13 12 1 131.99
    -13 -12 1 129.69
    -13 -12 1 125.59
    -13 12 0 29.2
    13 12 0 0.3
    -13 -12 0 3
    -13 -12 0 11.4
    13 12 1 108.19
    -13 12 -1 134.79
    -13 -12 -1 136.79
    -13 12 -2 36.1
    13 12 2 37.6
    -13 -12 -2 6.8
    -13 12 -3 32.4
    13 12 3 23.3
    -13 12 -3 29
    13 12 4 39.6
    -13 12 -4 38.2
    13 12 5 145.59
    -13 13 5 74.49
    -13 -13 5 19.9
    -13 -13 5 39
    -13 13 4 32.5
    -13 -13 4 19.1
    -13 -13 4 16.7
    -13 13 3 13.9
    -13 -13 3 -7
    -13 -13 3 -8.7
    -13 -13 2 299.97
    -13 -13 2 280.67
    13 13 -1 25.9
    -13 13 1 39
    -13 -13 1 33.5
    -13 -13 1 43.6
    -13 13 0 19.1
    13 13 0 13.8
    -13 -13 0 11.6
    -13 -13 0 5.1
    -13 13 -1 64.29
    13 13 1 51.19
    -13 -13 -1 58.09
    -13 -13 -1 36.6
    -13 13 -2 379.26
    13 13 2 365.76
    -13 -13 -2 372.46
    13 13 3 -5.3
    -13 13 -3 -3.3
    -13 13 -3 13.5
    13 13 4 11.4
    13 13 5 21.3
    -13 14 5 -2.2
    -13 -14 5 -0.6
    -13 -14 5 -13.3
    -13 14 4 37.1
    -13 -14 4 18.8
    -13 -14 4 -10.9
    -13 14 3 89.39
    -13 -14 3 60.79
    -13 -14 3 95.39
    -13 14 2 35.1
    -13 -14 2 30.8
    -13 -14 2 14.9
    -13 14 1 32.4
    13 14 -1 15.8
    -13 -14 1 22.2
    -13 -14 1 24.5
    13 14 0 32.1
    -13 14 0 25
    -13 -14 0 19.1
    -13 -14 0 31.7
    13 14 1 6.8
    -13 14 -1 12.3
    -13 -14 -1 8.2
    -13 -14 -1 -7.2
    -13 14 -2 55.59
    13 14 2 68.69
    -13 -14 -2 37.6
    13 14 3 51.29
    -13 14 -3 103.49
    13 14 4 5.9
    13 14 5 7.3
    -13 15 4 35.5
    -13 -15 4 3.7
    -13 -15 4 40.2
    -13 15 3 46.1
    -13 -15 3 60.99
    -13 15 2 24.3
    -13 -15 2 6.4
    -13 -15 2 17
    -13 15 1 27.5
    13 15 -1 -5.9
    -13 -15 1 8.4
    -13 -15 1 7.3
    13 15 0 285.67
    -13 15 0 338.57
    -13 -15 0 286.97
    -13 -15 0 322.47
    -13 15 -1 27.3
    13 15 1 23.5
    -13 -15 -1 12.8
    -13 -15 -1 13
    -13 15 -2 30.8
    13 15 2 -10.2
    -13 -15 -2 9.6
    13 15 3 -1.4
    -13 -15 -3 8
    13 15 4 13.4
    -13 16 3 37.2
    -13 -16 3 1
    -13 -16 3 18.9
    -13 16 2 -0.2
    -13 -16 2 5
    -13 -16 2 -0.3
    -13 16 1 166.68
    13 16 -1 154.08
    -13 -16 1 135.49
    -13 -16 1 174.98
    13 16 0 6.2
    -13 16 0 7.9
    -13 -16 0 10.2
    -13 -16 0 -2.6
    13 16 1 84.19
    -13 -16 -1 72.09
    -13 -16 -1 68.49
    13 16 3 8.6
    -13 -16 -3 38.7
    13 17 -2 8.9
    -13 17 2 33
    -13 -17 2 6.7
    13 17 -1 0.8
    -13 17 1 16
    -13 -17 1 10.1
    -13 -17 1 16.4
    13 17 0 -0.7
    -13 17 0 27.7
    -13 -17 0 3
    -13 17 -1 37.9
    13 17 1 -12.4
    -13 -17 -1 0.5
    -13 -17 -1 4.7
    -13 17 -2 16.5
    13 17 2 10.8
    -13 -17 -2 -8.8
    -13 -17 -2 20.3
    -14 0 7 12.1
    -14 0 7 8.2
    -14 0 6 88.39
    -14 0 6 94.59
    -14 0 5 -1
    -14 0 5 -10.7
    -14 0 4 61.99
    -14 0 4 42.4
    -14 0 3 11.2
    -14 0 3 -0.9
    -14 0 2 1860.01
    -14 0 2 1905.11
    -14 0 1 1.4
    -14 0 1 10.5
    -14 0 0 1217.98
    -14 0 0 1354.26
    -14 0 -1 3.1
    -14 0 -2 559.64
    -14 1 7 37.9
    -14 1 7 -3.4
    -14 -1 7 39.7
    -14 -1 7 16.2
    -14 1 6 9.2
    -14 1 6 15.1
    -14 -1 6 20.5
    -14 -1 6 28.3
    -14 1 5 42.8
    -14 1 5 23.8
    -14 -1 5 7
    -14 -1 5 34
    -14 1 4 6.6
    -14 -1 4 6.5
    -14 -1 4 2.8
    -14 1 3 28.5
    -14 1 3 5.1
    -14 -1 3 25.1
    -14 -1 3 9
    -14 1 2 73.49
    -14 1 2 58.79
    -14 -1 2 71.89
    -14 1 1 677.33
    -14 1 1 703.83
    -14 -1 1 740.23
    -14 -1 1 715.23
    -14 1 0 77.89
    -14 1 0 95.59
    -14 -1 0 90.09
    -14 -1 0 98.49
    -14 1 -1 374.76
    -14 -1 -1 353.96
    -14 1 -2 16.6
    -14 -1 -2 27.7
    -14 2 7 0
    -14 2 7 4.6
    -14 -2 7 -7.3
    -14 -2 7 -12.4
    -14 2 6 15.3
    -14 2 6 24.2
    -14 -2 6 16.3
    -14 -2 6 32.9
    -14 2 5 84.39
    -14 2 5 102.99
    -14 -2 5 73.59
    -14 -2 5 51.59
    -14 2 4 2.9
    -14 -2 4 4
    -14 -2 4 3.9
    -14 2 3 4.6
    -14 2 3 -3.1
    -14 -2 3 8
    -14 -2 3 1.4
    -14 2 2 78.49
    -14 2 2 56.99
    -14 -2 2 54.19
    -14 -2 2 44.7
    -14 2 1 160.08
    -14 2 1 139.29
    -14 -2 1 162.88
    -14 -2 1 170.08
    -14 2 0 73.09
    -14 2 0 88.09
    -14 -2 0 88.59
    -14 -2 0 96.69
    -14 2 -1 73.19
    -14 -2 -1 53.19
    -14 2 -2 18.5
    -14 -2 -2 10.7
    -14 3 7 6.3
    -14 -3 7 16.7
    -14 3 6 28.8
    -14 3 6 28
    -14 -3 6 33.2
    -14 -3 6 36.6
    -14 3 5 21.3
    -14 3 5 21.8
    -14 -3 5 16.2
    -14 -3 5 14.3
    -14 3 4 20.8
    -14 3 4 5.5
    -14 -3 4 5.7
    -14 -3 4 9.2
    -14 3 3 28.4
    -14 3 3 22.4
    -14 -3 3 24.6
    -14 -3 3 19.1
    -14 3 2 11.1
    -14 3 2 14
    -14 -3 2 23.8
    -14 3 1 221.48
    -14 3 1 240.08
    -14 -3 1 207.48
    -14 -3 1 239.58
    -14 3 0 73.39
    -14 3 0 68.89
    -14 -3 0 62.69
    -14 -3 0 80.29
    -14 3 -1 187.08
    -14 -3 -1 184.68
    -14 3 -2 37.5
    -14 -3 -2 53.99
    -14 4 7 -1.8
    -14 -4 7 -9.5
    -14 4 6 7.4
    -14 4 6 37.3
    -14 -4 6 4.5
    -14 -4 6 26.5
    -14 4 5 41.4
    -14 4 5 39.3
    -14 -4 5 54.19
    -14 -4 5 23.1
    -14 4 4 -1.3
    -14 4 4 10.1
    -14 -4 4 -2.4
    -14 -4 4 0.5
    -14 4 3 9.1
    -14 4 3 1.8
    -14 -4 3 12
    -14 -4 3 21.2
    -14 4 2 81.19
    -14 4 2 85.19
    -14 -4 2 120.69
    -14 -4 2 109.39
    -14 4 1 51.59
    -14 4 1 63.59
    -14 -4 1 57.99
    -14 4 0 12.1
    -14 4 0 8.6
    -14 -4 0 14.6
    -14 -4 0 11.4
    -14 4 -1 88.09
    -14 -4 -1 130.39
    -14 4 -2 41.8
    -14 -4 -2 24.9
    -14 5 7 40.9
    -14 5 7 71.09
    -14 -5 7 57.49
    -14 5 6 6.3
    -14 5 6 9.3
    -14 -5 6 1.2
    -14 -5 6 13.5
    -14 5 5 33.4
    -14 5 5 8.8
    -14 -5 5 16.6
    -14 -5 5 33.9
    -14 5 4 -1.6
    -14 5 4 2.9
    -14 -5 4 -4.6
    -14 -5 4 -0.2
    -14 5 3 67.69
    -14 5 3 57.69
    -14 -5 3 49
    -14 -5 3 36.5
    -14 5 2 33.1
    -14 5 2 32.5
    -14 -5 2 35.1
    -14 -5 2 37
    -14 5 1 648.14
    -14 5 1 641.14
    -14 -5 1 729.63
    -14 -5 1 695.03
    -14 5 0 8.1
    -14 5 0 11.1
    -14 -5 0 12.8
    -14 -5 0 9.7
    -14 5 -1 517.75
    -14 5 -1 477.95
    -14 -5 -1 517.15
    -14 5 -2 13.8
    -14 -5 -2 16.6
    -14 5 -3 96.89
    14 5 3 119.59
    -14 5 -3 86.19
    14 5 5 257.67
    14 5 6 10.3
    14 5 7 82.79
    -14 6 7 -3
    -14 6 7 -4.5
    -14 -6 7 18.5
    -14 -6 7 13
    -14 6 6 73.59
    -14 6 6 31.1
    -14 -6 6 29.8
    -14 -6 6 33.3
    -14 6 5 6
    -14 6 5 6
    -14 -6 5 -0.1
    -14 -6 5 -0.3
    -14 6 4 40.7
    -14 6 4 50.19
    -14 -6 4 44.3
    -14 -6 4 36.3
    -14 6 3 24.3
    -14 6 3 33.7
    14 -6 -3 29.6
    -14 -6 3 37.8
    -14 -6 3 12.5
    -14 6 2 4.2
    -14 6 2 8.8
    -14 -6 2 3.7
    -14 -6 2 8.4
    -14 6 1 30.4
    -14 6 1 29.9
    -14 -6 1 20.6
    -14 -6 1 24.2
    -14 6 0 103.59
    -14 6 0 111.59
    -14 -6 0 123.49
    -14 -6 0 120.29
    -14 6 -1 39.2
    -14 6 -1 30
    -14 -6 -1 26.8
    -14 6 -2 2
    14 6 2 8
    -14 6 -2 2.6
    -14 -6 -2 1.8
    -14 6 -3 19.8
    -14 6 -3 24.8
    14 6 3 33
    14 6 4 172.58
    14 6 5 25
    14 6 6 7.5
    14 6 7 19.4
    -14 7 7 80.29
    -14 7 7 60.99
    -14 -7 7 35.2
    -14 -7 7 39.9
    -14 7 6 23.5
    -14 7 6 6.3
    -14 -7 6 -1.7
    -14 -7 6 11.6
    -14 7 5 21
    -14 7 5 -2.8
    -14 -7 5 2.5
    -14 -7 5 7.5
    -14 7 4 28.3
    -14 7 4 25.3
    -14 -7 4 20.3
    -14 -7 4 14.8
    -14 7 3 37.7
    -14 7 3 41.1
    -14 -7 3 19
    14 -7 -3 11.7
    -14 -7 3 38.5
    -14 7 2 16.1
    -14 7 2 11.2
    -14 -7 2 6.6
    -14 -7 2 20.4
    -14 7 1 3.5
    -14 7 1 6.1
    -14 -7 1 -1.1
    -14 -7 1 3.1
    -14 7 0 89.29
    -14 7 0 76.89
    -14 -7 0 98.89
    -14 -7 0 111.79
    -14 7 -1 4.7
    -14 7 -1 0.9
    -14 7 -1 7
    -14 -7 -1 3.2
    14 7 2 20.1
    -14 7 -2 31
    -14 7 -2 21.3
    -14 -7 -2 27
    -14 7 -3 3
    14 7 3 8.2
    14 7 4 18.9
    14 7 5 33.2
    14 7 6 57.09
    14 7 7 0.2
    -14 8 6 13.1
    -14 -8 6 45.4
    -14 -8 6 15.6
    -14 8 5 51.39
    -14 8 5 25.4
    -14 -8 5 37.9
    -14 -8 5 24.1
    -14 8 4 126.79
    -14 8 4 130.29
    -14 -8 4 103.59
    -14 -8 4 113.89
    -14 8 3 -6.9
    -14 8 3 12
    -14 -8 3 -0.1
    -14 -8 3 10.9
    -14 8 2 33.9
    -14 8 2 17.1
    -14 -8 2 32.9
    -14 -8 2 35
    -14 8 1 41.9
    -14 -8 1 49.2
    -14 -8 1 46.4
    -14 8 0 92.59
    -14 -8 0 117.39
    -14 -8 0 78.69
    -14 8 -1 83.39
    14 8 1 113.09
    -14 8 -1 79.99
    -14 8 -1 102.29
    -14 -8 -1 121.29
    -14 8 -2 50.49
    14 8 2 63.19
    -14 8 -2 49.4
    -14 -8 -2 54.09
    -14 8 -3 -2.6
    -14 8 -3 29.1
    14 8 3 -3.4
    14 8 4 107.29
    -14 8 -4 74.39
    -14 8 -4 141.39
    14 8 5 34.4
    14 8 6 35.6
    -14 9 6 19.2
    -14 -9 6 10
    -14 -9 6 11.3
    -14 9 5 12.8
    -14 -9 5 17.3
    -14 -9 5 5
    -14 9 4 5.8
    -14 -9 4 10.6
    -14 -9 4 11.3
    -14 9 3 51.49
    -14 -9 3 55.69
    -14 -9 3 42.1
    -14 9 2 42.4
    -14 -9 2 64.79
    -14 -9 2 70.29
    -14 9 1 135.19
    -14 -9 1 136.19
    -14 -9 1 152.38
    -14 9 0 122.39
    -14 -9 0 132.99
    -14 -9 0 126.09
    -14 9 -1 195.38
    14 9 1 189.58
    -14 -9 -1 234.28
    14 9 2 12.9
    -14 9 -2 35.9
    -14 9 -2 18.1
    -14 -9 -2 8.8
    14 9 3 14.1
    -14 9 -3 21.4
    -14 9 -3 30.4
    -14 9 -3 5.6
    -14 9 -4 22.6
    -14 9 -4 8
    -14 9 -4 -8.3
    14 9 4 -0.3
    14 9 5 47.4
    14 9 6 -6.1
    -14 -10 6 78.19
    -14 10 5 21
    -14 -10 5 35.5
    -14 -10 5 7.8
    -14 10 4 70.59
    -14 -10 4 38.2
    -14 -10 4 17.7
    -14 10 3 34.4
    -14 -10 3 18.2
    -14 -10 3 5.3
    -14 10 2 103.39
    -14 -10 2 60.49
    -14 -10 2 81.59
    -14 10 1 14.1
    -14 -10 1 16.7
    -14 -10 1 1.7
    -14 10 0 276.67
    14 10 0 290.97
    -14 -10 0 274.47
    -14 -10 0 327.47
    -14 10 -1 2
    14 10 1 3.4
    -14 -10 -1 -1.5
    14 10 2 67.39
    -14 10 -2 46.7
    -14 -10 -2 33.1
    -14 10 -3 3.1
    14 10 3 21.2
    -14 10 -3 21.1
    -14 10 -4 177.38
    -14 10 -4 171.58
    14 10 4 180.78
    -14 10 -4 176.98
    14 10 5 28.7
    14 10 6 -8.3
    -14 -11 6 1.8
    -14 11 5 21.1
    -14 -11 5 36.9
    -14 -11 5 14.8
    -14 11 4 11
    -14 -11 4 12.4
    -14 -11 4 34.6
    -14 11 3 -10.8
    -14 -11 3 0.2
    -14 -11 3 4.2
    -14 -11 2 25.7
    -14 -11 2 10.6
    -14 11 1 150.58
    -14 -11 1 138.79
    -14 -11 1 158.78
    -14 11 0 23.3
    14 11 0 3.4
    -14 -11 0 14.1
    -14 -11 0 23.8
    14 11 1 84.09
    -14 11 -1 91.39
    -14 -11 -1 45.7
    14 11 2 33.1
    -14 11 -2 33.5
    -14 -11 -2 15.3
    -14 11 -3 -2.6
    -14 11 -3 -0.5
    14 11 3 4.2
    -14 11 -4 36.2
    14 11 4 23.6
    14 11 5 22.6
    -14 12 5 14.8
    -14 -12 5 13.9
    -14 -12 5 5.8
    -14 12 4 43.5
    -14 -12 4 37.5
    -14 -12 4 27.4
    -14 12 3 38.1
    -14 -12 3 21.4
    -14 -12 3 6.8
    -14 12 2 47.7
    -14 -12 2 23.3
    -14 -12 2 61.49
    -14 12 1 33.1
    -14 -12 1 42.4
    -14 -12 1 17.8
    -14 12 0 107.49
    14 12 0 48.8
    -14 -12 0 93.09
    -14 -12 0 50.49
    -14 12 -1 57.89
    14 12 1 41.7
    -14 -12 -1 47.7
    -14 -12 -1 61.39
    14 12 2 35.3
    -14 -12 -2 33.4
    14 12 3 16.5
    -14 12 -3 25.9
    14 12 4 -2.7
    14 12 5 -21.8
    -14 13 5 12.5
    -14 -13 5 -0.6
    -14 -13 5 35
    -14 13 4 -5.6
    -14 -13 4 9.9
    -14 -13 4 36.9
    -14 13 3 58.19
    -14 -13 3 28.8
    -14 -13 3 35.7
    -14 13 2 9.7
    -14 -13 2 -0.2
    -14 -13 2 1.4
    14 13 -1 35.6
    -14 13 1 46.6
    -14 -13 1 37.3
    -14 -13 1 25
    -14 13 0 77.69
    14 13 0 60.19
    -14 -13 0 62.59
    -14 -13 0 73.79
    14 13 1 37
    -14 13 -1 71.09
    -14 -13 -1 54.89
    -14 -13 -1 35.6
    14 13 2 9.7
    -14 -13 -2 4.7
    14 13 3 33.4
    -14 13 -3 77.69
    -14 -13 -3 51.79
    14 13 4 -3.6
    -14 14 4 84.79
    -14 -14 4 71.39
    -14 14 3 28.6
    -14 -14 3 14.2
    -14 -14 3 37.2
    -14 14 2 119.29
    -14 -14 2 86.69
    -14 -14 2 64.79
    14 14 -1 16.6
    -14 14 1 34.8
    -14 -14 1 -6.9
    -14 -14 1 12
    -14 14 0 265.47
    14 14 0 195.18
    -14 -14 0 186.58
    -14 -14 0 201.58
    -14 14 -1 22.6
    14 14 1 1.6
    -14 -14 -1 26.9
    -14 -14 -1 8.5
    14 14 2 90.69
    -14 -14 -2 113.49
    -14 14 -3 34.6
    14 14 3 15.6
    -14 -14 -3 5.6
    14 14 4 0.1
    -14 15 3 123.19
    -14 -15 3 99.49
    -14 -15 3 147.09
    -14 15 2 94.59
    -14 -15 2 87.79
    -14 -15 2 98.09
    -14 15 1 86.49
    14 15 -1 40.9
    -14 -15 1 39.5
    -14 -15 1 58.69
    -14 15 0 59.29
    14 15 0 22.4
    -14 -15 0 29.4
    -14 -15 0 27.7
    14 15 1 177.38
    -14 15 -1 194.98
    -14 -15 -1 164.38
    -14 -15 -1 190.18
    14 15 3 41.6
    -14 -15 -3 68.39
    -14 16 2 30.2
    -14 -16 2 -24.9
    -14 -16 2 11.5
    14 16 -1 -10.1
    -14 16 1 -9.4
    -14 -16 1 -0.5
    14 16 0 -2.8
    -14 16 0 -7.7
    -14 -16 0 2
    14 16 1 0
    -14 16 -1 24.8
    -14 -16 -1 3.4
    -14 -16 -1 8.4
    -14 16 -2 48.7
    14 16 2 -1.6
    -14 -16 -2 -8.2
    -14 -16 -2 4.2
    14 17 -1 39.4
    -14 -17 1 21.9
    14 17 0 0.8
    -14 17 0 14.4
    -14 -17 0 28.8
    -14 -17 0 -0.2
    -15 0 7 5.9
    -15 0 7 4.4
    -15 0 6 12.4
    -15 0 6 1.6
    -15 0 5 -5.8
    -15 0 5 -8.8
    -15 0 4 51.19
    -15 0 4 64.99
    -15 0 3 13.9
    -15 0 3 14.1
    -15 0 2 376.86
    -15 0 2 423.96
    -15 0 1 -7.6
    -15 0 1 3.9
    -15 0 0 37.7
    -15 0 0 43.5
    -15 0 -1 -1.4
    -15 0 -2 194.78
    -15 1 7 -2.1
    -15 1 7 -8.3
    -15 -1 7 7.1
    -15 -1 7 2.4
    -15 1 6 7.1
    -15 1 6 -0.4
    -15 -1 6 6.2
    -15 -1 6 23.6
    -15 1 5 0.7
    -15 1 5 21.1
    -15 -1 5 14.2
    -15 -1 5 -6.7
    -15 1 4 76.69
    -15 1 4 64.99
    -15 -1 4 85.19
    -15 -1 4 44.4
    -15 1 3 173.98
    -15 1 3 175.98
    -15 -1 3 153.98
    -15 -1 3 170.28
    -15 1 2 1037.1
    -15 1 2 1061.29
    -15 -1 2 1117.59
    -15 -1 2 1018.1
    -15 1 1 26
    -15 1 1 42.9
    -15 -1 1 26.8
    -15 1 0 6.9
    -15 1 0 10
    -15 -1 0 0.1
    -15 -1 0 15.6
    -15 1 -1 11.8
    -15 -1 -1 28.7
    -15 1 -2 350.96
    -15 -1 -2 354.76
    -15 2 7 13.7
    -15 2 7 15.3
    -15 -2 7 8.8
    -15 -2 7 2.9
    -15 2 6 12.7
    -15 2 6 1.1
    -15 -2 6 6.5
    -15 -2 6 8
    -15 2 5 74.79
    -15 2 5 80.39
    -15 -2 5 87.19
    -15 -2 5 91.49
    -15 2 4 -3.8
    -15 2 4 1.8
    -15 -2 4 13.7
    -15 -2 4 2.1
    -15 2 3 294.97
    -15 2 3 297.67
    -15 -2 3 297.27
    -15 -2 3 329.97
    -15 2 2 7.2
    -15 -2 2 16.7
    -15 -2 2 11.3
    -15 2 1 308.97
    -15 2 1 292.57
    -15 -2 1 348.37
    -15 -2 1 313.17
    -15 2 0 6.4
    -15 2 0 3.9
    -15 -2 0 -1.1
    -15 -2 0 2.8
    -15 2 -1 394.16
    -15 -2 -1 414.36
    -15 2 -2 12.5
    -15 -2 -2 10.3
    -15 3 7 11.5
    -15 3 7 -5
    -15 -3 7 0.6
    -15 3 6 2.5
    -15 3 6 36.3
    -15 -3 6 23.2
    -15 -3 6 13
    -15 3 5 3.3
    -15 3 5 6.5
    -15 -3 5 5.1
    -15 -3 5 2.1
    -15 3 4 172.98
    -15 3 4 160.48
    -15 -3 4 154.98
    -15 -3 4 175.18
    -15 3 3 31.8
    -15 3 3 48
    -15 -3 3 95.69
    -15 -3 3 70.99
    -15 3 2 205.58
    -15 -3 2 222.18
    -15 -3 2 210.98
    -15 3 1 -3.1
    -15 3 1 2
    -15 -3 1 -5.3
    -15 -3 1 9.8
    -15 3 0 37.4
    -15 3 0 30.6
    -15 -3 0 19
    -15 -3 0 31.1
    -15 3 -1 1.6
    -15 3 -1 2.4
    -15 -3 -1 -4.2
    -15 3 -2 306.97
    -15 3 -3 20.2
    -15 4 7 8.8
    -15 4 7 31.2
    -15 -4 7 -5.4
    -15 -4 7 9.7
    -15 4 6 5.3
    -15 4 6 2.6
    -15 -4 6 4.9
    -15 -4 6 -5.1
    -15 4 5 -2.5
    -15 4 5 27.6
    -15 -4 5 23.9
    -15 -4 5 10.5
    -15 4 4 14.5
    -15 4 4 21.1
    -15 -4 4 17.8
    -15 -4 4 1.8
    -15 4 3 1.5
    -15 4 3 -5
    -15 -4 3 -2.7
    -15 -4 3 2.4
    -15 4 2 39.7
    -15 4 2 26.8
    -15 -4 2 37.3
    -15 -4 2 40.4
    -15 4 1 119.29
    -15 4 1 151.08
    -15 -4 1 169.88
    -15 -4 1 159.68
    -15 4 0 11
    -15 4 0 8
    -15 -4 0 12.8
    -15 -4 0 4.5
    -15 4 -1 201.58
    -15 4 -1 171.18
    -15 -4 -1 183.98
    -15 4 -2 65.89
    -15 -4 -2 50.29
    -15 4 -3 5.3
    -15 5 7 23.6
    -15 5 7 2.7
    -15 -5 7 12.9
    -15 -5 7 -1.7
    -15 5 6 1.3
    -15 5 6 15.9
    -15 -5 6 61.79
    -15 -5 6 13
    -15 5 5 15.8
    -15 5 5 4.5
    -15 -5 5 34.6
    -15 -5 5 5.9
    -15 5 4 -4
    -15 5 4 8.7
    -15 -5 4 16.5
    -15 -5 4 3.2
    -15 5 3 138.69
    -15 5 3 119.49
    -15 -5 3 100.39
    -15 -5 3 128.39
    -15 5 2 96.09
    -15 5 2 110.29
    -15 -5 2 109.99
    -15 -5 2 142.89
    -15 5 1 30.6
    -15 5 1 21.8
    -15 -5 1 23.5
    -15 -5 1 19.2
    -15 5 0 109.99
    -15 5 0 113.69
    -15 -5 0 126.49
    -15 -5 0 134.19
    -15 5 -1 21.8
    -15 5 -1 34.7
    -15 -5 -1 24.1
    -15 5 -2 36.9
    -15 -5 -2 51.09
    -15 5 -3 105.29
    -15 6 6 -13.4
    -15 6 6 35.9
    -15 -6 6 13.8
    -15 -6 6 8.1
    -15 6 5 38.7
    -15 6 5 12
    -15 -6 5 15.1
    -15 -6 5 -2.2
    -15 6 4 12.9
    -15 6 4 14.7
    -15 -6 4 12.3
    -15 -6 4 4.2
    -15 6 3 169.18
    -15 6 3 129.19
    -15 -6 3 96.79
    -15 -6 3 132.39
    -15 6 2 28.9
    -15 6 2 28.3
    -15 -6 2 19
    -15 -6 2 18.8
    -15 6 1 406.26
    -15 6 1 408.86
    -15 -6 1 468.25
    -15 -6 1 497.45
    -15 6 0 5.8
    -15 6 0 11.8
    -15 -6 0 16.4
    -15 -6 0 9.5
    -15 6 -1 183.58
    -15 6 -1 183.88
    -15 -6 -1 163.58
    -15 6 -2 72.19
    -15 6 -2 77.19
    -15 -6 -2 71.89
    -15 6 -3 168.78
    -15 6 -3 195.48
    15 6 4 32.8
    15 6 5 174.58
    15 6 6 3.3
    -15 7 6 3.1
    -15 7 6 -10.7
    -15 -7 6 -16.3
    -15 7 5 20.8
    -15 7 5 7.9
    -15 -7 5 3
    -15 -7 5 -1.8
    -15 7 4 83.89
    -15 7 4 126.49
    -15 -7 4 71.49
    -15 -7 4 114.89
    -15 7 3 25
    -15 7 3 13.6
    -15 -7 3 3.4
    -15 -7 3 10.1
    -15 7 2 43.1
    -15 7 2 89.79
    -15 -7 2 83.59
    -15 -7 2 80.89
    -15 7 1 7.3
    -15 -7 1 7.6
    -15 -7 1 4.1
    -15 7 0 159.68
    -15 -7 0 161.18
    -15 -7 0 154.88
    -15 7 -1 4.3
    -15 7 -1 19.7
    -15 7 -1 10.6
    -15 -7 -1 13.4
    -15 7 -2 205.28
    -15 7 -2 207.18
    -15 -7 -2 200.68
    -15 7 -3 8.5
    -15 7 -3 44.7
    15 7 3 10.2
    -15 7 -4 79.09
    15 7 4 64.39
    15 7 5 17.4
    15 7 6 -1
    -15 -8 6 11.5
    -15 -8 6 -16.2
    -15 8 5 102.79
    -15 8 5 108.49
    -15 -8 5 80.59
    -15 -8 5 69.29
    -15 8 4 14.1
    -15 8 4 15.3
    -15 -8 4 21.1
    -15 -8 4 18.6
    -15 8 3 20.7
    -15 8 3 35.6
    -15 -8 3 21.3
    -15 -8 3 12.1
    -15 8 2 -0.5
    -15 -8 2 -0.6
    -15 -8 2 1.6
    -15 8 1 136.29
    -15 -8 1 149.49
    -15 -8 1 94.59
    -15 8 0 32.6
    -15 -8 0 39.1
    -15 -8 0 45.3
    -15 8 -1 254.87
    -15 8 -1 249.68
    -15 8 -1 265.77
    -15 -8 -1 277.97
    -15 8 -2 2.6
    -15 8 -2 18
    15 8 2 1.4
    -15 8 -2 4.5
    -15 -8 -2 2.3
    15 8 3 91.59
    -15 8 -3 109.79
    -15 8 -3 87.49
    -15 8 -4 14.6
    15 8 4 30.5
    15 8 5 -4.7
    15 8 6 -7.4
    -15 9 6 10.3
    -15 -9 6 -21.1
    -15 -9 6 6.1
    -15 9 5 11.9
    -15 -9 5 2.8
    -15 -9 5 6.6
    -15 9 4 66.19
    -15 -9 4 35.7
    -15 -9 4 46
    -15 9 3 23.7
    -15 -9 3 33.1
    -15 -9 3 5.2
    -15 -9 2 -0.5
    -15 -9 2 5.6
    -15 9 1 33.5
    -15 -9 1 44
    -15 -9 1 38.1
    -15 9 0 106.49
    -15 -9 0 90.79
    -15 -9 0 128.09
    15 9 1 32.5
    -15 9 -1 21.9
    -15 -9 -1 8.1
    15 9 2 11
    -15 9 -2 4.8
    -15 -9 -2 -0.8
    -15 9 -3 70.79
    -15 9 -3 41
    15 9 3 35.8
    15 9 4 12.7
    15 9 5 30.8
    15 9 6 22.8
    -15 10 5 16.9
    -15 -10 5 16.4
    -15 -10 5 -1.8
    -15 10 4 23.9
    -15 -10 4 24.3
    -15 -10 4 18.8
    -15 10 3 33.7
    -15 -10 3 35.9
    -15 -10 3 65.59
    -15 10 2 48.7
    -15 -10 2 49.1
    -15 -10 2 40.2
    -15 10 1 84.69
    -15 -10 1 48.2
    -15 -10 1 72.09
    -15 10 0 12.5
    -15 -10 0 14
    -15 -10 0 34.5
    15 10 1 64.99
    -15 10 -1 67.59
    -15 -10 -1 65.09
    15 10 2 31.9
    -15 10 -2 46.1
    -15 -10 -2 22.6
    15 10 3 25.4
    -15 10 -3 9.4
    15 10 4 39.7
    -15 10 -4 38.2
    15 10 5 185.88
    -15 10 -5 122.99
    -15 11 5 20.9
    -15 -11 5 9.3
    -15 -11 5 19.5
    -15 11 4 59.69
    -15 -11 4 8
    -15 -11 4 26.3
    -15 11 3 84.99
    -15 -11 3 33.5
    -15 -11 3 53.79
    -15 11 2 124.59
    -15 -11 2 142.59
    -15 -11 2 153.68
    -15 11 1 15.2
    -15 -11 1 5.5
    -15 -11 1 -5.2
    -15 11 0 72.79
    -15 -11 0 61.69
    -15 -11 0 48
    15 11 1 -5.6
    -15 11 -1 12.6
    -15 -11 -1 -9.6
    -15 -11 -1 3.6
    15 11 2 62.99
    -15 11 -2 82.29
    -15 -11 -2 47.1
    15 11 3 64.49
    -15 11 -3 65.19
    -15 -11 -3 78.99
    -15 11 -4 178.78
    15 11 4 223.28
    15 11 5 25.2
    -15 -12 5 6.7
    -15 12 4 24.4
    -15 -12 4 10.5
    -15 -12 4 -2.5
    -15 12 3 83.69
    -15 -12 3 47.2
    -15 -12 3 92.39
    -15 12 2 26.4
    -15 -12 2 22.5
    -15 -12 2 23.8
    -15 12 1 83.29
    -15 -12 1 78.39
    -15 -12 1 64.69
    -15 12 0 71.59
    15 12 0 11.4
    -15 -12 0 51.59
    -15 -12 0 38.2
    15 12 1 19.2
    -15 12 -1 43.8
    -15 -12 -1 17.8
    -15 -12 -1 17.6
    15 12 2 40.2
    -15 12 -2 35.6
    -15 -12 -2 39.2
    -15 12 -3 185.88
    15 12 3 220.68
    -15 -12 -3 279.47
    15 12 4 47.6
    -15 13 4 83.99
    -15 -13 4 96.19
    -15 -13 4 82.09
    -15 13 3 0.3
    -15 -13 3 8.2
    -15 -13 3 3.2
    -15 13 2 11.4
    -15 -13 2 26.6
    -15 -13 2 31.4
    -15 13 1 50.89
    -15 -13 1 36.3
    -15 -13 1 42.9
    -15 13 0 219.08
    15 13 0 131.99
    -15 -13 0 162.68
    -15 -13 0 182.78
    -15 13 -1 42.5
    15 13 1 38.7
    -15 -13 -1 17.8
    -15 -13 -1 25.2
    -15 13 -2 54.59
    15 13 2 34.5
    -15 -13 -2 28.8
    15 13 3 24.6
    -15 13 -3 29.6
    -15 -13 -3 41.2
    15 13 4 13.4
    -15 14 3 -4.8
    -15 -14 3 -10.9
    -15 -14 3 3.7
    -15 14 2 14.6
    -15 -14 2 11.2
    -15 -14 2 -7.4
    -15 -14 1 8
    -15 -14 1 8.9
    -15 14 0 140.59
    15 14 0 59.79
    -15 -14 0 96.49
    -15 -14 0 142.49
    15 14 1 14.5
    -15 14 -1 44.4
    -15 -14 -1 19.9
    -15 14 -2 22.2
    15 14 2 0.7
    15 14 3 -3.5
    -15 -14 -3 1.9
    -15 15 2 177.08
    -15 -15 2 133.99
    -15 -15 2 117.29
    -15 15 1 56.39
    -15 -15 1 24.1
    -15 -15 1 14.8
    15 15 0 38.8
    -15 15 0 81.89
    -15 -15 0 31.5
    -15 15 -1 33.9
    15 15 1 14.6
    -15 -15 -1 -7
    -15 -15 -1 8
    15 15 2 66.19
    -15 -15 -2 29.3
    -15 -15 -2 29.2
    -15 -16 1 90.79
    -15 -16 1 78.19
    15 16 0 14.7
    -15 16 0 5.7
    -15 -16 0 -3
    -15 -16 0 -9.2
    15 16 1 34.3
    -15 -16 -1 19.5
    -16 0 6 9.6
    -16 0 6 9.3
    -16 0 5 7.4
    -16 0 5 -0.3
    -16 0 4 820.02
    -16 0 4 840.42
    -16 0 3 16.1
    -16 0 3 1.5
    -16 0 2 278.57
    -16 0 2 326.17
    -16 0 1 -6.4
    -16 0 1 -3.7
    -16 0 0 57.29
    -16 0 0 81.59
    -16 0 -1 3.6
    -16 0 -2 103.89
    -16 0 -3 -3.1
    -16 1 6 9.1
    -16 1 6 14.3
    -16 -1 6 16.4
    -16 -1 6 16.6
    -16 1 5 12
    -16 1 5 16.3
    -16 -1 5 16.2
    -16 -1 5 4.9
    -16 1 4 66.09
    -16 1 4 101.09
    -16 -1 4 89.79
    -16 -1 4 81.49
    -16 1 3 95.09
    -16 1 3 141.39
    -16 -1 3 104.89
    -16 -1 3 113.09
    -16 1 2 11.7
    -16 1 2 9.1
    -16 -1 2 12.1
    -16 -1 2 -4.3
    -16 1 1 24.8
    -16 1 1 6.1
    -16 -1 1 9.3
    -16 1 0 65.09
    -16 1 0 53.29
    -16 -1 0 69.49
    -16 -1 0 74.89
    -16 1 -1 16
    -16 1 -1 20.2
    -16 -1 -1 15.8
    -16 1 -2 5.4
    -16 -1 -2 0.7
    -16 1 -3 122.59
    -16 2 6 21.9
    -16 2 6 1.3
    -16 -2 6 4.7
    -16 2 5 56.29
    -16 2 5 23
    -16 -2 5 48.4
    -16 -2 5 39.3
    -16 2 4 325.27
    -16 2 4 273.07
    -16 -2 4 265.17
    -16 -2 4 326.87
    -16 2 3 13.1
    -16 2 3 10.1
    -16 -2 3 9.5
    -16 -2 3 3
    -16 2 2 -0.5
    -16 2 2 11.3
    -16 -2 2 2
    -16 -2 2 -1.2
    -16 2 1 44.3
    -16 -2 1 30
    -16 -2 1 33.6
    -16 2 0 19
    -16 2 0 15.1
    -16 -2 0 34.6
    -16 -2 0 26
    -16 2 -1 29.7
    -16 2 -1 26
    -16 -2 -1 22
    -16 2 -2 -2
    -16 -2 -2 1.1
    -16 2 -3 7.4
    -16 3 6 38.4
    -16 3 6 27.1
    -16 -3 6 24.7
    -16 3 5 20.6
    -16 3 5 17.6
    -16 -3 5 11
    -16 -3 5 17.9
    -16 3 4 8.9
    -16 3 4 16.3
    -16 -3 4 2.4
    -16 -3 4 3
    -16 3 3 10
    -16 3 3 4
    -16 -3 3 27.3
    -16 -3 3 23.1
    -16 3 2 12.3
    -16 3 2 -0.8
    -16 -3 2 0.5
    -16 -3 2 -4.1
    -16 3 1 48.1
    -16 3 1 45.4
    -16 -3 1 48.9
    -16 -3 1 56.99
    -16 3 0 196.88
    -16 3 0 171.78
    -16 -3 0 183.68
    -16 -3 0 182.18
    -16 3 -1 29.7
    -16 3 -1 39.9
    -16 -3 -1 40.4
    -16 3 -2 3.2
    -16 -3 -2 4.4
    -16 3 -3 0.8
    -16 4 6 8.7
    -16 4 6 8.3
    -16 -4 6 35.4
    -16 -4 6 21.2
    -16 4 5 7.7
    -16 4 5 8.4
    -16 -4 5 -5.1
    -16 -4 5 2.2
    -16 4 4 36.8
    -16 4 4 43.1
    -16 -4 4 62.29
    -16 -4 4 32.8
    -16 4 3 28
    -16 4 3 29.4
    -16 -4 3 38.8
    -16 -4 3 18.3
    -16 4 2 5.9
    -16 4 2 0.6
    -16 -4 2 7.8
    -16 -4 2 2.8
    -16 4 1 86.79
    -16 4 1 115.49
    -16 -4 1 120.79
    -16 -4 1 115.89
    -16 4 0 0.3
    -16 4 0 6.6
    -16 -4 0 7.5
    -16 -4 0 15.1
    -16 4 -1 46.1
    -16 4 -1 39.1
    -16 -4 -1 40.3
    -16 4 -2 6
    -16 -4 -2 8.2
    -16 4 -3 14
    -16 5 6 4
    -16 -5 6 -6.1
    -16 5 5 8
    -16 5 5 20.7
    -16 -5 5 0.9
    -16 -5 5 14.6
    -16 5 4 31.4
    -16 5 4 36.8
    -16 -5 4 31.7
    -16 -5 4 16.1
    -16 5 3 353.06
    -16 5 3 340.27
    -16 -5 3 356.86
    -16 -5 3 340.07
    -16 5 2 10.5
    -16 5 2 11.2
    -16 -5 2 7.9
    -16 -5 2 2
    -16 5 1 234.68
    -16 5 1 219.88
    -16 -5 1 242.08
    -16 -5 1 217.38
    -16 5 0 30.8
    -16 5 0 36.9
    -16 -5 0 25.3
    -16 -5 0 22.1
    -16 5 -1 91.49
    -16 5 -1 112.49
    -16 -5 -1 76.59
    -16 5 -2 5.4
    -16 -5 -2 8.5
    -16 5 -3 463.55
    -16 5 -4 13
    -16 6 6 2.7
    -16 6 6 3.3
    -16 -6 6 -0.3
    -16 -6 6 -0.1
    -16 6 5 35.3
    -16 6 5 12.3
    -16 -6 5 4.6
    -16 -6 5 26.2
    -16 6 4 80.99
    -16 6 4 84.29
    -16 -6 4 54.29
    -16 -6 4 43.4
    -16 6 3 29.1
    -16 6 3 30.2
    -16 -6 3 27.8
    -16 -6 3 8.9
    -16 6 2 224.98
    -16 6 2 238.38
    -16 -6 2 237.68
    -16 -6 2 274.07
    -16 6 1 28
    -16 6 1 19.1
    -16 -6 1 25.1
    -16 -6 1 7.2
    -16 6 0 13.2
    -16 6 0 2.9
    -16 -6 0 7.7
    -16 -6 0 -2.1
    -16 6 -1 40.8
    -16 6 -1 35.5
    -16 -6 -1 35.4
    -16 6 -2 137.09
    -16 6 -2 96.09
    -16 -6 -2 135.19
    -16 6 -3 14.6
    -16 6 -4 33.6
    -16 7 6 33.3
    -16 7 6 27.9
    -16 -7 6 10.9
    -16 -7 6 -13.9
    -16 7 5 65.29
    -16 7 5 55.69
    -16 -7 5 23.8
    -16 -7 5 34.3
    -16 7 4 19
    -16 7 4 13
    -16 -7 4 12.7
    -16 -7 4 5.2
    -16 7 3 92.09
    -16 7 3 75.49
    -16 -7 3 99.49
    -16 -7 3 47.1
    -16 7 2 11.7
    -16 7 2 29
    -16 -7 2 30.2
    -16 -7 2 19.7
    -16 7 1 123.99
    -16 7 1 154.68
    -16 -7 1 145.09
    -16 -7 1 169.08
    -16 7 0 83.49
    -16 7 0 87.79
    -16 -7 0 93.39
    -16 -7 0 49.7
    -16 7 -1 124.09
    -16 7 -1 114.69
    -16 7 -1 117.69
    -16 -7 -1 120.69
    -16 7 -2 36.1
    -16 7 -2 22.3
    -16 7 -2 16.4
    -16 -7 -2 18.2
    -16 7 -3 49.5
    -16 7 -4 45.4
    16 7 4 45
    16 7 5 32.5
    -16 8 5 14.4
    -16 8 5 14.8
    -16 -8 5 40.6
    -16 8 4 5.3
    -16 8 4 10.2
    -16 -8 4 12.5
    -16 -8 4 -1.5
    -16 8 3 7.5
    -16 8 3 -2.9
    -16 -8 3 12.6
    -16 -8 3 -10.7
    -16 8 2 32.9
    -16 8 2 65.99
    -16 -8 2 50.39
    -16 -8 2 43
    -16 8 1 94.29
    -16 -8 1 107.89
    -16 -8 1 100.79
    -16 8 0 67.19
    -16 -8 0 59.49
    -16 -8 0 50.79
    -16 8 -1 61.19
    -16 8 -1 47
    -16 -8 -1 30.5
    -16 8 -2 96.39
    -16 8 -2 126.69
    -16 8 -2 86.59
    -16 -8 -2 103.69
    -16 8 -3 2.5
    16 8 3 12.2
    -16 -8 -3 -0.1
    -16 8 -4 29.1
    16 8 4 36.3
    -16 8 -5 -6
    16 8 5 13.6
    -16 9 5 63.99
    -16 -9 5 16.8
    -16 -9 5 31.3
    -16 9 4 15.1
    -16 -9 4 11.1
    -16 -9 4 17.5
    -16 9 3 42.8
    -16 -9 3 27.4
    -16 -9 3 26.2
    -16 9 2 12.1
    -16 -9 2 4.6
    -16 -9 2 4.7
    -16 9 1 117.49
    -16 -9 1 96.89
    -16 -9 1 100.59
    -16 9 0 37.1
    -16 -9 0 32.8
    -16 -9 0 28.6
    -16 9 -1 69.59
    -16 -9 -1 65.69
    -16 -9 -1 53.59
    16 9 2 9.6
    -16 9 -2 2.6
    -16 -9 -2 3.9
    -16 9 -3 40.4
    16 9 3 45.8
    -16 -9 -3 45.9
    16 9 4 -1
    -16 9 -5 226.68
    16 9 5 231.08
    -16 10 5 -0.5
    -16 -10 5 9
    -16 -10 5 18.6
    -16 10 4 23.3
    -16 -10 4 19.7
    -16 10 3 42.2
    -16 -10 3 28.7
    -16 -10 3 18.1
    -16 10 2 218.38
    -16 -10 2 165.18
    -16 -10 2 195.98
    -16 10 1 11
    -16 -10 1 4.2
    -16 -10 1 19
    -16 10 0 16.8
    -16 -10 0 9.8
    -16 -10 0 13.5
    -16 10 -1 0.4
    -16 -10 -1 7.6
    -16 -10 -1 5
    16 10 2 277.57
    -16 10 -2 244.38
    -16 -10 -2 283.57
    16 10 3 86.39
    -16 10 -3 73.09
    -16 -10 -3 86.09
    16 10 4 12.5
    16 10 5 18.3
    -16 11 4 5.8
    -16 -11 4 0.5
    -16 -11 4 43.4
    -16 11 3 58.09
    -16 -11 3 12.5
    -16 -11 3 57.59
    -16 11 2 97.99
    -16 -11 2 67.59
    -16 -11 2 52.29
    -16 11 1 43.6
    -16 -11 1 34.3
    -16 -11 1 50.39
    -16 11 0 -2.6
    -16 -11 0 -2.8
    -16 -11 0 -8.8
    16 11 1 11.6
    -16 11 -1 23.8
    -16 -11 -1 23.2
    -16 -11 -1 12.7
    16 11 2 111.19
    -16 11 -2 110.19
    -16 -11 -2 129.79
    16 11 3 7.8
    -16 11 -3 8.3
    -16 -11 -3 11.4
    16 11 4 5.9
    -16 12 4 15.8
    -16 -12 4 11.2
    -16 -12 4 16.3
    -16 12 3 5.3
    -16 -12 3 -2.5
    -16 12 2 184.78
    -16 -12 2 111.99
    -16 -12 2 127.29
    -16 -12 1 39.5
    -16 -12 1 41.3
    -16 12 0 20.6
    -16 -12 0 -4.2
    -16 -12 0 6.9
    16 12 1 48.1
    -16 12 -1 62.19
    -16 -12 -1 61.49
    -16 -12 -1 52.69
    16 12 2 106.29
    -16 12 -2 119.19
    -16 -12 -2 88.19
    16 12 3 12.7
    -16 12 -3 13.9
    16 12 4 -8.5
    -16 13 3 12.8
    -16 -13 3 7.2
    -16 -13 3 23
    -16 13 2 53.69
    -16 -13 2 22.3
    -16 13 1 64.29
    -16 -13 1 47.9
    -16 13 0 39.1
    -16 -13 0 31.6
    16 13 1 94.49
    -16 13 -1 142.99
    -16 -13 -1 151.78
    -16 13 -2 7.7
    16 13 3 1.6
    -16 -13 -3 4.1
    -16 14 2 97.79
    -16 -14 2 64.69
    -16 -14 2 49
    -16 14 1 10.9
    -16 -14 1 -5
    -16 -14 1 -1.8
    16 14 0 65.89
    -16 -14 0 100.19
    -16 -14 0 62.79
    -16 14 -1 26.8
    16 14 1 -10.9
    -16 -14 -1 -0.3
    -16 -14 -1 7.4
    -16 14 -2 35
    16 14 2 13.7
    -16 -14 -2 -1.2
    -16 -14 -2 -9.4
    -16 -15 1 59.39
    -16 15 0 15.4
    16 15 0 -10.5
    -16 -15 0 15.2
    -16 -15 0 -0.8
    -17 0 6 52.69
    -17 0 6 26.9
    -17 0 5 6.4
    -17 0 5 4.4
    -17 0 4 158.48
    -17 0 4 175.48
    -17 0 3 9.9
    -17 0 3 -3.3
    -17 0 2 35.9
    -17 0 2 46.7
    -17 0 1 0.6
    -17 0 1 5.1
    -17 0 0 1.7
    -17 0 0 -2
    -17 0 -1 1.5
    -17 0 -1 0.8
    -17 0 -2 197.78
    -17 0 -3 -2.5
    -17 1 6 108.99
    -17 1 6 132.79
    -17 -1 6 80.89
    -17 -1 6 100.09
    -17 1 5 35.7
    -17 1 5 32.4
    -17 -1 5 44.7
    -17 -1 5 65.29
    -17 1 4 386.06
    -17 1 4 404.26
    -17 -1 4 389.36
    -17 -1 4 369.26
    -17 1 3 1.8
    -17 1 3 13.8
    -17 -1 3 2.2
    -17 -1 3 15.6
    -17 1 2 9.5
    -17 -1 2 16.3
    -17 -1 2 10.1
    -17 1 1 7.1
    -17 1 1 12.9
    -17 -1 1 21.7
    -17 -1 1 -1.4
    -17 1 0 21.9
    -17 1 0 32.5
    -17 -1 0 24.5
    -17 -1 0 19.3
    -17 1 -1 10
    -17 1 -1 22.4
    -17 -1 -1 34.4
    -17 -1 -1 16
    -17 1 -2 23
    -17 -1 -2 32.9
    -17 1 -3 31.9
    -17 -1 -3 26.3
    -17 2 6 22.9
    -17 2 6 -5
    -17 -2 6 3
    -17 -2 6 1.9
    -17 2 5 240.88
    -17 2 5 247.78
    -17 -2 5 213.98
    -17 -2 5 216.98
    -17 2 4 3.1
    -17 2 4 22.3
    -17 -2 4 14.9
    -17 -2 4 11.2
    -17 2 3 128.59
    -17 2 3 120.99
    -17 -2 3 113.99
    -17 -2 3 132.39
    -17 2 2 24.7
    -17 2 2 20.7
    -17 -2 2 11.3
    -17 -2 2 21.7
    -17 2 1 110.99
    -17 2 1 99.59
    -17 -2 1 115.09
    -17 -2 1 133.89
    -17 2 0 -5.8
    -17 -2 0 -0.8
    -17 -2 0 6.4
    -17 2 -1 109.59
    -17 2 -1 111.29
    -17 -2 -1 121.59
    -17 -2 -1 110.39
    -17 2 -2 57.69
    -17 -2 -2 45.5
    -17 2 -3 13
    -17 -2 -3 24.4
    -17 3 6 18
    -17 3 6 26.9
    -17 -3 6 9.9
    -17 -3 6 4.9
    -17 3 5 36.8
    -17 3 5 51.29
    -17 -3 5 42.4
    -17 -3 5 30.9
    -17 3 4 18.5
    -17 3 4 24
    -17 -3 4 6.6
    -17 -3 4 15.8
    -17 3 3 1.3
    -17 3 3 13.4
    -17 -3 3 11.4
    -17 -3 3 9.3
    -17 3 2 52.29
    -17 3 2 42.1
    -17 -3 2 47.2
    -17 -3 2 32.7
    -17 3 1 5.8
    -17 3 1 4.9
    -17 -3 1 13.2
    -17 -3 1 10.7
    -17 3 0 195.18
    -17 3 0 169.68
    -17 -3 0 195.98
    -17 -3 0 204.98
    -17 3 -1 4.5
    -17 3 -1 3.1
    -17 -3 -1 2
    -17 -3 -1 2.2
    -17 3 -2 115.19
    -17 -3 -2 123.99
    -17 3 -3 -0.5
    -17 -3 -3 13
    -17 3 -4 18.4
    -17 4 6 -2.3
    -17 4 6 0.6
    -17 -4 6 4.8
    -17 -4 6 -0.3
    -17 4 5 15.1
    -17 4 5 24.4
    -17 -4 5 22.3
    -17 -4 5 24.8
    -17 4 4 17.1
    -17 4 4 22
    -17 -4 4 5
    -17 -4 4 20.2
    -17 4 3 86.59
    -17 4 3 125.59
    -17 -4 3 93.19
    -17 -4 3 112.69
    -17 4 2 14.9
    -17 4 2 21
    -17 -4 2 11.4
    -17 -4 2 13.4
    -17 4 1 34.7
    -17 4 1 42.7
    -17 -4 1 40
    -17 -4 1 51.09
    -17 4 0 14.6
    -17 4 0 10.2
    -17 -4 0 6.7
    -17 -4 0 10.9
    -17 4 -1 71.99
    -17 4 -1 69.39
    -17 -4 -1 72.29
    -17 -4 -1 82.69
    -17 4 -2 72.09
    -17 -4 -2 87.39
    -17 4 -3 114.99
    -17 -4 -3 134.39
    -17 4 -4 5.9
    -17 5 5 15
    -17 5 5 23.2
    -17 -5 5 15.4
    -17 5 4 10.4
    -17 5 4 12.4
    -17 -5 4 13.4
    -17 -5 4 13.3
    -17 5 3 69.89
    -17 5 3 87.99
    -17 -5 3 78.89
    -17 -5 3 107.09
    -17 5 2 11.1
    -17 5 2 5.3
    -17 -5 2 14.3
    -17 -5 2 16.9
    -17 5 1 28.1
    -17 5 1 38.7
    -17 -5 1 40
    -17 -5 1 18.7
    -17 5 0 61.59
    -17 5 0 46.4
    -17 -5 0 39.8
    -17 -5 0 89.09
    -17 5 -1 68.29
    -17 5 -1 78.29
    -17 -5 -1 110.29
    -17 -5 -1 52.99
    -17 5 -2 -1.2
    -17 5 -2 6.2
    -17 -5 -2 -4.3
    -17 5 -3 128.89
    -17 -5 -3 116.59
    -17 5 -4 115.89
    -17 6 5 41.2
    -17 6 5 85.49
    -17 -6 5 42.4
    -17 -6 5 54.99
    -17 6 4 18.5
    -17 6 4 18.1
    -17 -6 4 14.6
    -17 -6 4 26.8
    -17 6 3 234.68
    -17 6 3 247.08
    -17 -6 3 181.58
    -17 -6 3 243.38
    -17 6 2 40.6
    -17 6 2 43.6
    -17 -6 2 34.6
    -17 -6 2 23.8
    -17 6 1 18.7
    -17 6 1 37.4
    -17 -6 1 26.3
    -17 -6 1 20.9
    -17 6 0 6.4
    -17 6 0 4.9
    -17 -6 0 6.3
    -17 -6 0 1.4
    -17 6 -1 72.79
    -17 6 -1 64.19
    -17 -6 -1 76.19
    -17 -6 -1 97.19
    -17 6 -2 80.69
    -17 6 -2 112.79
    -17 6 -2 112.59
    -17 -6 -2 112.49
    -17 6 -3 274.87
    -17 -6 -3 269.77
    -17 6 -4 2.8
    -17 6 -5 -10.6
    -17 7 5 27.2
    -17 -7 5 8.9
    -17 -7 5 -5.4
    -17 7 4 7.9
    -17 7 4 -1.1
    -17 -7 4 -0.3
    -17 -7 4 9.7
    -17 7 3 19
    -17 7 3 23.6
    -17 -7 3 2.8
    -17 -7 3 27.3
    -17 7 2 41.5
    -17 7 2 31.4
    -17 -7 2 14.5
    -17 -7 2 30.6
    -17 7 1 7.7
    -17 7 1 4.6
    -17 -7 1 23.4
    -17 -7 1 8.5
    -17 7 0 289.77
    -17 7 0 259.97
    -17 -7 0 248.98
    -17 -7 0 268.07
    -17 7 -1 6.5
    -17 7 -1 19.6
    -17 7 -1 18.7
    -17 -7 -1 15.8
    -17 -7 -1 12.1
    -17 7 -2 84.59
    -17 7 -2 97.09
    -17 7 -2 73.59
    -17 -7 -2 68.79
    -17 7 -3 6.3
    -17 -7 -3 7.2
    -17 7 -4 -5.5
    -17 7 -5 -16.8
    -17 8 5 13
    -17 8 5 8.3
    -17 -8 5 6
    -17 -8 5 2
    -17 8 4 1
    -17 8 4 10
    -17 -8 4 20.6
    -17 -8 4 -6
    -17 8 3 2.1
    -17 8 3 -3
    -17 -8 3 10.2
    -17 -8 3 -1.6
    -17 8 2 16.6
    -17 8 2 13.3
    -17 -8 2 16.6
    -17 -8 2 3.4
    -17 8 1 126.69
    -17 -8 1 110.19
    -17 -8 1 79.39
    -17 8 0 29.6
    -17 -8 0 57.09
    -17 -8 0 37.7
    -17 8 -1 155.28
    -17 8 -1 154.38
    -17 -8 -1 158.48
    -17 -8 -1 161.28
    -17 8 -2 16.5
    -17 8 -2 18.3
    -17 -8 -2 20.6
    -17 8 -3 0.7
    -17 -8 -3 4.4
    -17 8 -4 3.3
    -17 8 -5 132.99
    -17 9 4 22.1
    -17 -9 4 15.3
    -17 -9 4 5.1
    -17 9 3 20.7
    -17 -9 3 18.9
    -17 -9 3 6.4
    -17 9 2 -4.2
    -17 -9 2 10.3
    -17 -9 2 4.7
    -17 9 1 36.4
    -17 -9 1 25.2
    -17 -9 1 36.9
    -17 9 0 23.8
    -17 -9 0 33.3
    -17 -9 0 12.5
    -17 9 -1 74.19
    -17 -9 -1 44.3
    -17 -9 -1 35.4
    -17 9 -2 1.4
    -17 -9 -2 -11.5
    -17 9 -3 -5.8
    -17 9 -3 7.4
    -17 -9 -3 16.4
    -17 9 -4 48.5
    17 9 4 40.5
    -17 10 4 32
    -17 -10 4 37.3
    -17 -10 4 11.7
    -17 10 3 129.99
    -17 -10 3 80.09
    -17 10 2 9.1
    -17 -10 2 33.3
    -17 -10 2 2.7
    -17 10 1 6.2
    -17 -10 1 5.2
    -17 -10 1 6.5
    -17 10 0 41.1
    -17 -10 0 33.4
    -17 -10 0 29.4
    -17 10 -1 10.9
    -17 -10 -1 29.7
    -17 -10 -1 9.5
    -17 10 -2 30.3
    -17 -10 -2 44.8
    -17 10 -3 264.57
    17 10 3 344.67
    -17 -10 -3 342.77
    17 10 4 10.9
    -17 10 -4 -0.8
    -17 11 3 23
    -17 -11 3 26.1
    -17 -11 3 10.7
    -17 11 2 80.19
    -17 -11 2 64.89
    -17 11 1 22.4
    -17 -11 1 23.4
    -17 -11 1 1.5
    -17 11 0 31.3
    -17 -11 0 50.19
    -17 -11 0 35.4
    -17 11 -1 11.8
    -17 -11 -1 9.3
    -17 -11 -1 26.6
    17 11 2 93.69
    -17 11 -2 95.19
    -17 -11 -2 89.19
    -17 11 -3 5.2
    17 11 3 -2.4
    -17 -11 -3 2
    -17 12 3 77.09
    -17 -12 3 45.5
    -17 -12 3 70.69
    -17 12 2 24.6
    -17 -12 2 -2.6
    -17 -12 2 5.5
    -17 12 1 50.39
    -17 -12 1 58.29
    -17 12 0 16.1
    -17 -12 0 -2.6
    -17 12 -1 128.09
    -17 -12 -1 150.18
    -17 12 -2 24.3
    -17 -12 -2 15.5
    17 12 3 108.39
    -17 -12 -3 144.39
    -17 13 2 66.59
    -17 -13 2 44.7
    -17 -13 2 23
    -17 13 1 62.89
    -17 -13 1 25.3
    -17 -13 1 48.5
    -17 13 0 34.1
    -17 -13 0 15.8
    -17 -13 0 9.5
    -17 13 -1 72.79
    -17 -13 -1 39
    -17 -13 -1 31.5
    17 13 2 6.7
    -17 -13 -2 15.7
    -17 -13 -2 11.6
    -18 0 5 25.9
    -18 0 4 44.9
    -18 0 4 19.7
    -18 0 3 -2
    -18 0 3 11.2
    -18 0 2 110.29
    -18 0 2 97.39
    -18 0 1 7.1
    -18 0 1 9.9
    -18 0 0 11.6
    -18 0 0 12.2
    -18 0 -1 -6.2
    -18 0 -1 -0.3
    -18 0 -2 80.59
    -18 0 -3 3.5
    -18 0 -4 70.19
    -18 1 5 8.9
    -18 -1 5 16.2
    -18 -1 5 22.4
    -18 1 4 13.6
    -18 1 4 15.4
    -18 -1 4 -0.8
    -18 -1 4 8.4
    -18 1 3 56.19
    -18 1 3 35
    -18 -1 3 55.19
    -18 -1 3 46.2
    -18 1 2 35.7
    -18 1 2 24.6
    -18 -1 2 32.5
    -18 -1 2 32.1
    -18 1 1 0.9
    -18 1 1 24.4
    -18 -1 1 5.1
    -18 -1 1 0.6
    -18 1 0 7.5
    -18 1 0 10.7
    -18 -1 0 5.9
    -18 -1 0 10.5
    -18 1 -1 21.9
    -18 1 -1 21.6
    -18 -1 -1 18.5
    -18 -1 -1 28.1
    -18 1 -2 -2.2
    -18 -1 -2 6.1
    -18 1 -3 12
    -18 -1 -3 9.1
    -18 1 -4 -1
    -18 -1 -4 6
    -18 2 5 -8.8
    -18 -2 5 -0.6
    -18 -2 5 8.2
    -18 2 4 -4
    -18 2 4 12.5
    -18 -2 4 4.6
    -18 -2 4 8.5
    -18 2 3 -2.1
    -18 2 3 7.4
    -18 -2 3 -1.4
    -18 -2 3 14.8
    -18 2 2 84.39
    -18 2 2 115.79
    -18 -2 2 144.19
    -18 -2 2 73.79
    -18 2 1 49.2
    -18 2 1 28.6
    -18 -2 1 37.5
    -18 -2 1 47.3
    -18 2 0 39
    -18 2 0 34.4
    -18 -2 0 32.4
    -18 -2 0 38.6
    -18 2 -1 28.4
    -18 2 -1 31.3
    -18 -2 -1 20.3
    -18 -2 -1 22.6
    -18 2 -2 236.98
    -18 -2 -2 218.88
    -18 2 -3 14.3
    -18 -2 -3 7.7
    -18 2 -4 -9.4
    -18 -2 -4 -13.8
    -18 3 5 -7.9
    -18 -3 5 -2.2
    -18 -3 5 15.6
    -18 3 4 8
    -18 3 4 18.5
    -18 -3 4 12.4
    -18 -3 4 -0.5
    -18 3 3 4.4
    -18 3 3 0.6
    -18 -3 3 7.4
    -18 -3 3 1.9
    -18 3 2 93.09
    -18 3 2 92.79
    -18 -3 2 53.49
    -18 -3 2 90.09
    -18 3 1 6.3
    -18 3 1 5.8
    -18 -3 1 17.5
    -18 -3 1 0.4
    -18 3 0 14.5
    -18 3 0 16.6
    -18 -3 0 13.3
    -18 -3 0 15.7
    -18 3 -1 -3
    -18 -3 -1 10.4
    -18 -3 -1 2
    -18 3 -2 74.99
    -18 -3 -2 50.59
    -18 3 -3 9.5
    -18 -3 -3 9.6
    -18 -3 -4 3.5
    -18 4 5 14.9
    -18 -4 5 3.8
    -18 -4 5 -1.1
    -18 4 4 -2.9
    -18 4 4 14.2
    -18 -4 4 9.1
    -18 -4 4 4.1
    -18 4 3 6.6
    -18 4 3 16.8
    -18 -4 3 26.8
    -18 -4 3 7.7
    -18 4 2 99.09
    -18 4 2 124.29
    -18 -4 2 112.89
    -18 -4 2 98.49
    -18 4 1 27
    -18 4 1 22.2
    -18 -4 1 34.4
    -18 -4 1 32.8
    -18 4 0 13.5
    -18 4 0 9.2
    -18 -4 0 13.5
    -18 -4 0 5.1
    -18 4 -1 19.9
    -18 4 -1 30.8
    -18 -4 -1 22.1
    -18 -4 -1 17.1
    -18 4 -2 260.57
    -18 4 -2 254.57
    -18 -4 -2 269.07
    -18 4 -3 1.7
    -18 -4 -3 1.1
    -18 4 -4 3.6
    -18 5 5 56.19
    -18 -5 5 83.59
    -18 5 4 24.1
    -18 5 4 17.2
    -18 -5 4 3.4
    -18 -5 4 -7.2
    -18 5 3 113.89
    -18 5 3 105.69
    -18 -5 3 100.19
    -18 -5 3 113.99
    -18 5 2 23
    -18 5 2 23
    -18 -5 2 14.7
    -18 -5 2 24
    -18 5 1 125.79
    -18 5 1 100.19
    -18 -5 1 127.79
    -18 -5 1 124.59
    -18 5 0 5.9
    -18 5 0 0.2
    -18 -5 0 14.3
    -18 -5 0 8.6
    -18 5 -1 206.88
    -18 5 -1 221.98
    -18 -5 -1 227.48
    -18 -5 -1 257.47
    -18 5 -2 26.2
    -18 5 -2 27.6
    -18 -5 -2 15.5
    -18 5 -3 109.69
    -18 -5 -3 104.69
    -18 5 -4 1.5
    -18 -5 -4 -1.3
    -18 5 -5 44.8
    -18 6 5 19.2
    -18 -6 5 9.9
    -18 6 4 81.39
    -18 6 4 82.59
    -18 -6 4 58.59
    -18 6 3 18.5
    -18 6 3 15.3
    -18 -6 3 11.7
    -18 -6 3 3.6
    -18 6 2 68.09
    -18 6 2 108.59
    -18 -6 2 82.89
    -18 -6 2 65.19
    -18 6 1 65.99
    -18 6 1 49.4
    -18 -6 1 34.7
    -18 -6 1 35.1
    -18 6 0 5.7
    -18 -6 0 12.4
    -18 -6 0 11.1
    -18 6 -1 58.99
    -18 6 -1 60.99
    -18 -6 -1 89.49
    -18 -6 -1 46.1
    -18 6 -2 21.1
    -18 6 -2 28.5
    -18 -6 -2 0.6
    -18 6 -3 6.2
    -18 -6 -3 -1.8
    -18 6 -4 -5.2
    -18 -6 -4 2.8
    -18 7 4 10.4
    -18 7 4 23
    -18 -7 4 9.4
    -18 7 3 112.89
    -18 7 3 130.59
    -18 -7 3 136.19
    -18 -7 3 133.89
    -18 7 2 37.8
    -18 7 2 53.09
    -18 -7 2 34
    -18 -7 2 34
    -18 7 1 26
    -18 7 1 16
    -18 -7 1 23.8
    -18 -7 1 38
    -18 7 0 67.29
    -18 -7 0 49.2
    -18 -7 0 65.19
    -18 7 -1 32.4
    -18 7 -1 25.7
    -18 7 -1 34.4
    -18 -7 -1 10.3
    -18 -7 -1 23.9
    -18 7 -2 20.8
    -18 7 -2 4.6
    -18 -7 -2 13.6
    -18 7 -3 146.69
    -18 -7 -3 147.59
    -18 7 -4 13.1
    -18 -7 -4 17.9
    -18 8 4 19
    -18 8 4 15.6
    -18 -8 4 11.2
    -18 -8 4 15.3
    -18 8 3 21.2
    -18 8 3 28.3
    -18 -8 3 11.8
    -18 8 2 5
    -18 8 2 9.9
    -18 -8 2 -2.5
    -18 -8 2 11.4
    -18 8 1 43.4
    -18 -8 1 54.39
    -18 -8 1 48.3
    -18 -8 0 96.29
    -18 -8 0 85.89
    -18 8 -1 27.8
    -18 -8 -1 6.6
    -18 -8 -1 17.5
    -18 8 -2 19.9
    -18 8 -2 20.3
    -18 -8 -2 11.6
    -18 8 -3 7.1
    -18 8 -3 29.4
    -18 -8 -3 20.5
    -18 8 -4 105.29
    -18 -9 4 7.6
    -18 9 3 77.19
    -18 -9 3 46.9
    -18 -9 3 103.59
    -18 9 2 19.9
    -18 -9 2 19.2
    -18 -9 2 15.7
    -18 9 1 75.09
    -18 -9 1 37.9
    -18 -9 1 40.6
    -18 -9 0 12.3
    -18 -9 0 -1.3
    -18 9 -1 53.79
    -18 -9 -1 37.9
    -18 -9 -1 40.4
    -18 9 -2 17.5
    -18 -9 -2 3.6
    -18 9 -3 254.37
    -18 -9 -3 249.68
    -18 10 3 12.6
    -18 -10 3 4.1
    -18 -10 3 9
    -18 10 2 20.5
    -18 -10 2 4.1
    -18 -10 2 9.6
    -18 10 1 55.59
    -18 -10 1 27.9
    -18 -10 1 37.4
    -18 -10 0 202.48
    -18 -10 0 182.68
    -18 10 -1 92.29
    -18 -10 -1 94.49
    -18 10 -2 26
    -18 10 -3 -13.8
    -18 -10 -3 5.5
    -18 11 2 12.2
    -18 -11 2 -22.6
    -18 -11 2 3.5
    -18 11 1 48.5
    -18 -11 1 39.5
    -18 -11 1 40.2
    -18 -11 0 84.39
    -18 -11 0 112.59
    -18 11 -1 108.09
    -18 -11 -1 95.49
    -18 -11 -1 88.99
    -18 11 -2 -7.1
    -18 -11 -2 -7.9
    -18 -11 -2 0.9
    -18 12 1 83.59
    -18 -12 1 44.2
    -18 -12 1 56.79
    -18 12 0 221.78
    -18 -12 0 176.38
    -18 -12 0 182.88
    -18 12 -1 43.3
    -18 -12 -1 21
    -18 -12 -1 19.9
    -19 0 4 34.6
    -19 0 4 40.4
    -19 0 3 2.7
    -19 0 3 12.6
    -19 0 2 10.5
    -19 0 2 -3.3
    -19 0 1 11.2
    -19 0 1 0.1
    -19 0 0 131.69
    -19 0 0 129.79
    -19 0 -1 -1.1
    -19 0 -1 -6.7
    -19 0 -2 1.2
    -19 0 -4 24.6
    -19 1 4 0.9
    -19 1 4 27.8
    -19 -1 4 -6.1
    -19 -1 4 11.5
    -19 1 3 4.3
    -19 1 3 14.9
    -19 -1 3 10
    -19 -1 3 6.3
    -19 1 2 4.1
    -19 1 2 4.2
    -19 -1 2 11
    -19 -1 2 -2
    -19 1 1 22.7
    -19 1 1 7.4
    -19 -1 1 5.5
    -19 -1 1 20.5
    -19 1 0 30.5
    -19 1 0 15.2
    -19 -1 0 17.9
    -19 -1 0 13.6
    -19 1 -1 64.09
    -19 1 -1 55.99
    -19 -1 -1 49.8
    -19 -1 -1 45.2
    -19 1 -2 8.1
    -19 1 -2 -5.6
    -19 -1 -2 -0.4
    -19 1 -3 44.8
    -19 -1 -3 6.1
    -19 1 -4 56.49
    -19 -1 -4 35
    -19 2 4 32
    -19 2 4 13.3
    -19 -2 4 20.3
    -19 2 3 -12.3
    -19 2 3 4.2
    -19 -2 3 9.1
    -19 -2 3 -0.5
    -19 2 2 18.1
    -19 2 2 1.1
    -19 -2 2 3.2
    -19 -2 2 14.9
    -19 2 1 73.49
    -19 2 1 91.49
    -19 -2 1 68.69
    -19 -2 1 70.49
    -19 2 0 60.49
    -19 2 0 80.19
    -19 -2 0 67.59
    -19 -2 0 64.19
    -19 2 -1 25.6
    -19 2 -1 28.4
    -19 -2 -1 13.9
    -19 -2 -1 22.2
    -19 2 -2 -2.9
    -19 2 -2 3.2
    -19 -2 -2 -1.2
    -19 2 -3 2.8
    -19 -2 -3 1.9
    -19 2 -4 -0.8
    -19 -2 -4 -7.7
    -19 3 4 14.7
    -19 3 4 22.2
    -19 -3 4 28.1
    -19 -3 4 20.5
    -19 3 3 -8.3
    -19 3 3 13.9
    -19 -3 3 5.3
    -19 -3 3 0.2
    -19 3 2 2.3
    -19 3 2 -2
    -19 -3 2 4.4
    -19 -3 2 9.3
    -19 3 1 14
    -19 3 1 10.2
    -19 -3 1 9.2
    -19 -3 1 0
    -19 3 0 432.96
    -19 3 0 426.66
    -19 -3 0 453.35
    -19 -3 0 426.16
    -19 3 -1 -0.7
    -19 -3 -1 4.1
    -19 -3 -1 18.6
    -19 3 -2 -13.5
    -19 3 -2 -9.5
    -19 -3 -2 -2.9
    -19 3 -3 -12
    -19 -3 -3 -1.1
    -19 3 -4 55.59
    -19 -3 -4 26.4
    -19 4 4 -3.2
    -19 4 4 14.3
    -19 -4 4 7.5
    -19 -4 4 -5
    -19 4 3 29.4
    -19 4 3 4.1
    -19 -4 3 5.7
    -19 -4 3 20.4
    -19 4 2 9.6
    -19 4 2 -2.7
    -19 -4 2 11.9
    -19 -4 2 5.4
    -19 4 1 124.39
    -19 4 1 107.39
    -19 -4 1 90.29
    -19 -4 1 146.19
    -19 4 0 77.19
    -19 4 0 93.69
    -19 -4 0 78.79
    -19 -4 0 91.59
    -19 4 -1 99.59
    -19 4 -1 117.99
    -19 -4 -1 128.99
    -19 -4 -1 118.69
    -19 4 -2 2.2
    -19 -4 -2 10.7
    -19 4 -3 11.8
    -19 -4 -3 6.1
    -19 4 -4 2
    -19 -4 -4 10
    -19 5 4 -4.8
    -19 5 4 35.9
    -19 -5 4 5.5
    -19 -5 4 16.7
    -19 5 3 22.7
    -19 5 3 19
    -19 -5 3 12.8
    -19 -5 3 13.1
    -19 5 2 35.3
    -19 5 2 28.6
    -19 -5 2 14.8
    -19 -5 2 29
    -19 5 1 51.49
    -19 5 1 74.79
    -19 -5 1 68.79
    -19 -5 1 65.49
    -19 5 0 -3.4
    -19 5 0 -3
    -19 -5 0 -1.9
    -19 -5 0 4.2
    -19 5 -1 103.89
    -19 5 -1 142.59
    -19 -5 -1 114.29
    -19 -5 -1 117.09
    -19 5 -2 67.29
    -19 -5 -2 69.49
    -19 5 -3 6
    -19 -5 -3 -1.8
    -19 -5 -4 5.3
    -19 6 4 47
    -19 6 4 25.9
    -19 -6 4 19.9
    -19 -6 4 30.3
    -19 6 3 12.3
    -19 6 3 0.2
    -19 -6 3 -3.1
    -19 6 2 -4.1
    -19 6 2 24.5
    -19 -6 2 -3.2
    -19 -6 2 5.9
    -19 6 1 79.49
    -19 6 1 89.49
    -19 -6 1 81.69
    -19 -6 1 61.49
    -19 6 0 40
    -19 6 0 62.59
    -19 -6 0 81.89
    -19 -6 0 39.8
    -19 6 -1 117.89
    -19 6 -1 148.99
    -19 -6 -1 153.08
    -19 -6 -1 138.79
    -19 6 -2 14.6
    -19 6 -2 10.4
    -19 -6 -2 -0.4
    -19 6 -3 -7.7
    -19 6 -3 -8.2
    -19 -6 -3 -4.6
    -19 7 3 16.8
    -19 7 3 -4.2
    -19 -7 3 14.7
    -19 7 2 79.79
    -19 7 2 85.49
    -19 -7 2 81.09
    -19 -7 2 82.59
    -19 7 1 -2.5
    -19 7 1 9
    -19 -7 1 -1.3
    -19 -7 1 -3.5
    -19 7 0 89.99
    -19 7 0 99.89
    -19 -7 0 74.69
    -19 -7 0 72.79
    -19 7 -1 10.5
    -19 -7 -1 0
    -19 -7 -1 -5
    -19 7 -2 47.9
    -19 7 -2 45.7
    -19 -7 -2 59.89
    -19 7 -3 -1.7
    -19 7 -3 -14.8
    -19 -7 -3 2.3
    -19 8 3 12.6
    -19 -8 3 -1.3
    -19 -8 3 24.2
    -19 8 2 39.2
    -19 -8 2 9
    -19 8 1 118.69
    -19 -8 1 115.59
    -19 -8 1 121.39
    -19 8 0 36.8
    -19 -8 0 31.6
    -19 -8 0 25.9
    -19 -8 -1 67.19
    -19 -8 -1 108.19
    -19 8 -2 13.5
    -19 -8 -2 16.3
    -19 8 -3 34
    -19 8 -3 40.3
    -19 -8 -3 42.7
    -19 9 2 58.69
    -19 -9 2 18.7
    -19 -9 2 10.4
    -19 9 1 41.7
    -19 -9 1 30.1
    -19 -9 1 35.6
    -19 9 0 7.7
    -19 -9 0 6.9
    -19 9 -1 25.2
    -19 -9 -1 22.4
    -19 9 -2 120.09
    -19 -9 -2 201.18
    -19 -9 -2 135.19
    -19 10 1 120.49
    -19 -10 1 109.39
    -19 -10 1 92.59
    -19 10 0 14.3
    -19 -10 0 1
    -19 -10 0 15.3
    -19 10 -1 211.18
    -19 -10 -1 252.87
    -19 -10 -1 241.58
    -20 0 4 40.1
    -20 0 3 -2.3
    -20 0 3 21.2
    -20 0 2 46.6
    -20 0 2 46.5
    -20 0 1 18.5
    -20 0 1 -8.7
    -20 0 0 2.5
    -20 0 0 4.8
    -20 0 -1 1.5
    -20 0 -1 -2.3
    -20 0 -2 151.68
    -20 0 -2 156.58
    -20 0 -3 -13
    -20 1 3 38.1
    -20 1 3 8.3
    -20 -1 3 21.4
    -20 -1 3 22
    -20 1 2 14.1
    -20 1 2 8.5
    -20 -1 2 25.6
    -20 -1 2 12.2
    -20 1 1 -4.5
    -20 1 1 7.8
    -20 -1 1 -13
    -20 -1 1 11.8
    -20 1 0 -2.3
    -20 1 0 -2.8
    -20 -1 0 -1.1
    -20 -1 0 6.9
    -20 1 -1 3.2
    -20 1 -1 3.6
    -20 -1 -1 7.3
    -20 -1 -1 4.7
    -20 1 -2 1.2
    -20 1 -2 -13.6
    -20 -1 -2 -6.5
    -20 -1 -2 -1.7
    -20 1 -3 30.4
    -20 -1 -3 27.7
    -20 2 3 30.4
    -20 2 3 34.6
    -20 -2 3 18.9
    -20 2 2 2.8
    -20 2 2 3.1
    -20 -2 2 -2.4
    -20 -2 2 19.1
    -20 2 1 26
    -20 2 1 46.1
    -20 -2 1 37.6
    -20 -2 1 38.4
    -20 2 0 58.99
    -20 2 0 60.09
    -20 -2 0 71.49
    -20 -2 0 59.59
    -20 2 -1 1
    -20 2 -1 29.3
    -20 -2 -1 18.8
    -20 -2 -1 11.7
    -20 2 -2 -5.1
    -20 2 -2 -3
    -20 -2 -2 -1.4
    -20 -2 -2 7.5
    -20 2 -3 43.2
    -20 -2 -3 84.09
    -20 3 3 16.5
    -20 3 3 -7.7
    -20 -3 3 5.5
    -20 -3 3 2.1
    -20 3 2 64.09
    -20 3 2 74.59
    -20 -3 2 62.19
    -20 -3 2 58.29
    -20 3 1 12.1
    -20 3 1 7.4
    -20 -3 1 8.3
    -20 -3 1 5.6
    -20 3 0 4.5
    -20 3 0 26.6
    -20 -3 0 8.9
    -20 -3 0 13.2
    -20 3 -1 -4
    -20 3 -1 7
    -20 -3 -1 -13
    -20 -3 -1 8.3
    -20 3 -2 38.1
    -20 3 -2 29.8
    -20 -3 -2 34.6
    -20 -3 -2 24.8
    -20 3 -3 12.9
    -20 -3 -3 -3.8
    -20 4 3 32.1
    -20 4 3 17.1
    -20 -4 3 36.7
    -20 -4 3 15.1
    -20 4 2 12.8
    -20 4 2 -11
    -20 -4 2 -0.6
    -20 -4 2 -2.2
    -20 4 1 39.1
    -20 4 1 39.7
    -20 -4 1 41.6
    -20 -4 1 46.1
    -20 4 0 137.49
    -20 4 0 137.99
    -20 -4 0 118.89
    -20 -4 0 141.49
    -20 4 -1 23.1
    -20 -4 -1 33.5
    -20 -4 -1 16.2
    -20 4 -2 17.3
    -20 4 -2 7.1
    -20 -4 -2 5.1
    -20 -4 -2 26.2
    -20 4 -3 15
    -20 4 -3 9.2
    -20 -4 -3 10.5
    -20 5 3 71.39
    -20 -5 3 55.79
    -20 -5 3 37.7
    -20 5 2 20.9
    -20 5 2 14.3
    -20 -5 2 23.3
    -20 5 1 147.19
    -20 5 1 116.19
    -20 -5 1 158.88
    -20 -5 1 99.99
    -20 5 0 54.79
    -20 5 0 75.79
    -20 -5 0 49.99
    -20 -5 0 45.7
    -20 5 -1 75.59
    -20 5 -1 80.89
    -20 -5 -1 72.69
    -20 -5 -1 45.6
    -20 5 -2 8.2
    -20 5 -2 12
    -20 -5 -2 -0.4
    -20 -5 -2 10.8
    -20 5 -3 39.8
    -20 5 -3 68.39
    -20 -5 -3 58.89
    -20 6 2 30.4
    -20 6 2 8.4
    -20 -6 2 11.1
    -20 -6 2 -11.1
    -20 6 1 64.59
    -20 6 1 34.2
    -20 -6 1 48.3
    -20 -6 1 64.19
    -20 6 0 49.6
    -20 6 0 48
    -20 -6 0 34.4
    -20 -6 0 55.39
    -20 6 -1 -3.6
    -20 6 -1 26.9
    -20 -6 -1 4.9
    -20 -6 -1 9.5
    -20 6 -2 2
    -20 6 -2 5.8
    -20 -6 -2 13.2
    -20 7 2 65.39
    -20 7 2 49.2
    -20 -7 2 40.5
    -20 -7 2 55.19
    -20 7 1 105.29
    -20 7 1 94.89
    -20 -7 1 117.59
    -20 7 0 11.8
    -20 7 0 3.1
    -20 -7 0 -17.3
    -20 7 -1 146.89
    -20 7 -1 130.09
    -20 7 -2 48.9
    -20 7 -2 38.5
    -20 -7 -2 27.6
    -20 8 1 -6.7
    -20 -8 1 15
    -20 8 0 6.6
    -20 -8 0 10.4
    -20 -8 0 -6.6
    -20 8 -1 30
    -20 -8 -1 12.7
    -20 -8 -1 12.5
    -21 0 2 33.2
    -21 0 2 9.7
    -21 0 1 4.4
    -21 0 1 2.4
    -21 0 0 25.6
    -21 0 0 15.6
    -21 0 -1 8.7
    -21 0 -1 -2.4
    -21 0 -2 38.2
    -21 0 -2 41
    -21 1 2 12.6
    -21 1 2 20.3
    -21 -1 2 27.9
    -21 1 1 20.2
    -21 1 1 9.5
    -21 -1 1 15.8
    -21 -1 1 23.7
    -21 1 0 11.1
    -21 1 0 11.2
    -21 -1 0 29.3
    -21 -1 0 27.1
    -21 1 -1 24
    -21 1 -1 25.4
    -21 -1 -1 9.3
    -21 -1 -1 16.9
    -21 1 -2 37.6
    -21 1 -2 19.3
    -21 -1 -2 38.2
    -21 -1 -2 43.3
    -21 2 2 22.7
    -21 2 2 26.2
    -21 -2 2 26.4
    -21 2 1 29.7
    -21 2 1 16.5
    -21 -2 1 33.8
    -21 -2 1 8.5
    -21 2 0 13.6
    -21 2 0 7.7
    -21 -2 0 20.9
    -21 -2 0 1.8
    -21 2 -1 -1.9
    -21 2 -1 7.4
    -21 -2 -1 -5.8
    -21 -2 -1 22.4
    -21 2 -2 -9.5
    -21 2 -2 -8.3
    -21 -2 -2 -13.7
    -21 -2 -2 12.8
    -21 3 2 198.78
    -21 3 2 201.68
    -21 -3 2 205.58
    -21 -3 2 163.78
    -21 3 1 5.4
    -21 3 1 22.9
    -21 -3 1 14
    -21 -3 1 4.5
    -21 3 0 20.5
    -21 3 0 21.6
    -21 -3 0 3
    -21 -3 0 0
    -21 3 -1 -9.3
    -21 3 -1 4.8
    -21 -3 -1 -1.4
    -21 -3 -1 -7.1
    -21 4 1 49.5
    -21 4 1 71.59
    -21 -4 1 84.79
    -21 4 0 19.9
    -21 4 0 15.4
    -21 -4 0 1.4
    -21 -4 0 10
    -21 4 -1 41.7
    -21 4 -1 31.2
    -21 -4 -1 18.9
    -21 -4 -1 15.8
    -21 5 1 49.6
    -21 -5 1 39.7
    -21 5 0 10.6
    -21 5 0 31.3
    -21 -5 0 4.8
    -21 -5 0 9.1
_refine_special_details
;
 Refined as a 2-component twin.
;
_reflns_number_total     3359
_reflns_number_gt     2650
_reflns_threshold_expression     'I > 2\s(I)'
_refine_ls_structure_factor_coef     Fsqd
_refine_ls_matrix_type     full
_refine_ls_R_factor_all     0.1070
_refine_ls_R_factor_gt     0.0875
_refine_ls_wR_factor_gt     0.2378
_refine_ls_wR_factor_ref     0.2713
_refine_ls_goodness_of_fit_ref     1.082
_refine_ls_restrained_S_all     1.082
_refine_ls_number_reflns     3359
_refine_ls_number_parameters     220
_refine_ls_number_restraints     0
_refine_ls_hydrogen_treatment     constr
_refine_ls_weighting_scheme     calc
_refine_ls_weighting_details
                      'w=1/[\s^2^(Fo^2^)+(0.2000P)^2^] where P=(Fo^2^+2Fc^2^)/3'
_atom_sites_solution_hydrogens     mixed
_atom_sites_solution_primary     dual
_atom_sites_solution_secondary     difmap
_refine_ls_shift/su_max     0.000
_refine_ls_shift/su_mean     0.000
_refine_diff_density_max     0.685
_refine_diff_density_min     -0.617
_refine_ls_extinction_method
;
SHELXL2014 (Sheldrick, 2015b)
;
_refine_ls_extinction_coef     0.068(12)
_refine_ls_extinction_expression
                                  'Fc^*^=kFc[1+0.001xFc^2^\l^3^/sin(2\q)]^-1/4^'
loop_
    _atom_type_symbol
    _atom_type_description
    _atom_type_scat_dispersion_real
    _atom_type_scat_dispersion_imag
    _atom_type_scat_source
    'C' 'C' 0.0033 0.0016
                         'International Tables Vol C Tables 4.2.6.8 and 6.1.1.4'
    'H' 'H' 0.0000 0.0000
                         'International Tables Vol C Tables 4.2.6.8 and 6.1.1.4'
    'Cl' 'Cl' 0.1484 0.1585
                         'International Tables Vol C Tables 4.2.6.8 and 6.1.1.4'
    'N' 'N' 0.0061 0.0033
                         'International Tables Vol C Tables 4.2.6.8 and 6.1.1.4'
    'O' 'O' 0.0106 0.0060
                         'International Tables Vol C Tables 4.2.6.8 and 6.1.1.4'
    'S' 'S' 0.1246 0.1234
                         'International Tables Vol C Tables 4.2.6.8 and 6.1.1.4'
_computing_data_collection
;
APEX3 (Bruker, 2015)
;
_computing_cell_refinement
;
SAINT (Bruker, 2015)
;
_computing_data_reduction
;
SAINT (Bruker, 2015)
;
_computing_structure_solution
;
SHELXT (Sheldrick, 2015a)
;
_computing_structure_refinement
;
SHELXL2014 (Sheldrick, 2015b)
;
_computing_molecular_graphics
;
<i>OLEX2</i> (Dolomanov <i>et al.</i>,  2009)
;
_computing_publication_material
;
<i>OLEX2</i> (Dolomanov <i>et al.</i>,  2009) and publCIF (Westrip,
2010)
;
loop_
    _atom_site_type_symbol
    _atom_site_label
    _atom_site_fract_x
    _atom_site_fract_y
    _atom_site_fract_z
    _atom_site_U_iso_or_equiv
    _atom_site_adp_type
    _atom_site_calc_flag
    _atom_site_occupancy
    _atom_site_disorder_assembly
    _atom_site_disorder_group
    S S1 0.25577(6) 0.89471(7) 0.49946(15) 0.0277(4) Uani d 1 . .
    Cl Cl1 0.16600(9) 0.41765(7) 0.8231(2) 0.0420(5) Uani d 1 . .
    O O1 0.2548(2) 0.5092(2) 0.4792(5) 0.0415(10) Uani d 1 . .
    H H1D 0.2311 0.4912 0.5825 0.062 Uiso d 1 . .
    H H1E 0.2537 0.5644 0.4890 0.062 Uiso d 1 . .
    N N1 0.25085(17) 0.6957(2) 0.4980(4) 0.0250(9) Uani d 1 . .
    N N2 -0.0525(2) 0.8556(2) 0.2382(6) 0.0307(9) Uani d 1 . .
    N N3 0.5627(2) 0.8421(3) 0.7571(7) 0.0357(10) Uani d 1 . .
    C C9 0.3375(3) 0.8241(3) 0.5706(6) 0.0229(9) Uani d 1 . .
    C C7 0.1704(3) 0.8285(2) 0.4280(6) 0.0220(9) Uani d 1 . .
    O O2 0.3352(3) 0.4241(3) 0.1739(8) 0.0599(12) Uani d 1 . .
    H H2D 0.3141 0.4524 0.2684 0.090 Uiso d 1 . .
    H H2E 0.2925 0.4118 0.0957 0.090 Uiso d 1 . .
    C C10 0.3252(3) 0.7342(2) 0.5600(6) 0.0229(9) Uani d 1 . .
    C C1 -0.0600(3) 0.9479(3) 0.2297(9) 0.0384(13) Uani d 1 . .
    H H1A -0.0629 0.9709 0.3574 0.058 Uiso calc 1 . .
    H H1B -0.1138 0.9635 0.1599 0.058 Uiso calc 1 . .
    H H1C -0.0084 0.9715 0.1660 0.058 Uiso calc 1 . .
    C C4 0.0280(3) 0.7263(3) 0.3139(7) 0.0262(10) Uani d 1 . .
    H H4 -0.0203 0.6916 0.2760 0.031 Uiso calc 1 . .
    C C3 0.0207(3) 0.8180(3) 0.3033(7) 0.0244(9) Uani d 1 . .
    C C12 0.4750(3) 0.7173(3) 0.6848(7) 0.0277(10) Uani d 1 . .
    H H12 0.5215 0.6806 0.7242 0.033 Uiso calc 1 . .
    C C6 0.1793(3) 0.7374(2) 0.4382(6) 0.0220(9) Uani d 1 . .
    C C5 0.1037(3) 0.6901(3) 0.3777(7) 0.0263(10) Uani d 1 . .
    H H5 0.1066 0.6298 0.3825 0.032 Uiso calc 1 . .
    C C8 0.0943(3) 0.8667(2) 0.3643(7) 0.0254(9) Uani d 1 . .
    H H8 0.0910 0.9270 0.3610 0.030 Uiso calc 1 . .
    C C13 0.4866(3) 0.8077(3) 0.6945(7) 0.0291(10) Uani d 1 . .
    C C11 0.3974(3) 0.6836(3) 0.6189(7) 0.0274(10) Uani d 1 . .
    H H11 0.3917 0.6235 0.6126 0.033 Uiso calc 1 . .
    C C14 0.4150(3) 0.8592(3) 0.6362(7) 0.0288(10) Uani d 1 . .
    H H14 0.4205 0.9193 0.6425 0.035 Uiso calc 1 . .
    C C15 0.5720(4) 0.9346(3) 0.7645(10) 0.0494(16) Uani d 1 . .
    H H15A 0.5670 0.9580 0.6373 0.074 Uiso calc 1 . .
    H H15B 0.6299 0.9492 0.8184 0.074 Uiso calc 1 . .
    H H15C 0.5253 0.9586 0.8429 0.074 Uiso calc 1 . .
    C C16 0.6382(3) 0.7941(3) 0.8289(9) 0.0425(13) Uani d 1 . .
    H H16A 0.6225 0.7338 0.8378 0.064 Uiso calc 1 . .
    H H16B 0.6548 0.8155 0.9537 0.064 Uiso calc 1 . .
    H H16C 0.6881 0.8008 0.7436 0.064 Uiso calc 1 . .
    C C2 -0.1328(3) 0.8098(3) 0.1796(9) 0.0397(13) Uani d 1 . .
    H H2A -0.1784 0.8170 0.2750 0.060 Uiso calc 1 . .
    H H2B -0.1193 0.7492 0.1653 0.060 Uiso calc 1 . .
    H H2C -0.1542 0.8326 0.0595 0.060 Uiso calc 1 . .
loop_
    _atom_site_aniso_label
    _atom_site_aniso_U_11
    _atom_site_aniso_U_22
    _atom_site_aniso_U_33
    _atom_site_aniso_U_12
    _atom_site_aniso_U_13
    _atom_site_aniso_U_23
    S1 0.0228(6) 0.0139(6) 0.0464(8) -0.0017(3) -0.0042(6) -0.0009(4)
    Cl1 0.0391(7) 0.0225(6) 0.0646(10) -0.0042(5) 0.0082(7) -0.0071(5)
    O1 0.044(2) 0.0234(18) 0.057(2) 0.0012(12) -0.005(2) 0.0011(13)
    N1 0.0219(18) 0.0151(18) 0.038(2) -0.0011(10) 0.005(2) -0.0001(12)
    N2 0.0236(18) 0.0213(18) 0.047(2) -0.0005(14) -0.0015(17) 0.0009(16)
    N3 0.0221(18) 0.034(2) 0.051(3) -0.0055(15) -0.0016(18) 0.0002(18)
    C9 0.0204(18) 0.0196(18) 0.029(2) -0.0017(15) 0.0044(17) 0.0013(16)
    C7 0.0183(18) 0.0185(18) 0.029(2) -0.0010(14) 0.0030(17) -0.0015(16)
    O2 0.058(2) 0.039(2) 0.082(3) 0.0142(19) 0.014(3) 0.006(2)
    C10 0.0212(19) 0.0171(18) 0.030(2) -0.0007(15) 0.0068(18) 0.0005(16)
    C1 0.026(2) 0.025(2) 0.064(4) 0.0051(17) -0.006(2) 0.006(2)
    C4 0.0240(19) 0.0167(19) 0.038(3) -0.0024(15) 0.005(2) -0.0019(18)
    C3 0.0210(19) 0.0211(19) 0.031(2) 0.0005(15) 0.0037(18) -0.0020(18)
    C12 0.022(2) 0.025(2) 0.035(3) 0.0034(16) 0.004(2) 0.0041(19)
    C6 0.0207(18) 0.0175(18) 0.028(2) -0.0010(15) 0.0041(17) 0.0015(16)
    C5 0.025(2) 0.0163(17) 0.037(3) -0.0016(15) 0.004(2) -0.0019(17)
    C8 0.028(2) 0.0164(18) 0.032(2) -0.0002(16) 0.0033(19) -0.0002(17)
    C13 0.021(2) 0.028(2) 0.038(3) -0.0015(16) 0.002(2) 0.001(2)
    C11 0.025(2) 0.0196(17) 0.038(3) 0.0005(16) 0.004(2) -0.0001(18)
    C14 0.025(2) 0.024(2) 0.037(3) -0.0034(16) 0.002(2) 0.0004(19)
    C15 0.033(2) 0.031(2) 0.085(5) -0.010(2) -0.007(3) -0.005(3)
    C16 0.024(2) 0.044(3) 0.059(4) -0.0019(19) -0.001(2) 0.005(3)
    C2 0.024(2) 0.033(2) 0.062(4) 0.0003(18) -0.006(2) -0.002(2)
_geom_special_details
;
 All esds (except the esd in the dihedral angle between two l.s. planes)
 are estimated using the full covariance matrix.  The cell esds are taken
 into account individually in the estimation of esds in distances, angles
 and torsion angles; correlations between esds in cell parameters are only
 used when they are defined by crystal symmetry.  An approximate (isotropic)
 treatment of cell esds is used for estimating esds involving l.s. planes.
;
loop_
    _geom_bond_atom_site_label_1
    _geom_bond_atom_site_label_2
    _geom_bond_site_symmetry_2
    _geom_bond_distance
    _geom_bond_publ_flag
    S1 C9 . 1.734(4) ?
    S1 C7 . 1.731(4) ?
    N1 C10 . 1.347(5) ?
    N1 C6 . 1.331(5) ?
    N2 C1 . 1.458(6) ?
    N2 C3 . 1.334(6) ?
    N2 C2 . 1.468(6) ?
    N3 C13 . 1.344(6) ?
    N3 C15 . 1.462(6) ?
    N3 C16 . 1.458(6) ?
    C9 C10 . 1.427(5) ?
    C9 C14 . 1.373(6) ?
    C7 C6 . 1.441(5) ?
    C7 C8 . 1.371(6) ?
    C10 C11 . 1.411(6) ?
    C4 C3 . 1.447(5) ?
    C4 C5 . 1.353(6) ?
    C3 C8 . 1.417(6) ?
    C12 C13 . 1.433(6) ?
    C12 C11 . 1.367(6) ?
    C6 C5 . 1.427(6) ?
    C13 C14 . 1.411(6) ?
loop_
    _geom_angle_atom_site_label_1
    _geom_angle_atom_site_label_2
    _geom_angle_atom_site_label_3
    _geom_angle_site_symmetry_1
    _geom_angle_site_symmetry_3
    _geom_angle
    _geom_angle_publ_flag
    C7 S1 C9 . . 103.2(2) ?
    C6 N1 C10 . . 123.9(4) ?
    C1 N2 C2 . . 114.4(4) ?
    C3 N2 C1 . . 121.3(4) ?
    C3 N2 C2 . . 124.2(4) ?
    C13 N3 C15 . . 119.6(4) ?
    C13 N3 C16 . . 125.0(4) ?
    C16 N3 C15 . . 115.3(4) ?
    C10 C9 S1 . . 121.8(3) ?
    C14 C9 S1 . . 116.5(3) ?
    C14 C9 C10 . . 121.8(4) ?
    C6 C7 S1 . . 120.9(3) ?
    C8 C7 S1 . . 117.1(3) ?
    C8 C7 C6 . . 122.0(4) ?
    N1 C10 C9 . . 124.7(4) ?
    N1 C10 C11 . . 119.1(4) ?
    C11 C10 C9 . . 116.2(4) ?
    C5 C4 C3 . . 120.1(4) ?
    N2 C3 C4 . . 121.5(4) ?
    N2 C3 C8 . . 121.0(4) ?
    C8 C3 C4 . . 117.5(4) ?
    C11 C12 C13 . . 120.3(4) ?
    N1 C6 C7 . . 125.5(4) ?
    N1 C6 C5 . . 119.1(4) ?
    C5 C6 C7 . . 115.4(4) ?
    C4 C5 C6 . . 123.7(4) ?
    C7 C8 C3 . . 121.3(3) ?
    N3 C13 C12 . . 121.3(4) ?
    N3 C13 C14 . . 121.3(4) ?
    C14 C13 C12 . . 117.5(4) ?
    C12 C11 C10 . . 122.9(4) ?
    C9 C14 C13 . . 121.3(4) ?
loop_
    _geom_hbond_atom_site_label_D
    _geom_hbond_atom_site_label_H
    _geom_hbond_atom_site_label_A
    _geom_hbond_site_symmetry_A
    _geom_hbond_distance_DH
    _geom_hbond_distance_HA
    _geom_hbond_distance_DA
    _geom_hbond_angle_DHA
    O1 H1D ..Cl1 . 0.87 2.30 3.153(4) 168
    O1 H1E ..N1 . 0.87 2.07 2.936(4) 177
    O2 H2D ..O1 . 0.87 1.97 2.837(6) 174
    O2 H2E ..Cl1 1_554 0.87 2.71 3.559(5) 165
    C1 H1B ..O1 2_555 0.98 2.45 3.426(6) 173
    C2 H2B ..Cl1 3_566 0.98 2.72 3.611(5) 152
    C8 H8 ..Cl1 4_575 0.95 2.71 3.573(4) 152
    C15 H15B ..O1 2_656 0.98 2.44 3.387(7) 162
    C16 H16A ..O2 3_666 0.98 2.57 3.454(7) 151
_iucr_refine_instructions_details
;
    mbdcm.res created by SHELXL-2014/7
TITL mbdcm_a.res in P2(1)/c
REM Old TITL mbdcm in P2(1)/c
REM SHELXT solution in P2(1)/c
REM R1 0.237, Rweak 0.048, Alpha 0.152, Orientation as input
REM Formula found by SHELXT: C16 N3 O2 S Cl
CELL 0.71073 15.13 15.7219 7.1203 90 90.6 90
ZERR 4 0.0023 0.0019 0.0012 0 0.008 0
LATT 1
SYMM -X,0.5+Y,0.5-Z
SFAC C H Cl N O S
UNIT 64 88 4 12 8 4
EQIV $1 +X,1.5-Y,-0.5+Z
L.S. 10
PLAN  20
SIZE 0.2 0.15 0.4
TEMP -73.13
FREE O1 N1
FREE S1 H1d_$1
list 4
fmap 2
acta
SHEL 100 0.8
TWIN -1 0 0 0 -1 0 0 0 1 2
REM <olex2.extras>
REM <HklSrc "%.\\mbdcm.hkl">
REM </olex2.extras>
WGHT    0.200000
EXTI    0.068495
BASF   0.18459
FVAR       0.73970
S1    6    0.255774    0.894711    0.499465    11.00000    0.02282    0.01385 =
         0.04639   -0.00091   -0.00421   -0.00165
CL1   3    0.166001    0.417651    0.823128    11.00000    0.03912    0.02246 =
         0.06463   -0.00709    0.00822   -0.00422
AFIX   6
O1    5    0.254839    0.509207    0.479165    11.00000    0.04377    0.02337 =
         0.05715    0.00110   -0.00504    0.00121
H1D   2    0.231112    0.491156    0.582536    11.00000   -1.50000
H1E   2    0.253729    0.564377    0.488958    11.00000   -1.50000
AFIX   0
N1    4    0.250854    0.695745    0.497991    11.00000    0.02189    0.01510 =
         0.03816   -0.00011    0.00475   -0.00108
N2    4   -0.052531    0.855560    0.238183    11.00000    0.02360    0.02132 =
         0.04721    0.00092   -0.00148   -0.00049
N3    4    0.562674    0.842098    0.757116    11.00000    0.02205    0.03355 =
         0.05141    0.00024   -0.00164   -0.00545
C9    1    0.337527    0.824052    0.570560    11.00000    0.02044    0.01956 =
         0.02891    0.00129    0.00442   -0.00170
C7    1    0.170399    0.828526    0.428024    11.00000    0.01832    0.01850 =
         0.02913   -0.00151    0.00297   -0.00103
AFIX   6
O2    5    0.335189    0.424062    0.173867    11.00000    0.05841    0.03937 =
         0.08213    0.00618    0.01370    0.01419
H2D   2    0.314108    0.452420    0.268449    11.00000   -1.50000
H2E   2    0.292458    0.411809    0.095700    11.00000   -1.50000
AFIX   0
C10   1    0.325170    0.734163    0.560035    11.00000    0.02116    0.01710 =
         0.03045    0.00051    0.00677   -0.00073
C1    1   -0.060016    0.947920    0.229684    11.00000    0.02641    0.02458 =
         0.06393    0.00563   -0.00570    0.00507
AFIX 137
H1A   2   -0.062912    0.970925    0.357390    11.00000   -1.50000
H1B   2   -0.113803    0.963473    0.159910    11.00000   -1.50000
H1C   2   -0.008365    0.971456    0.166040    11.00000   -1.50000
AFIX   0
C4    1    0.028002    0.726331    0.313888    11.00000    0.02403    0.01669 =
         0.03799   -0.00189    0.00459   -0.00243
AFIX  43
H4    2   -0.020350    0.691563    0.276035    11.00000   -1.20000
AFIX   0
C3    1    0.020653    0.817978    0.303273    11.00000    0.02104    0.02112 =
         0.03122   -0.00198    0.00373    0.00053
C12   1    0.475007    0.717309    0.684759    11.00000    0.02237    0.02540 =
         0.03544    0.00407    0.00368    0.00339
AFIX  43
H12   2    0.521513    0.680629    0.724227    11.00000   -1.20000
AFIX   0
C6    1    0.179305    0.737398    0.438198    11.00000    0.02072    0.01749 =
         0.02790    0.00154    0.00412   -0.00104
C5    1    0.103680    0.690119    0.377678    11.00000    0.02531    0.01632 =
         0.03737   -0.00188    0.00414   -0.00161
AFIX  43
H5    2    0.106649    0.629799    0.382458    11.00000   -1.20000
AFIX   0
C8    1    0.094350    0.866712    0.364331    11.00000    0.02752    0.01641 =
         0.03234   -0.00016    0.00327   -0.00015
AFIX  43
H8    2    0.090971    0.927032    0.361047    11.00000   -1.20000
AFIX   0
C13   1    0.486589    0.807682    0.694506    11.00000    0.02116    0.02791 =
         0.03826    0.00141    0.00238   -0.00152
C11   1    0.397354    0.683644    0.618939    11.00000    0.02514    0.01956 =
         0.03753   -0.00010    0.00384    0.00053
AFIX  43
H11   2    0.391748    0.623526    0.612578    11.00000   -1.20000
AFIX   0
C14   1    0.415002    0.859156    0.636228    11.00000    0.02499    0.02405 =
         0.03734    0.00036    0.00229   -0.00338
AFIX  43
H14   2    0.420508    0.919283    0.642543    11.00000   -1.20000
AFIX   0
C15   1    0.571988    0.934581    0.764538    11.00000    0.03283    0.03051 =
         0.08464   -0.00509   -0.00710   -0.01020
AFIX 137
H15A  2    0.567038    0.957965    0.637280    11.00000   -1.50000
H15B  2    0.629874    0.949229    0.818449    11.00000   -1.50000
H15C  2    0.525295    0.958554    0.842862    11.00000   -1.50000
AFIX   0
C16   1    0.638218    0.794124    0.828914    11.00000    0.02363    0.04447 =
         0.05947    0.00471   -0.00100   -0.00187
AFIX 137
H16A  2    0.622493    0.733799    0.837759    11.00000   -1.50000
H16B  2    0.654821    0.815476    0.953687    11.00000   -1.50000
H16C  2    0.688134    0.800842    0.743570    11.00000   -1.50000
AFIX   0
C2    1   -0.132772    0.809774    0.179630    11.00000    0.02362    0.03293 =
         0.06244   -0.00161   -0.00623    0.00032
AFIX 137
H2A   2   -0.178414    0.816963    0.274981    11.00000   -1.50000
H2B   2   -0.119256    0.749172    0.165348    11.00000   -1.50000
H2C   2   -0.154211    0.832625    0.059476    11.00000   -1.50000
AFIX   0
HKLF 4
REM  mbdcm_a.res in P2(1)/c
REM R1 =  0.0875 for    2650 Fo > 4sig(Fo)  and  0.1070 for all    3359 data
REM    220 parameters refined using      0 restraints
END
WGHT      0.2000      0.0000
REM Highest difference peak  0.685,  deepest hole -0.617,  1-sigma level  0.148
Q1    1   0.2413  0.9202  0.5030  11.00000  0.05    0.68
Q2    1   0.1575  0.4206  0.6566  11.00000  0.05    0.65
Q3    1   0.3223  0.4548  0.1924  11.00000  0.05    0.61
Q4    1   0.1771  0.4559  0.8385  11.00000  0.05    0.61
Q5    1   0.5476  0.9577  0.7703  11.00000  0.05    0.50
Q6    1   0.2636  0.5937  0.2836  11.00000  0.05    0.48
Q7    1   0.2211  0.8652  0.4698  11.00000  0.05    0.48
Q8    1   0.2377  0.5650  0.7155  11.00000  0.05    0.45
Q9    1  -0.0238  0.9754  0.2931  11.00000  0.05    0.44
Q10   1   0.5445  0.9535  0.8987  11.00000  0.05    0.43
Q11   1   0.4060  0.9075  0.4105  11.00000  0.05    0.43
Q12   1   0.2413  0.5926  0.7137  11.00000  0.05    0.42
Q13   1   0.2722  0.8629  0.5117  11.00000  0.05    0.41
Q14   1   0.3501  0.4033  0.1595  11.00000  0.05    0.41
Q15   1  -0.0443  0.9524  0.0895  11.00000  0.05    0.40
Q16   1   0.5603  0.8795  0.7569  11.00000  0.05    0.39
Q17   1   0.2568  0.9978  0.5031  11.00000  0.05    0.39
Q18   1   0.3323  0.5145  0.2861  11.00000  0.05    0.39
Q19   1  -0.0943  1.0880  0.3720  11.00000  0.05    0.39
Q20   1   0.3466  0.4494  0.0709  11.00000  0.05    0.38
  REM The information below was added by Olex2.
  REM
  REM R1 = 0.0875 for 2650 Fo > 4sig(Fo) and 0.1070 for all 17102 data
  REM n/a parameters refined using n/a restraints
  REM Highest difference peak 0.68, deepest hole -0.62
  REM Mean Shift 0, Max Shift 0.000.
  REM +++ Tabular Listing of Refinement Information +++
  REM R1_all = 0.1070
  REM R1_gt = 0.0875
  REM wR_ref = 0.2713
  REM GOOF = 1.082
  REM Shift_max = 0.000
  REM Shift_mean = 0
  REM Reflections_all = 17102
  REM Reflections_gt = 2650
  REM Parameters = n/a
  REM Hole = -0.62
  REM Peak = 0.68
  REM Flack = n/a
;
data_II
_audit_creation_method
;
Olex2 1.2
(compiled 2017.08.10 svn.r3458 for OlexSys, GUI svn.r5381)
;
_database_code_depnum_ccdc_archive     'CCDC 1811678'
_chemical_name_systematic
;
3,7-Bis(dimethylamino)phenothiazinium bisulfite
;
_chemical_name_common     ?
_chemical_formula_moiety     'C16 H18 N3 S +, H O S O3 -'
_chemical_formula_sum     'C16 H19 N3 O4 S2'
_chemical_formula_iupac     'C16 H18 N3 S +, H S O4 -'
_chemical_formula_weight     381.46
_chemical_melting_point     ?
_shelx_space_group_comment
;
The symmetry employed for this shelxl refinement is uniquely defined
by the following loop, which should always be used as a source of
symmetry information in preference to the above space-group names.
They are only intended as comments.
;
_space_group_crystal_system     monoclinic
_space_group_name_H-M_alt     'P 21/n'
_space_group_name_Hall     '-P 2yn'
loop_
    _space_group_symop_operation_xyz
    'x, y, z'
    '-x+1/2, y+1/2, -z+1/2'
    '-x, -y, -z'
    'x-1/2, -y-1/2, z-1/2'
_cell_length_a     7.867(10)
_cell_length_b     14.101(10)
_cell_length_c     15.027(10)
_cell_angle_alpha     90
_cell_angle_beta     90.348(10)
_cell_angle_gamma     90
_cell_volume     1667(3)
_cell_formula_units_Z     4
_cell_measurement_reflns_used     1235
_cell_measurement_theta_min     3.05
_cell_measurement_theta_max     30.22
_cell_measurement_temperature     100
_exptl_crystal_description     needle
_exptl_crystal_colour     'metallic green'
_exptl_crystal_size_max     0.3
_exptl_crystal_size_mid     0.15
_exptl_crystal_size_min     0.1
_exptl_crystal_density_diffrn     1.520
_exptl_crystal_density_meas     ?
_exptl_crystal_density_method     ?
_exptl_crystal_F_000     800
_exptl_absorpt_coefficient_mu     0.346
_exptl_absorpt_correction_type     multi-scan
_exptl_absorpt_process_details
;
(CrysAlis PRO; Agilent, 2014)
;
_shelx_estimated_absorpt_T_min     0.903
_shelx_estimated_absorpt_T_max     0.966
_exptl_absorpt_correction_T_min     0.7106
_exptl_absorpt_correction_T_max     0.9996
_diffrn_ambient_temperature     100.15
_diffrn_radiation_type     Synchrotron
_diffrn_radiation_wavelength     0.700
_diffrn_measurement_device_type     'ELETTRA XRD1'
_diffrn_measurement_device     'Huber 4-circles Kappa Goniometer'
_diffrn_measurement_method     'Rotation around the Phi axis'
_diffrn_detector_area_resol_mean     ?
_diffrn_reflns_number     20743
_diffrn_reflns_av_R_equivalents     0.0618
_diffrn_reflns_theta_min     1.951
_diffrn_reflns_theta_max     25.930
_diffrn_reflns_theta_full     24.835
_diffrn_measured_fraction_theta_max     0.987
_diffrn_measured_fraction_theta_full     1.000
_diffrn_reflns_limit_h_min     -9
_diffrn_reflns_limit_h_max     9
_diffrn_reflns_limit_k_min     -17
_diffrn_reflns_limit_k_max     17
_diffrn_reflns_limit_l_min     -18
_diffrn_reflns_limit_l_max     18
_diffrn_standards_number     0
_diffrn_standards_interval_count     0
_diffrn_standards_interval_time     0
_diffrn_standards_decay_%     0
loop_
    _refln_index_h
    _refln_index_k
    _refln_index_l
    _refln_F_squared_meas
    0 0 1 -83.7
    0 0 1 -222.17
    0 0 -1 -241.38
    0 0 -1 35.96
    0 0 2 268764
    0 0 2 234778
    0 0 -2 259637
    0 0 -2 235379
    0 0 3 -268.52
    0 0 3 -308.75
    0 0 -3 -24.22
    0 0 -3 -89.96
    0 0 4 168728
    0 0 4 162363
    0 0 -4 162243
    0 0 -4 175333
    0 0 5 253.15
    0 0 5 -25.92
    0 0 -5 58.02
    0 0 -5 247.27
    0 0 6 31380
    0 0 -6 30947
    0 0 7 293.74
    0 0 -7 286.18
    0 0 8 10981
    0 0 8 10685
    0 0 -8 10202
    0 0 -8 11951
    0 0 9 91.41
    0 0 9 505.94
    0 0 -9 592.17
    0 0 -9 85.99
    0 0 10 223129
    0 0 -10 252912
    0 0 -10 260718
    0 0 11 -74.89
    0 0 -11 -333.25
    0 0 12 60346
    0 0 -12 61727
    0 0 13 -131.86
    0 0 13 -614.63
    0 0 -13 -833.55
    0 0 -13 -285.58
    0 0 14 1779.75
    0 0 14 1525.16
    0 0 -14 2281.73
    0 0 -14 2956.64
    0 0 15 -123.81
    0 0 15 352.83
    0 0 -15 437.25
    0 0 -15 -712.74
    0 0 16 21628
    0 0 -16 22325
    0 0 17 -569.59
    0 0 17 298.43
    0 0 -17 -329.53
    0 0 -17 216.04
    0 0 18 -309.47
    0 -1 0 3.5
    0 1 0 51.3
    0 -1 1 36784
    0 -1 1 38561
    0 -1 -1 37805
    0 -1 -1 38369
    0 1 1 38934
    0 1 1 36592
    0 1 -1 37216
    0 1 -1 37901
    0 -1 2 57211
    0 -1 2 52336
    0 -1 -2 58040
    0 -1 -2 53633
    0 1 2 54653
    0 1 2 56203
    0 1 -2 57680
    0 1 -2 55950
    0 -1 3 14171
    0 -1 3 14735
    0 -1 -3 15972
    0 -1 -3 14015
    0 1 3 13090
    0 1 3 14207
    0 1 -3 15336
    0 1 -3 15119
    0 -1 4 84292
    0 -1 4 85193
    0 -1 -4 85733
    0 -1 -4 89120
    0 1 4 87763
    0 1 4 84508
    0 1 -4 86730
    0 1 -4 92266
    0 -1 5 2727.27
    0 -1 5 2824.54
    0 -1 -5 3205.23
    0 -1 -5 2792.12
    0 1 5 2841.36
    0 1 5 3064.73
    0 1 -5 2335.77
    0 1 -5 2614.38
    0 -1 6 100756
    0 -1 6 94716
    0 -1 -6 103134
    0 1 6 97034
    0 1 -6 102798
    0 1 -6 100901
    0 -1 7 5090.66
    0 -1 -7 5167.52
    0 1 7 5016.21
    0 1 -7 5627.47
    0 -1 8 26840
    0 -1 8 25195
    0 -1 -8 27549
    0 -1 -8 27513
    0 1 8 25195
    0 1 8 24511
    0 1 -8 26576
    0 1 -8 28798
    0 -1 9 7186.25
    0 -1 9 6685.47
    0 -1 -9 6978.5
    0 -1 -9 6196.7
    0 1 9 6299.98
    0 1 9 6526.95
    0 1 -9 6410.47
    0 1 -9 6980.9
    0 -1 10 14999
    0 -1 10 13859
    0 -1 -10 12369
    0 -1 -10 13078
    0 1 10 14855
    0 1 10 13078
    0 1 -10 12550
    0 1 -10 13726
    0 -1 11 15792
    0 -1 -11 14579
    0 1 11 14375
    0 1 -11 15468
    0 -1 12 20007
    0 -1 -12 19815
    0 1 12 19191
    0 1 -12 19311
    0 -1 13 11291
    0 -1 13 9632.51
    0 -1 -13 10484
    0 -1 -13 12057
    0 1 13 11621
    0 1 13 11237
    0 1 -13 10546
    0 1 -13 11034
    0 -1 14 4669.14
    0 -1 14 5688.72
    0 -1 -14 6185.9
    0 -1 -14 6100.63
    0 1 14 4921.34
    0 1 14 6041.79
    0 1 -14 5308.03
    0 1 -14 6263.95
    0 -1 15 427.76
    0 -1 -15 902.97
    0 -1 -15 -385.49
    0 1 15 186.98
    0 1 15 193.35
    0 1 -15 1073.61
    0 -1 16 -153.36
    0 -1 -16 302.39
    0 1 16 100.96
    0 1 -16 547.62
    0 -1 17 438.81
    0 -1 17 316.92
    0 -1 -17 465.59
    0 -1 -17 205.24
    0 1 17 -282.45
    0 1 17 882.43
    0 1 -17 108.84
    0 1 -17 387.53
    0 -1 18 880.51
    0 -1 -18 428.97
    0 1 18 412.27
    0 1 -18 491.05
    0 -2 0 13234
    0 -2 0 13822
    0 2 0 15168
    0 2 0 13750
    0 -2 1 132461
    0 -2 1 136904
    0 -2 -1 139786
    0 -2 -1 131980
    0 2 1 142668
    0 2 1 140387
    0 2 -1 139786
    0 2 -1 144350
    0 -2 2 165606
    0 -2 2 160442
    0 -2 -2 155878
    0 -2 -2 158520
    0 2 2 162483
    0 2 2 163324
    0 2 -2 167167
    0 2 -2 172091
    0 -2 3 68572
    0 -2 3 64645
    0 -2 -3 66014
    0 -2 -3 69365
    0 2 3 73364
    0 2 3 70974
    0 2 -3 70205
    0 2 -3 69052
    0 -2 4 100973
    0 -2 4 94632
    0 -2 -4 99075
    0 2 4 99688
    0 2 4 103254
    0 2 -4 103639
    0 2 -4 104972
    0 -2 5 84568
    0 -2 5 95989
    0 -2 -5 87234
    0 -2 -5 88051
    0 2 5 90681
    0 2 5 94079
    0 2 -5 95857
    0 2 -5 100000
    0 -2 6 31020
    0 -2 6 31140
    0 -2 -6 36424
    0 2 6 34574
    0 2 -6 34358
    0 2 -6 35703
    0 -2 7 45.81
    0 -2 7 41.48
    0 -2 -7 216.76
    0 2 7 277.29
    0 2 -7 -262.16
    0 2 -7 307.67
    0 -2 8 6109.04
    0 -2 8 5597.45
    0 -2 -8 6600.21
    0 -2 -8 5300.82
    0 2 8 6109.04
    0 2 8 6209.91
    0 2 -8 5213.16
    0 2 -8 6110.24
    0 -2 9 573.32
    0 -2 9 413.35
    0 -2 -9 290.14
    0 -2 -9 241.38
    0 2 9 292.9
    0 2 9 522.04
    0 2 -9 327.73
    0 2 -9 479.16
    0 -2 10 18458
    0 -2 10 19599
    0 -2 -10 20187
    0 -2 -10 18422
    0 2 10 19107
    0 2 10 17473
    0 2 -10 17605
    0 2 -10 16260
    0 -2 11 1030.38
    0 -2 -11 817.1
    0 2 11 775.07
    0 2 -11 812.42
    0 -2 12 122613
    0 -2 -12 127657
    0 2 12 116176
    0 2 -12 115852
    0 -2 13 13835
    0 -2 13 14195
    0 -2 -13 13318
    0 -2 -13 13126
    0 2 13 13678
    0 2 13 13150
    0 2 -13 13162
    0 2 -13 13883
    0 -2 14 -83.64
    0 -2 14 38.75
    0 -2 -14 -271.89
    0 2 14 -69
    0 2 14 -75.77
    0 2 -14 -341.18
    0 2 -14 -62.81
    0 -2 15 -59.13
    0 -2 -15 404.71
    0 -2 -15 -16.69
    0 2 15 351.99
    0 2 15 406.39
    0 2 -15 553.38
    0 -2 16 14327
    0 -2 16 16308
    0 -2 -16 15095
    0 2 16 14531
    0 2 -16 15023
    0 2 -16 14891
    0 -2 17 442.66
    0 -2 17 177.37
    0 -2 -17 380.69
    0 -2 -17 461.27
    0 2 17 634.8
    0 2 17 66.37
    0 2 -17 182.9
    0 2 -17 384.29
    0 -2 18 2166.44
    0 -2 -18 2463.07
    0 2 18 2730.87
    0 2 -18 1832.59
    0 -3 0 107.39
    0 -3 0 50.91
    0 3 0 4.49
    0 3 0 141.95
    0 -3 1 8742.64
    0 -3 1 7211.47
    0 -3 -1 8204.63
    0 -3 -1 7992.07
    0 3 1 8426.8
    0 3 1 8817.09
    0 3 -1 8516.86
    0 3 -1 8501.25
    0 -3 2 304071
    0 -3 2 291942
    0 -3 -2 304191
    0 -3 -2 278611
    0 3 2 307794
    0 3 2 307073
    0 3 -2 305152
    0 3 -2 320884
    0 -3 3 59481
    0 -3 3 66663
    0 -3 -3 64357
    0 -3 -3 62435
    0 3 3 68164
    0 3 3 67443
    0 3 -3 65450
    0 3 -3 65930
    0 -3 4 215564
    0 -3 4 202474
    0 -3 -4 215444
    0 -3 -4 231296
    0 3 4 228053
    0 3 4 232256
    0 3 -4 233097
    0 3 -4 234298
    0 -3 5 80137
    0 -3 5 83427
    0 -3 -5 83019
    0 -3 -5 76210
    0 3 5 81554
    0 3 5 80785
    0 3 -5 84784
    0 -3 6 38117
    0 -3 6 38958
    0 -3 -6 41924
    0 -3 -6 34058
    0 3 6 40170
    0 3 6 41167
    0 3 -6 42068
    0 3 -6 38934
    0 -3 7 122493
    0 -3 7 131019
    0 -3 -7 140747
    0 3 7 131260
    0 3 -7 139066
    0 3 -7 135343
    0 -3 8 232617
    0 -3 8 229374
    0 -3 -8 263600
    0 -3 -8 242704
    0 3 8 248949
    0 3 8 247268
    0 3 -8 258676
    0 3 -8 248949
    0 -3 9 13907
    0 -3 9 14819
    0 -3 -9 12658
    0 -3 -9 14603
    0 3 9 12000
    0 3 9 14303
    0 3 -9 13378
    0 3 -9 15456
    0 -3 10 31.92
    0 -3 10 137.26
    0 -3 -10 457.31
    0 -3 -10 755.85
    0 3 10 386.09
    0 3 10 285.22
    0 3 -10 929.27
    0 3 -10 161.28
    0 -3 11 -3.63
    0 -3 -11 109.44
    0 3 11 603.34
    0 3 -11 -109.9
    0 -3 12 19046
    0 -3 12 18842
    0 -3 -12 20307
    0 3 12 21232
    0 3 -12 17269
    0 3 -12 20043
    0 -3 13 5818.42
    0 -3 13 8112.16
    0 -3 -13 7576.55
    0 -3 -13 6869.21
    0 3 13 7691.84
    0 3 13 6055
    0 3 -13 6609.82
    0 3 -13 6901.64
    0 -3 14 18554
    0 -3 14 22793
    0 -3 -14 20476
    0 -3 -14 21328
    0 3 14 20716
    0 3 14 23382
    0 3 -14 20343
    0 3 -14 19239
    0 -3 15 98.44
    0 -3 -15 307.91
    0 -3 -15 368.68
    0 3 15 543.05
    0 3 -15 552.78
    0 -3 16 -302.75
    0 -3 16 66.71
    0 -3 -16 335.29
    0 -3 -16 -335.65
    0 3 16 -181.94
    0 3 -16 -257.96
    0 3 -16 -531.4
    0 -3 17 1353.43
    0 -3 17 929.99
    0 -3 -17 1042.03
    0 -3 -17 999.4
    0 3 17 1212.92
    0 3 17 1278.97
    0 3 -17 1099.79
    0 3 -17 1210.52
    0 -3 18 10778
    0 -3 -18 10527
    0 3 18 11352
    0 3 -18 12297
    0 -4 0 43881
    0 -4 0 48036
    0 4 0 50198
    0 4 0 53585
    0 -4 1 7391.61
    0 -4 1 6332.41
    0 -4 -1 7711.05
    0 -4 -1 7540.52
    0 4 1 8725.82
    0 4 1 8491.65
    0 4 -1 7649.81
    0 4 -1 8471.23
    0 -4 2 12333
    0 -4 2 12994
    0 -4 -2 13510
    0 -4 -2 14963
    0 4 2 15384
    0 4 2 16032
    0 4 -2 14003
    0 4 -2 15324
    0 -4 3 1836.19
    0 -4 3 1743.72
    0 -4 -3 1871.02
    0 -4 -3 1837.39
    0 4 3 2203.67
    0 4 3 2130.42
    0 4 -3 2427.04
    0 4 -3 2239.7
    0 -4 4 23250
    0 -4 4 21124
    0 -4 -4 21448
    0 -4 -4 22433
    0 4 4 21773
    0 4 -4 25399
    0 4 -4 24366
    0 -4 5 6.17
    0 -4 -5 463.67
    0 -4 -5 493.69
    0 4 5 492.37
    0 4 -5 890.24
    0 -4 6 18122
    0 -4 -6 20560
    0 -4 -6 18290
    0 4 6 17978
    0 4 6 19155
    0 4 -6 18782
    0 -4 7 210.16
    0 -4 7 -7.33
    0 -4 -7 -22.25
    0 -4 -7 34.93
    0 4 7 273.33
    0 4 7 297.35
    0 4 -7 127.18
    0 4 -7 102.82
    0 -4 8 217.49
    0 -4 8 421.88
    0 -4 -8 832.11
    0 -4 -8 78.38
    0 4 8 476.4
    0 4 8 570.79
    0 4 -8 370.12
    0 4 -8 921.58
    0 -4 9 983.67
    0 -4 9 717.54
    0 -4 -9 96.16
    0 -4 -9 387.65
    0 4 9 31.62
    0 4 9 331.33
    0 4 -9 902.49
    0 4 -9 -102.33
    0 -4 10 18782
    0 -4 10 19731
    0 -4 -10 17617
    0 -4 -10 16380
    0 4 10 21292
    0 4 10 21016
    0 4 -10 20776
    0 4 -10 20440
    0 -4 11 850.37
    0 -4 11 86.3
    0 -4 -11 681.28
    0 4 11 452.86
    0 4 -11 903.69
    0 4 -11 1038.91
    0 -4 12 2966.25
    0 -4 12 2602.38
    0 -4 -12 2371.8
    0 4 12 3131.98
    0 4 -12 3053.92
    0 4 -12 2443.85
    0 -4 13 353.55
    0 -4 13 403.51
    0 -4 -13 258.68
    0 -4 -13 691.73
    0 4 13 580.52
    0 4 13 1327.01
    0 4 -13 707.34
    0 4 -13 221.33
    0 -4 14 2030.74
    0 -4 14 1534.77
    0 -4 -14 1052.96
    0 -4 -14 2602.38
    0 4 14 1272.97
    0 4 14 2207.28
    0 4 -14 1426.68
    0 4 -14 1618.83
    0 -4 15 1939.47
    0 -4 15 1797.76
    0 -4 -15 2491.89
    0 4 15 1736.52
    0 4 -15 2110
    0 4 -15 1617.63
    0 -4 16 499.7
    0 -4 16 449.86
    0 -4 -16 753.09
    0 -4 -16 97.99
    0 4 16 370.84
    0 4 16 -461.03
    0 4 -16 167.53
    0 4 -16 504.5
    0 -4 17 762.1
    0 -4 17 816.14
    0 -4 -17 369.52
    0 -4 -17 924.22
    0 4 17 589.89
    0 4 17 104.22
    0 4 -17 900.8
    0 4 -17 947.76
    0 -4 -18 -46.74
    0 -5 0 -173.05
    0 -5 0 -237.78
    0 5 0 -189.5
    0 5 0 -80.58
    0 -5 1 12658
    0 -5 1 13174
    0 -5 -1 14051
    0 -5 -1 11534
    0 5 1 15143
    0 5 1 14435
    0 5 -1 13774
    0 5 -1 13847
    0 -5 2 52972
    0 -5 2 56647
    0 -5 -2 59793
    0 -5 -2 56707
    0 5 2 64489
    0 5 2 65125
    0 5 -2 62688
    0 5 -2 69617
    0 -5 3 88988
    0 -5 3 88375
    0 -5 -3 93419
    0 -5 -3 89456
    0 5 3 101381
    0 5 3 102318
    0 5 -3 108839
    0 5 -3 100636
    0 -5 4 19671
    0 -5 4 19551
    0 -5 -4 21604
    0 -5 -4 21340
    0 5 4 22481
    0 5 4 21833
    0 5 -4 22361
    0 5 -4 21749
    0 -5 5 26048
    0 -5 5 25399
    0 -5 -5 25471
    0 5 5 24871
    0 5 -5 26732
    0 5 -5 26804
    0 -5 6 143.75
    0 -5 -6 584
    0 5 6 242.7
    0 5 6 42.16
    0 5 -6 326.29
    0 -5 7 44794
    0 -5 7 42164
    0 -5 -7 43377
    0 -5 -7 44866
    0 5 7 45334
    0 5 7 46343
    0 5 -7 47268
    0 5 -7 46379
    0 -5 8 12333
    0 -5 8 12189
    0 -5 -8 12994
    0 -5 -8 13835
    0 5 8 12201
    0 5 8 13378
    0 5 -8 14243
    0 5 -8 12369
    0 -5 9 2643.21
    0 -5 9 2323.76
    0 -5 -9 2631.2
    0 -5 -9 2174.85
    0 5 9 2945.84
    0 5 9 3274.89
    0 5 -9 2409.03
    0 5 -9 3095.95
    0 -5 10 2697.25
    0 -5 10 2625.19
    0 -5 -10 2589.17
    0 -5 -10 2270.92
    0 5 10 2569.95
    0 5 10 2844.96
    0 5 -10 2710.46
    0 5 -10 3489.85
    0 -5 11 6627.83
    0 -5 11 8120.56
    0 -5 -11 6919.65
    0 5 11 8419.59
    0 5 11 7469.67
    0 5 -11 7512.9
    0 5 -11 8348.74
    0 -5 12 12001
    0 -5 12 14687
    0 -5 -12 12790
    0 -5 -12 11592
    0 5 12 13486
    0 5 -12 12105
    0 5 -12 12802
    0 -5 13 -72.81
    0 -5 13 352.47
    0 -5 -13 -7.63
    0 -5 -13 148.79
    0 5 13 732.56
    0 5 13 380.33
    0 5 -13 1000.6
    0 5 -13 425.84
    0 -5 14 11708
    0 -5 14 11441
    0 -5 -14 12033
    0 -5 -14 10246
    0 5 14 11057
    0 5 14 12670
    0 5 -14 12141
    0 5 -14 10504
    0 -5 15 4431.36
    0 -5 15 4072.29
    0 -5 -15 4206.79
    0 5 15 3965.41
    0 5 -15 4055.48
    0 5 -15 4454.18
    0 -5 16 254.59
    0 -5 16 33.85
    0 -5 -16 216.88
    0 5 16 29.65
    0 5 16 -154.2
    0 5 -16 -185.66
    0 5 -16 -341.18
    0 -5 17 1182.78
    0 -5 17 1849.4
    0 -5 -17 1526.36
    0 5 17 1293.38
    0 5 17 1330.61
    0 5 -17 1938.27
    0 5 -17 684.4
    0 -5 -18 8291.09
    0 5 18 6477.72
    0 -6 0 63456
    0 -6 0 70854
    0 6 0 76618
    0 6 0 80257
    0 -6 1 26072
    0 -6 1 24246
    0 -6 -1 25339
    0 -6 -1 27201
    0 6 1 30467
    0 6 1 29735
    0 6 -1 28714
    0 6 -1 28606
    0 -6 2 161883
    0 -6 2 172091
    0 -6 -2 165726
    0 -6 -2 170049
    0 6 2 186381
    0 6 2 183739
    0 6 -2 217605
    0 6 -2 185541
    0 -6 3 527.56
    0 -6 3 212.8
    0 -6 -3 279.81
    0 -6 -3 646.33
    0 6 3 536.45
    0 6 3 780.95
    0 6 -3 555.3
    0 6 -3 307.19
    0 -6 4 15984
    0 -6 -4 15876
    0 -6 -4 16032
    0 6 4 18710
    0 6 4 18146
    0 6 -4 18578
    0 -6 5 68.66
    0 -6 5 305.87
    0 -6 -5 530.44
    0 -6 -5 665.3
    0 6 5 751.77
    0 6 5 387.41
    0 6 -5 234.3
    0 6 -5 255.19
    0 -6 6 107962
    0 -6 6 96289
    0 -6 -6 101945
    0 6 6 113642
    0 6 -6 124414
    0 6 -6 111805
    0 -6 7 11095
    0 -6 7 10759
    0 -6 -7 11150
    0 -6 -7 11056
    0 6 7 13426
    0 6 7 11888
    0 6 -7 12393
    0 6 -7 12081
    0 -6 8 832.83
    0 -6 8 924.94
    0 -6 -8 206.08
    0 -6 -8 1323.4
    0 6 8 879.55
    0 6 8 707.22
    0 6 -8 470.16
    0 6 -8 764.74
    0 -6 9 5689.92
    0 -6 9 6193.1
    0 -6 -9 5336.85
    0 -6 -9 4462.59
    0 6 9 5138.7
    0 6 9 5160.32
    0 6 -9 6362.43
    0 6 -9 4688.36
    0 -6 10 55722
    0 -6 -10 65402
    0 -6 -10 55410
    0 6 10 56383
    0 6 10 56239
    0 6 -10 61763
    0 -6 11 896.6
    0 -6 -11 818.54
    0 -6 -11 914.97
    0 6 11 1150.95
    0 6 11 948.36
    0 6 -11 1060.4
    0 -6 12 76930
    0 -6 12 75261
    0 -6 -12 66879
    0 6 12 68320
    0 6 -12 73604
    0 6 -12 67071
    0 -6 13 5425.72
    0 -6 13 4484.2
    0 -6 -13 4180.37
    0 6 13 4834.87
    0 6 -13 5405.3
    0 6 -13 4268.04
    0 -6 14 672.27
    0 -6 14 859.01
    0 -6 -14 645.97
    0 6 14 1111.32
    0 6 14 873.78
    0 6 -14 1241.74
    0 6 -14 1216.52
    0 -6 15 143.39
    0 -6 -15 -407.23
    0 -6 -15 217
    0 6 15 599.86
    0 6 15 30.84
    0 6 -15 418.64
    0 -6 16 10041
    0 -6 16 10692
    0 -6 -16 10973
    0 6 16 11075
    0 6 16 11540
    0 6 -16 11942
    0 6 -16 13474
    0 -6 17 82.27
    0 -6 -17 107.24
    0 -6 -17 -128.5
    0 6 17 338.3
    0 6 17 695.21
    0 6 -17 49
    0 -7 0 -93.18
    0 -7 0 176.65
    0 7 0 332.53
    0 7 0 -76.35
    0 -7 1 37156
    0 -7 1 37709
    0 -7 -1 41972
    0 -7 -1 40483
    0 7 1 44818
    0 7 1 47556
    0 7 -1 43497
    0 7 -1 43821
    0 -7 2 1965.89
    0 -7 2 1968.29
    0 -7 -2 2339.38
    0 -7 -2 2369.4
    0 7 2 2754.89
    0 7 2 2559.14
    0 7 -2 2981.86
    0 7 -2 2279.33
    0 -7 3 4640.32
    0 -7 -3 4849.28
    0 -7 -3 4719.58
    0 7 3 5985.34
    0 7 3 6343.21
    0 7 -3 5364.47
    0 -7 4 2591.57
    0 -7 4 2586.76
    0 -7 -4 3008.28
    0 7 4 2974.66
    0 7 -4 3419
    0 7 -4 3552.3
    0 -7 5 2566.35
    0 -7 -5 3013.09
    0 -7 -5 2846.16
    0 7 5 3337.33
    0 7 5 3715.62
    0 7 -5 3023.9
    0 -7 6 700.01
    0 -7 6 -422.48
    0 -7 -6 61.88
    0 -7 -6 398.22
    0 7 6 523.12
    0 7 6 620.15
    0 7 -6 138.47
    0 7 -6 491.17
    0 -7 7 6065.8
    0 -7 7 4749.6
    0 -7 -7 5241.98
    0 -7 -7 6003.36
    0 7 7 6800.76
    0 7 7 5792
    0 7 -7 6386.45
    0 7 -7 6091.02
    0 -7 8 16032
    0 -7 8 17822
    0 -7 -8 17281
    0 7 8 19046
    0 7 -8 18830
    0 7 -8 18074
    0 -7 9 7170.64
    0 -7 9 8605.73
    0 7 -9 7881.58
    0 7 -9 7048.15
    0 -7 10 746.61
    0 -7 10 1413.47
    0 -7 -10 1211.72
    0 7 10 1006.48
    0 7 10 950.16
    0 7 -10 1238.14
    0 7 -10 1107
    0 -7 11 2347.78
    0 -7 11 1463.91
    0 -7 -11 2260.12
    0 -7 -11 1402.66
    0 7 11 1730.51
    0 7 11 2160.44
    0 7 -11 1765.34
    0 7 -11 1647.65
    0 -7 12 1268.16
    0 -7 12 1659.66
    0 -7 -12 735.8
    0 -7 -12 1034.83
    0 7 12 1041.43
    0 7 12 831.15
    0 7 -12 743.36
    0 7 -12 1108.32
    0 -7 13 4918.93
    0 -7 13 3967.81
    0 -7 -13 4109.52
    0 -7 -13 4752.01
    0 7 13 3584.72
    0 7 13 4049.47
    0 7 -13 4081.9
    0 7 -13 4139.54
    0 -7 14 3115.16
    0 -7 -14 3086.34
    0 -7 -14 3534.28
    0 7 14 3369.76
    0 7 14 3165.6
    0 7 -14 2825.74
    0 -7 15 876.19
    0 -7 -15 854.09
    0 -7 -15 607.18
    0 7 15 898.52
    0 7 15 227.81
    0 7 -15 144.11
    0 -7 16 -346.22
    0 -7 16 676.95
    0 -7 -16 599.74
    0 -7 -16 -149.75
    0 7 16 970.1
    0 7 16 205.36
    0 7 -16 620.51
    0 -7 -17 1526.36
    0 -7 -17 2387.41
    0 7 17 1226.13
    0 7 17 1521.55
    0 7 -17 1687.28
    0 -8 0 387534
    0 8 0 452864
    0 8 0 454545
    0 -8 1 12093
    0 -8 1 11406
    0 -8 -1 11812
    0 8 1 16657
    0 8 -1 14219
    0 8 -1 15192
    0 -8 2 28510
    0 8 -2 34082
    0 -8 3 5318.84
    0 -8 3 5011.4
    0 8 -3 6308.39
    0 8 -3 6027.38
    0 -8 4 36376
    0 -8 -4 37024
    0 -8 -4 38729
    0 8 4 44025
    0 8 4 44097
    0 8 -4 43653
    0 -8 5 13414
    0 -8 5 12814
    0 -8 -5 14471
    0 8 5 16392
    0 8 -5 15852
    0 8 -5 17041
    0 -8 6 16801
    0 -8 6 16068
    0 -8 -6 18698
    0 -8 -6 17521
    0 8 6 21797
    0 8 6 23094
    0 8 -6 19731
    0 8 -6 20403
    0 -8 7 8975.61
    0 -8 -7 9170.16
    0 -8 -7 9955.56
    0 8 7 10712
    0 8 7 10951
    0 8 -7 10751
    0 -8 8 14651
    0 -8 -8 14255
    0 -8 -8 13714
    0 8 8 15672
    0 8 8 16657
    0 8 -8 16585
    0 -8 9 5408.91
    0 -8 -9 5572.23
    0 -8 -9 4826.46
    0 8 9 5149.51
    0 8 9 5694.72
    0 -8 10 82899
    0 -8 -10 74312
    0 8 10 79296
    0 8 -10 79945
    0 -8 11 3326.52
    0 -8 -11 4501.02
    0 8 11 3578.72
    0 8 -11 4008.64
    0 -8 12 14267
    0 -8 12 15636
    0 -8 -12 15324
    0 -8 -12 14495
    0 8 12 14651
    0 8 12 15468
    0 8 -12 13522
    0 8 -12 16645
    0 -8 13 1157.32
    0 -8 13 1325.81
    0 -8 -13 1023.42
    0 -8 -13 483.13
    0 8 13 346.34
    0 8 13 923.5
    0 8 -13 528.64
    0 8 -13 1646.45
    0 -8 14 486.85
    0 -8 14 -180.26
    0 -8 -14 -67.41
    0 -8 -14 366.04
    0 8 14 -3.79
    0 8 14 441.21
    0 8 -14 403.03
    0 8 -14 183.5
    0 -8 15 1904.65
    0 -8 15 2985.47
    0 -8 -15 2699.65
    0 8 15 2550.74
    0 8 -15 2268.52
    0 8 -15 3139.18
    0 -8 16 4015.85
    0 -8 16 4992.19
    0 -8 -16 5563.82
    0 -8 -16 4377.32
    0 8 16 4396.54
    0 8 16 4527.44
    0 8 -16 4256.03
    0 8 -16 4600.69
    0 -8 -17 4430.16
    0 8 17 5498.97
    0 -9 0 5.14
    0 9 0 -65.37
    0 -9 1 6225.53
    0 -9 -1 5860.45
    0 9 1 7530.92
    0 9 -1 7827.54
    0 -9 2 36280
    0 -9 2 34370
    0 -9 -2 35907
    0 9 2 47316
    0 9 -2 43977
    0 9 -2 46788
    0 -9 3 2645.61
    0 -9 -3 2320.16
    0 -9 -3 2975.86
    0 9 3 3320.52
    0 9 3 3637.56
    0 9 -3 3402.18
    0 9 -3 4056.68
    0 -9 4 60298
    0 -9 4 63744
    0 -9 -4 64321
    0 9 4 79765
    0 9 -4 78275
    0 9 -4 77567
    0 -9 5 42284
    0 -9 5 44926
    0 -9 -5 43557
    0 -9 -5 46235
    0 9 5 51303
    0 9 5 53921
    0 9 -5 51435
    0 9 -5 55026
    0 -9 6 146.63
    0 -9 6 277.05
    0 -9 -6 -59.79
    0 -9 -6 -41.54
    0 9 6 473.76
    0 9 6 166.33
    0 9 -6 202.23
    0 9 -6 -0.36
    0 -9 7 1019.09
    0 -9 7 942.24
    0 -9 -7 1825.39
    0 -9 -7 1402.66
    0 9 7 1335.41
    0 9 7 2111.2
    0 9 -7 1708.9
    0 9 -7 1749.73
    0 -9 8 89108
    0 -9 8 89612
    0 -9 -8 97490
    0 -9 -8 86778
    0 9 8 105980
    0 9 8 100997
    0 9 -8 94440
    0 9 -8 107830
    0 -9 9 11565
    0 -9 -9 12598
    0 -9 -9 13762
    0 9 9 14339
    0 9 9 13786
    0 9 -9 13762
    0 -9 10 12994
    0 -9 -10 15348
    0 -9 -10 13510
    0 9 10 13486
    0 9 10 13726
    0 9 -10 16248
    0 -9 11 17185
    0 -9 11 17533
    0 -9 -11 20007
    0 -9 -11 15912
    0 9 11 16068
    0 9 -11 15744
    0 9 -11 18086
    0 -9 12 20355
    0 -9 12 20668
    0 -9 -12 20235
    0 -9 -12 21424
    0 9 12 19695
    0 9 12 21232
    0 9 -12 19743
    0 9 -12 20824
    0 -9 13 2714.06
    0 -9 13 2961.45
    0 -9 -13 3379.36
    0 -9 -13 2715.26
    0 9 13 3143.99
    0 9 13 2593.97
    0 9 -13 2334.57
    0 9 -13 2544.73
    0 -9 14 5330.85
    0 -9 -14 5638.28
    0 9 14 4552.66
    0 9 -14 4063.88
    0 -9 15 9680.55
    0 -9 15 11006
    0 -9 -15 9269.84
    0 -9 -15 11700
    0 9 15 9377.92
    0 9 15 10221
    0 9 -15 10441
    0 9 -15 11186
    0 -9 16 -300.23
    0 -9 -16 346.22
    0 -9 -16 -224.81
    0 9 16 299.75
    0 9 16 356.91
    0 9 -16 564.19
    0 -9 -17 4242.82
    0 9 17 5846.04
    0 -10 0 7055.35
    0 -10 0 7683.43
    0 10 0 10120
    0 10 0 8603.33
    0 -10 1 1379.85
    0 -10 -1 963.85
    0 -10 -1 901.52
    0 10 1 1729.31
    0 10 1 1240.54
    0 10 -1 1502.34
    0 10 -1 1561.18
    0 -10 2 2953.04
    0 -10 -2 2638.4
    0 -10 -2 3476.64
    0 10 2 4304.07
    0 10 2 4027.86
    0 10 -2 4083.1
    0 -10 3 3152.39
    0 -10 3 2679.23
    0 -10 -3 2712.86
    0 10 3 3163.2
    0 10 -3 3439.41
    0 10 -3 2966.25
    0 -10 4 1471.12
    0 -10 4 1680.08
    0 -10 -4 1677.67
    0 -10 -4 1558.78
    0 10 4 2066.77
    0 10 4 1797.76
    0 10 -4 1389.45
    0 10 -4 2023.54
    0 -10 5 7186.25
    0 -10 5 7891.19
    0 -10 -5 8092.94
    0 -10 -5 8307.91
    0 10 5 10107
    0 10 5 10407
    0 10 -5 8767.85
    0 10 -5 10581
    0 -10 6 11572
    0 -10 6 10527
    0 -10 -6 12069
    0 -10 -6 11974
    0 10 6 13859
    0 10 6 13606
    0 10 -6 14111
    0 10 -6 13678
    0 -10 7 2119.61
    0 -10 7 1853.01
    0 -10 -7 2170.05
    0 -10 -7 2385.01
    0 10 7 2703.25
    0 10 7 2452.26
    0 10 -7 2575.96
    0 10 -7 2365.8
    0 -10 8 31152
    0 -10 8 27525
    0 -10 -8 30539
    0 -10 -8 32857
    0 10 8 35295
    0 10 8 36616
    0 10 -8 34346
    0 -10 9 5770.38
    0 -10 9 7104.59
    0 -10 -9 6076.61
    0 -10 -9 6653.05
    0 10 9 8267.08
    0 10 -9 6363.63
    0 10 -9 6564.18
    0 -10 10 278.97
    0 -10 10 779.51
    0 -10 -10 39.15
    0 10 10 166.57
    0 10 10 -138.71
    0 10 -10 34.9
    0 10 -10 340.1
    0 -10 11 187.22
    0 -10 11 266.96
    0 -10 -11 117.06
    0 -10 -11 18.22
    0 10 11 -288.82
    0 10 11 -208.6
    0 10 -11 -516.39
    0 10 -11 169.45
    0 -10 12 289.3
    0 -10 12 727.63
    0 -10 -12 -1.41
    0 -10 -12 199.95
    0 10 12 393.18
    0 10 12 639.49
    0 10 -12 44.95
    0 10 -12 235.5
    0 -10 13 1519.15
    0 -10 -13 1105.92
    0 -10 -13 1154.08
    0 10 13 1388.25
    0 10 13 1107.72
    0 10 -13 1226.13
    0 10 -13 -238.26
    0 -10 14 397.26
    0 -10 14 397.86
    0 -10 -14 -470.4
    0 -10 -14 -250.63
    0 10 14 395.82
    0 10 14 28.25
    0 10 -14 -293.62
    0 10 -14 -462.59
    0 -10 15 4495.01
    0 -10 15 4252.43
    0 -10 -15 4708.77
    0 -10 -15 4120.33
    0 10 15 5241.98
    0 10 15 4570.67
    0 10 -15 3373.36
    0 10 -15 4199.59
    0 -10 16 -282.81
    0 -10 -16 -200.19
    0 -10 -16 -848.56
    0 10 16 180.62
    0 10 16 114.29
    0 10 -16 -831.99
    0 -11 0 375.77
    0 11 0 306.83
    0 -11 1 19263
    0 -11 1 20632
    0 -11 -1 21785
    0 11 1 27573
    0 11 -1 27477
    0 -11 2 25748
    0 -11 2 25856
    0 -11 -2 27945
    0 -11 -2 28438
    0 11 2 33890
    0 11 -2 32581
    0 11 -2 33217
    0 -11 3 42212
    0 -11 3 41035
    0 -11 -3 41960
    0 -11 -3 41407
    0 11 3 57307
    0 11 3 52852
    0 11 -3 53260
    0 11 -3 51807
    0 -11 4 60190
    0 -11 4 60850
    0 -11 -4 54269
    0 -11 -4 57055
    0 11 4 75285
    0 11 4 71766
    0 11 -4 76666
    0 11 -4 71646
    0 -11 5 58496
    0 -11 5 57680
    0 -11 -5 59445
    0 -11 -5 52228
    0 11 5 70433
    0 11 5 75741
    0 11 -5 75165
    0 11 -5 73075
    0 -11 6 13774
    0 -11 6 14219
    0 -11 -6 15696
    0 -11 -6 13378
    0 11 6 17425
    0 11 -6 16813
    0 11 -6 16849
    0 -11 7 68320
    0 -11 7 73640
    0 -11 -7 77423
    0 -11 -7 69329
    0 11 7 81806
    0 11 7 86370
    0 11 -7 81338
    0 11 -7 88003
    0 -11 8 36424
    0 -11 -8 35571
    0 -11 -8 37673
    0 11 8 41239
    0 11 8 40903
    0 11 -8 44458
    0 11 -8 39102
    0 -11 9 10384
    0 -11 9 9801.84
    0 -11 -9 9780.22
    0 11 9 12718
    0 11 9 10419
    0 11 -9 10537
    0 -11 10 96.04
    0 -11 10 186.38
    0 -11 -10 -289.3
    0 -11 -10 53.82
    0 11 10 -18.88
    0 11 -10 241.14
    0 11 -10 1024.14
    0 -11 11 8431.6
    0 -11 11 10222
    0 -11 -11 10179
    0 -11 -11 10162
    0 11 11 11200
    0 11 11 9781.42
    0 11 -11 11743
    0 11 -11 10387
    0 -11 12 10841
    0 -11 12 11265
    0 -11 -12 10755
    0 -11 -12 11781
    0 11 12 12598
    0 11 12 12129
    0 11 -12 12141
    0 -11 13 429.93
    0 -11 -13 350.31
    0 -11 -13 50.23
    0 11 13 282.57
    0 11 -13 91.03
    0 11 -13 494.18
    0 -11 14 6286.77
    0 -11 14 5951.72
    0 -11 -14 5717.54
    0 11 14 7725.46
    0 11 -14 6617.02
    0 11 -14 5650.29
    0 -11 15 399.06
    0 -11 15 727.15
    0 -11 -15 1986.31
    0 -11 -15 1050.8
    0 11 15 1767.74
    0 11 15 1450.7
    0 11 -15 1055.72
    0 11 -15 1890.23
    0 -11 -16 -686.2
    0 11 16 -150.95
    0 -12 0 41431
    0 -12 0 38898
    0 12 0 52468
    0 12 0 49718
    0 -12 1 4170.77
    0 -12 1 3731.23
    0 -12 -1 4679.95
    0 -12 -1 4150.35
    0 12 1 5430.52
    0 12 1 4316.08
    0 12 -1 4490.21
    0 12 -1 5035.42
    0 -12 2 -43.94
    0 -12 2 -260.84
    0 -12 -2 290.62
    0 -12 -2 -332.77
    0 12 2 285.46
    0 12 2 -123.69
    0 12 -2 174.01
    0 12 -2 268.04
    0 -12 3 27657
    0 -12 3 30419
    0 -12 -3 29038
    0 -12 -3 27765
    0 12 3 35535
    0 12 3 39102
    0 12 -3 35979
    0 12 -3 38633
    0 -12 4 156.48
    0 -12 4 199.47
    0 -12 -4 277.05
    0 -12 -4 402.43
    0 12 4 742.28
    0 12 4 162.72
    0 12 -4 566.71
    0 12 -4 -185.42
    0 -12 5 -18.39
    0 -12 5 660.5
    0 -12 -5 79.78
    0 -12 -5 68.42
    0 12 5 623.39
    0 12 5 138.22
    0 12 -5 66.29
    0 12 -5 674.19
    0 -12 6 1317.4
    0 -12 6 1766.54
    0 -12 -6 1603.22
    0 -12 -6 1387.05
    0 12 6 1390.66
    0 12 -6 1342.62
    0 12 -6 1260.96
    0 -12 7 5635.88
    0 -12 -7 5001.8
    0 -12 -7 5769.18
    0 12 7 7209.07
    0 12 7 7259.51
    0 12 -7 6225.53
    0 -12 8 328.81
    0 -12 -8 466.31
    0 -12 -8 1251.35
    0 12 8 798.97
    0 12 -8 503.3
    0 12 -8 800.41
    0 -12 9 14.04
    0 -12 9 285.46
    0 -12 -9 369.64
    0 12 9 -135.34
    0 12 9 -10.09
    0 12 -9 124.17
    0 12 -9 452.74
    0 -12 10 15059
    0 -12 10 14171
    0 -12 -10 16897
    0 -12 -10 16705
    0 12 10 19119
    0 12 10 17990
    0 12 -10 15804
    0 12 -10 17641
    0 -12 11 -501.26
    0 -12 11 182.54
    0 -12 -11 -48.29
    0 -12 -11 -343.1
    0 12 11 181.7
    0 12 11 360.75
    0 12 -11 2.79
    0 12 -11 515.91
    0 -12 12 5747.56
    0 -12 -12 5647.89
    0 -12 -12 6213.52
    0 12 12 6182.29
    0 12 12 6938.87
    0 12 -12 6235.13
    0 12 -12 4440.97
    0 -12 13 5716.34
    0 -12 13 5155.51
    0 -12 -13 5012.6
    0 12 13 5091.86
    0 12 13 5645.49
    0 12 -13 4378.52
    0 12 -13 6023.77
    0 -12 14 133.18
    0 -12 14 -126.58
    0 -12 -14 728.11
    0 -12 -14 661.58
    0 12 14 33.54
    0 12 14 -192.63
    0 12 -14 422.6
    0 12 -14 139.43
    0 -12 15 6444.09
    0 -12 -15 5531.4
    0 -12 -15 6672.26
    0 12 15 7452.86
    0 12 15 6369.63
    0 12 -15 5817.22
    0 12 16 3339.74
    0 -13 0 -407.35
    0 -13 0 25.99
    0 13 0 341.78
    0 13 0 -229.37
    0 -13 1 2406.63
    0 -13 1 2310.55
    0 -13 -1 2503.9
    0 -13 -1 2354.99
    0 13 1 2918.22
    0 13 1 3694
    0 13 -1 2638.4
    0 13 -1 3794.88
    0 -13 2 3080.34
    0 -13 2 3052.72
    0 -13 -2 3301.31
    0 -13 -2 3169.21
    0 13 2 3613.54
    0 13 2 3936.59
    0 13 -2 3570.31
    0 13 -2 4424.16
    0 -13 3 7606.57
    0 -13 3 8043.71
    0 -13 -3 8545.69
    0 -13 -3 7962.04
    0 13 3 9911.12
    0 13 3 10079
    0 13 -3 11540
    0 13 -3 9589.28
    0 -13 4 183.26
    0 -13 4 -246.91
    0 -13 -4 50.94
    0 -13 -4 241.5
    0 13 4 65.01
    0 13 4 162.48
    0 13 -4 265.64
    0 13 -4 440.73
    0 -13 5 732.44
    0 -13 5 1037.95
    0 -13 -5 347.3
    0 -13 -5 1198.99
    0 13 5 1080.46
    0 13 5 1221.33
    0 13 -5 1256.15
    0 13 -5 986.19
    0 -13 6 1081.78
    0 -13 6 778.19
    0 -13 -6 1324.61
    0 -13 -6 1294.58
    0 13 6 2071.57
    0 13 6 1585.2
    0 13 -6 2224.09
    0 -13 7 -172.57
    0 -13 7 -0.13
    0 -13 -7 498.26
    0 -13 -7 1111.8
    0 13 7 581.6
    0 13 7 68.7
    0 13 -7 817.58
    0 13 -7 704.81
    0 -13 8 834.15
    0 -13 8 539.69
    0 -13 -8 504.98
    0 13 8 802.09
    0 13 8 1486.73
    0 13 -8 669.51
    0 -13 9 832.59
    0 -13 9 619.79
    0 -13 -9 118.04
    0 -13 -9 486.97
    0 13 9 976.58
    0 13 -9 -189.74
    0 13 -9 874.5
    0 -13 10 -66.95
    0 -13 10 -83.56
    0 -13 -10 -141.35
    0 -13 -10 -488.53
    0 13 10 -157.08
    0 13 10 64.68
    0 13 -10 347.06
    0 13 -10 471.12
    0 -13 11 2801.73
    0 -13 11 3763.66
    0 -13 -11 3653.17
    0 -13 -11 4312.47
    0 13 11 4252.43
    0 13 11 3981.02
    0 13 -11 3666.38
    0 -13 12 -117.61
    0 -13 -12 612.71
    0 -13 -12 324.49
    0 13 12 -195.51
    0 13 12 474.12
    0 13 -12 -191.43
    0 -13 13 4139.54
    0 -13 -13 4149.15
    0 13 13 3528.28
    0 13 13 5303.23
    0 13 -13 3714.42
    0 13 -13 2654.01
    0 -13 14 1262.16
    0 -13 14 1301.79
    0 -13 -14 1774.95
    0 -13 -14 1910.65
    0 13 14 1475.92
    0 13 14 1955.08
    0 13 -14 928.54
    0 -13 -15 444.58
    0 -13 -15 -270.33
    0 13 15 -137.38
    0 -14 0 4448.18
    0 -14 0 4916.53
    0 14 0 5311.63
    0 14 0 5340.45
    0 -14 1 14591
    0 -14 1 17137
    0 -14 -1 16573
    0 -14 -1 16657
    0 14 1 18182
    0 14 1 19851
    0 14 -1 20872
    0 14 -1 20884
    0 -14 2 1283.77
    0 -14 2 1278.97
    0 -14 -2 1102.8
    0 -14 -2 1881.83
    0 14 2 2493.09
    0 14 2 2167.65
    0 14 -2 2077.58
    0 14 -2 2332.17
    0 -14 3 26252
    0 -14 3 27237
    0 -14 -3 27345
    0 -14 -3 26516
    0 14 3 33229
    0 14 3 32593
    0 14 -3 32208
    0 14 -3 32785
    0 -14 4 7712.25
    0 -14 4 7631.79
    0 -14 -4 7623.39
    0 -14 -4 8854.32
    0 14 4 10050
    0 14 4 9247.02
    0 14 -4 8375.16
    0 14 -4 9803.04
    0 -14 5 333.01
    0 -14 5 419.96
    0 -14 -5 328.33
    0 -14 -5 607.54
    0 14 5 371.92
    0 14 5 121.65
    0 14 -5 211.12
    0 -14 6 8602.13
    0 -14 6 8845.91
    0 -14 -6 10363
    0 -14 -6 8999.63
    0 14 6 13342
    0 14 6 11164
    0 14 -6 12129
    0 -14 7 7755.49
    0 -14 7 7637.8
    0 -14 -7 7553.73
    0 14 7 9878.7
    0 14 -7 8145.78
    0 -14 8 610.54
    0 -14 8 413.47
    0 -14 -8 709.38
    0 14 8 403.27
    0 14 8 586.77
    0 14 -8 197.19
    0 14 -8 458.63
    0 -14 9 7671.42
    0 -14 9 6070.61
    0 -14 -9 7121.41
    0 -14 -9 8472.43
    0 14 9 8848.32
    0 14 9 8669.38
    0 14 -9 8665.78
    0 14 -9 6170.28
    0 -14 10 2733.27
    0 -14 10 1878.23
    0 -14 -10 2961.45
    0 -14 -10 2476.28
    0 14 10 3095.95
    0 14 10 2927.82
    0 14 -10 2515.91
    0 14 -10 2874.98
    0 -14 11 170.53
    0 -14 11 297.47
    0 -14 -11 299.87
    0 -14 -11 463.31
    0 14 11 392.1
    0 14 11 247.51
    0 14 -11 373.96
    0 14 -11 -111.31
    0 -14 12 3046.71
    0 -14 12 3315.72
    0 -14 -12 2885.79
    0 14 12 3434.61
    0 14 12 2696.05
    0 14 -12 2099.19
    0 14 -12 3354.15
    0 -14 13 4635.52
    0 -14 13 2580.76
    0 -14 -13 4820.46
    0 -14 -13 3972.62
    0 14 13 4090.3
    0 14 -13 4786.83
    0 14 -14 6318
    0 -15 0 -32.06
    0 -15 0 -556.26
    0 15 0 158.16
    0 15 0 369.28
    0 -15 1 412.87
    0 -15 1 64.83
    0 -15 -1 154.32
    0 -15 -1 552.54
    0 15 1 489.13
    0 15 1 519.03
    0 15 -1 951.6
    0 15 -1 465.23
    0 -15 2 2622.79
    0 -15 2 2476.28
    0 -15 -2 2261.32
    0 -15 -2 2676.83
    0 15 2 3874.14
    0 15 2 3521.07
    0 15 -2 2985.47
    0 15 -2 3187.22
    0 -15 3 5623.87
    0 -15 3 5878.46
    0 -15 -3 5997.35
    0 -15 -3 5647.89
    0 15 3 7617.38
    0 15 3 6582.2
    0 15 -3 5798
    0 15 -3 8173.4
    0 -15 4 3137.98
    0 -15 4 3332.53
    0 -15 -4 3255.67
    0 -15 -4 3581.12
    0 15 4 3751.65
    0 15 4 3809.29
    0 15 -4 4164.76
    0 -15 5 4246.42
    0 -15 5 4458.98
    0 -15 -5 4455.38
    0 -15 -5 4713.58
    0 15 5 5184.33
    0 15 5 5470.15
    0 15 -5 6380.44
    0 15 -5 5442.53
    0 -15 6 372.4
    0 -15 -6 662.06
    0 15 6 401.58
    0 15 -6 527.44
    0 -15 7 6388.85
    0 -15 7 5719.94
    0 -15 -7 6720.3
    0 15 7 8725.82
    0 15 7 7810.73
    0 15 -7 7099.79
    0 15 -7 6595.41
    0 -15 8 745.41
    0 -15 8 627.72
    0 -15 -8 1214.12
    0 -15 -8 1331.81
    0 15 8 1523.96
    0 15 -8 640.45
    0 15 -8 923.26
    0 -15 9 396.78
    0 -15 9 -105.64
    0 -15 -9 442.18
    0 -15 -9 41.05
    0 15 9 51.46
    0 15 9 -346.22
    0 15 -9 47.65
    0 15 -9 252.43
    0 -15 10 836.92
    0 -15 -10 659.66
    0 -15 -10 832.83
    0 15 10 1150.83
    0 15 10 1359.43
    0 15 -10 367.72
    0 -15 11 3154.79
    0 -15 11 2136.42
    0 -15 -11 2506.3
    0 15 -11 2203.67
    0 -15 12 763.3
    0 -15 12 122.85
    0 15 -12 291.22
    0 15 -12 205.36
    0 -15 13 551.22
    0 -16 0 688.84
    0 -16 0 369.4
    0 16 0 1308.99
    0 16 0 403.27
    0 -16 1 1113.97
    0 -16 1 589.65
    0 -16 -1 804.61
    0 -16 -1 599.74
    0 16 1 750.57
    0 16 1 717.18
    0 16 -1 175.09
    0 16 -1 1045.27
    0 -16 2 381.41
    0 -16 2 269.72
    0 -16 -2 604.78
    0 -16 -2 21.34
    0 16 2 359.31
    0 16 2 424.04
    0 16 -2 532.48
    0 16 -2 512.67
    0 -16 3 651.85
    0 -16 -3 28.55
    0 -16 -3 -25.95
    0 16 3 337.22
    0 16 3 870.06
    0 16 -3 212.44
    0 -16 4 1018.13
    0 -16 4 -86.44
    0 -16 -4 137.62
    0 -16 -4 122.61
    0 16 4 293.38
    0 16 4 1195.99
    0 16 -4 -257.84
    0 16 -4 399.06
    0 -16 5 195.99
    0 -16 -5 1511.95
    0 16 5 1365.44
    0 16 -5 114.87
    0 -16 6 264.56
    0 -16 6 683.92
    0 -16 -6 653.9
    0 16 6 511.83
    0 16 6 1036.27
    0 16 -6 960.73
    0 16 -6 916.42
    0 -16 7 461.75
    0 -16 7 -599.49
    0 -16 -7 243.54
    0 -16 -7 13.15
    0 16 7 -390.54
    0 16 -7 -275.85
    0 16 -7 -98.55
    0 -16 8 442.3
    0 -16 8 363.4
    0 16 -8 892.04
    0 16 -8 872.46
    0 -16 9 1278.97
    0 -16 9 776.39
    0 16 -9 1859.01
    0 -17 0 -167.41
    0 -17 1 7351.98
    0 -17 -1 5885.67
    0 -17 2 11295
    0 -17 4 909.33
    1 0 -18 -383.69
    -1 0 18 104.89
    1 0 -17 1146.63
    1 0 -17 1644.05
    -1 0 17 1132.34
    -1 0 17 1794.16
    1 0 -16 421.88
    -1 0 16 35.31
    1 0 -15 1023.06
    1 0 -15 1585.2
    -1 0 15 1162.48
    1 0 -14 136.9
    1 0 -14 -290.5
    -1 0 14 250.75
    -1 0 14 -5.78
    1 0 -13 25964
    1 0 -13 24427
    -1 0 13 24186
    -1 0 13 25195
    1 0 -12 -297.35
    -1 0 12 117.09
    1 0 -11 5405.3
    -1 0 11 6200.31
    1 0 -10 -295.3
    1 0 -10 -52.2
    -1 0 10 18.07
    -1 0 10 -110.63
    1 0 -9 24871
    1 0 -9 23406
    -1 0 9 26600
    -1 0 9 24811
    1 0 -8 4.2
    1 0 -8 169.45
    -1 0 8 -94.28
    -1 0 8 -354.75
    1 0 -7 66182
    -1 0 7 63888
    1 0 -6 -141.47
    1 0 -6 -362.44
    -1 0 6 -134.14
    -1 0 6 -129.82
    1 0 -5 2832.95
    1 0 -5 3094.75
    -1 0 5 3292.9
    -1 0 5 2965.05
    1 0 -4 -449.5
    1 0 -4 -156.48
    -1 0 4 -344.66
    -1 0 4 -130.3
    1 0 -3 154557
    1 0 -3 150474
    -1 0 3 150714
    -1 0 3 157079
    1 0 -2 145.91
    1 0 -2 176.29
    -1 0 2 -101.86
    -1 0 2 126.94
    1 0 -1 229.61
    1 0 -1 -95.74
    -1 0 1 123.69
    -1 0 1 223.01
    1 0 0 -32.42
    1 0 0 -111.48
    -1 0 0 -63.28
    -1 0 0 194.19
    1 0 1 257956
    1 0 1 256875
    -1 0 -1 262519
    -1 0 -1 271526
    1 0 2 42.75
    1 0 2 -25.27
    -1 0 -2 -293.02
    -1 0 -2 354.27
    1 0 3 158640
    1 0 3 145550
    -1 0 -3 148913
    -1 0 -3 151555
    1 0 4 -156
    1 0 4 24.23
    -1 0 -4 -147.83
    -1 0 -4 227.81
    1 0 5 188783
    1 0 5 182298
    -1 0 -5 190825
    1 0 6 -238.5
    1 0 6 -332.65
    -1 0 -6 257.12
    -1 0 -6 -64.74
    1 0 7 82322
    1 0 7 83247
    -1 0 -7 86334
    -1 0 -7 88099
    1 0 8 -114.96
    1 0 8 190.46
    -1 0 -8 -262.88
    -1 0 -8 -136.3
    1 0 9 2258.91
    1 0 9 2389.81
    -1 0 -9 1327.01
    -1 0 -9 2083.58
    1 0 10 34.33
    1 0 10 -147.95
    -1 0 -10 70.9
    -1 0 -10 242.58
    1 0 11 757.17
    -1 0 -11 931.07
    1 0 12 141.23
    -1 0 -12 200.67
    1 0 13 52744
    1 0 13 52228
    -1 0 -13 57175
    1 0 14 -46.45
    1 0 14 216.16
    -1 0 -14 151.68
    -1 0 -14 -167.89
    1 0 15 56.7
    -1 0 -15 -287.86
    1 0 16 -508.95
    1 0 16 154.92
    -1 0 -16 434.85
    -1 0 -16 -540.77
    1 0 17 20331
    1 0 17 21761
    -1 0 -17 23766
    -1 0 -17 21965
    1 0 18 -75.59
    -1 0 -18 -73.5
    1 -1 -18 2501.5
    -1 -1 18 2058.36
    1 1 -18 1838.6
    -1 1 18 2392.22
    1 -1 -17 772.31
    1 -1 -17 170.17
    -1 -1 17 150.95
    -1 -1 17 53.13
    1 1 -17 -288.82
    1 1 -17 909.21
    -1 1 17 -104.89
    -1 1 17 -20.73
    1 -1 -16 6097.03
    -1 -1 16 5358.47
    -1 -1 16 4976.58
    1 1 -16 5329.65
    1 1 -16 5598.65
    -1 1 16 5362.07
    1 -1 -15 14159
    1 -1 -15 13354
    -1 -1 15 14315
    1 1 -15 15624
    -1 1 15 13114
    -1 1 15 13907
    1 -1 -14 7731.47
    1 -1 -14 7284.73
    -1 -1 14 8307.91
    -1 -1 14 7914.01
    1 1 -14 8036.5
    1 1 -14 8156.59
    -1 1 14 7551.33
    -1 1 14 7725.46
    1 -1 -13 11828
    1 -1 -13 11995
    -1 -1 13 12105
    -1 -1 13 13462
    1 1 -13 11567
    1 1 -13 11005
    -1 1 13 13630
    -1 1 13 12105
    1 -1 -12 13246
    -1 -1 12 13774
    1 -1 -11 49562
    1 -1 -11 42668
    -1 -1 11 44734
    1 1 -11 43629
    -1 1 11 39018
    1 -1 -10 16789
    1 -1 -10 16008
    -1 -1 10 18026
    -1 -1 10 17725
    1 1 -10 17425
    1 1 -10 14327
    -1 1 10 17834
    -1 1 10 15408
    1 -1 -9 21424
    1 -1 -9 22709
    -1 -1 9 23394
    -1 -1 9 20944
    1 1 -9 21676
    -1 1 9 22805
    -1 1 9 21244
    1 -1 -8 9135.33
    1 -1 -8 10180
    -1 -1 8 11787
    -1 -1 8 10423
    1 1 -8 10651
    1 1 -8 10041
    -1 1 8 10150
    -1 1 8 11255
    1 -1 -7 19839
    -1 -1 7 20908
    -1 -1 7 18362
    1 1 -7 17113
    1 1 -7 20548
    -1 1 7 18230
    1 -1 -6 30972
    -1 -1 6 29182
    -1 -1 6 27573
    1 1 -6 29482
    1 1 -6 31572
    -1 1 6 30791
    1 -1 -5 17858
    1 -1 -5 16753
    -1 -1 5 17377
    -1 -1 5 18266
    1 1 -5 18986
    1 1 -5 17834
    -1 1 5 18518
    -1 1 5 18338
    1 -1 -4 22877
    1 -1 -4 22673
    -1 -1 4 23874
    -1 -1 4 24114
    1 1 -4 23118
    1 1 -4 23982
    -1 1 4 23562
    -1 1 4 21845
    1 -1 -3 126936
    1 -1 -3 127777
    -1 -1 3 136544
    -1 -1 3 126456
    1 1 -3 138945
    1 1 -3 128498
    -1 1 3 131260
    -1 1 3 130059
    1 -1 -2 4820.46
    1 -1 -2 4755.61
    -1 -1 2 5519.39
    -1 -1 2 4647.53
    1 1 -2 5052.23
    1 1 -2 5724.75
    -1 1 2 5054.64
    -1 1 2 5154.31
    1 -1 -1 43617
    1 -1 -1 48409
    -1 -1 1 44830
    -1 -1 1 45719
    1 1 -1 43797
    1 1 -1 45214
    -1 1 1 44662
    -1 1 1 47940
    1 -1 0 96001
    1 -1 0 102210
    -1 -1 0 95833
    -1 -1 0 98679
    1 1 0 93143
    1 1 0 98030
    -1 1 0 95761
    1 -1 1 7946.43
    1 -1 1 7993.27
    -1 -1 -1 8497.65
    -1 -1 -1 7612.58
    1 1 1 8660.97
    1 1 1 8329.52
    -1 1 -1 7897.19
    -1 1 -1 7978.86
    1 -1 2 78432
    1 -1 2 77879
    -1 -1 -2 74973
    -1 -1 -2 75201
    1 1 2 74949
    1 1 2 75333
    -1 1 -2 76066
    -1 1 -2 74445
    1 -1 3 235739
    1 -1 3 237901
    -1 -1 -3 238381
    -1 -1 -3 248589
    1 1 3 231175
    1 1 3 234538
    -1 1 -3 241623
    -1 1 -3 267683
    1 -1 4 62279
    1 -1 4 60970
    -1 -1 -4 65570
    -1 -1 -4 61739
    1 1 4 66422
    1 1 4 68956
    -1 1 -4 66062
    -1 1 -4 67059
    1 -1 5 11530
    1 -1 5 11803
    -1 -1 -5 11088
    -1 -1 -5 11353
    1 1 5 12814
    1 1 5 12754
    -1 1 -5 10479
    -1 1 -5 11991
    1 -1 6 1740.12
    1 -1 6 2285.33
    -1 -1 -6 2392.22
    -1 -1 -6 2228.89
    1 1 6 2692.44
    1 1 6 2303.35
    -1 1 -6 2459.47
    -1 1 -6 2738.08
    1 -1 7 32761
    1 -1 7 33337
    -1 -1 -7 32016
    -1 -1 -7 37228
    1 1 7 36856
    1 1 7 33337
    -1 1 -7 32473
    -1 1 -7 38994
    1 -1 8 31380
    1 -1 8 30923
    -1 -1 -8 34382
    -1 -1 -8 28606
    1 1 8 33349
    1 1 8 31560
    -1 1 -8 32172
    -1 1 -8 29014
    1 -1 9 4467.39
    1 -1 9 4581.48
    -1 -1 -9 3739.64
    -1 -1 -9 3591.93
    1 1 9 4342.5
    1 1 9 4395.34
    -1 1 -9 4594.69
    -1 1 -9 5013.81
    1 -1 10 36580
    1 -1 10 33157
    -1 -1 -10 36652
    -1 -1 -10 32028
    1 1 10 30755
    -1 1 -10 30587
    -1 1 -10 32977
    1 -1 11 2987.87
    -1 -1 -11 3827.31
    1 1 11 3864.53
    -1 1 -11 3355.35
    1 -1 12 16765
    -1 -1 -12 15648
    1 1 12 16368
    -1 1 -12 15876
    1 -1 13 25988
    1 -1 13 25579
    -1 -1 -13 29687
    -1 -1 -13 27849
    1 1 13 27213
    1 1 13 31092
    -1 1 -13 28630
    -1 1 -13 27057
    1 -1 14 2494.29
    1 -1 14 2687.64
    -1 -1 -14 2830.55
    -1 -1 -14 2931.43
    1 1 14 3310.91
    1 1 14 3425
    -1 1 -14 2764.5
    -1 1 -14 3154.79
    1 -1 15 453.58
    -1 -1 -15 747.69
    1 1 15 198.03
    1 -1 16 896.96
    1 -1 16 1028.58
    -1 -1 -16 952.44
    -1 -1 -16 1467.51
    1 1 16 1263.36
    1 1 16 1149.99
    -1 1 -16 1071.93
    -1 1 -16 2053.56
    1 -1 17 1085.14
    1 -1 17 562.75
    -1 -1 -17 523.84
    -1 -1 -17 311.76
    1 1 17 940.67
    1 1 17 732.2
    -1 1 -17 948.48
    -1 1 -17 752.13
    1 -1 18 1256.15
    -1 -1 -18 1467.51
    1 1 18 1594.81
    -1 1 -18 1033.02
    -1 -2 18 2943.43
    1 2 -18 3190.82
    -1 2 18 3828.51
    1 -2 -17 720.43
    1 -2 -17 1038.79
    -1 -2 17 686.32
    -1 -2 17 255.79
    1 2 -17 85.54
    1 2 -17 672.87
    -1 2 17 583.04
    -1 2 17 404.47
    1 -2 -16 301.07
    -1 -2 16 198.99
    -1 -2 16 351.15
    1 2 -16 96.81
    1 2 -16 -80.14
    -1 2 16 10.13
    1 -2 -15 9558.05
    1 -2 -15 10225
    -1 -2 15 8557.7
    1 2 -15 9989.18
    -1 2 15 9229
    -1 2 15 10026
    1 -2 -14 13138
    1 -2 -14 15996
    -1 -2 14 14435
    -1 -2 14 12405
    1 2 -14 13246
    1 2 -14 12610
    -1 2 14 15131
    -1 2 14 12417
    1 -2 -13 19395
    1 -2 -13 17665
    -1 -2 13 17293
    -1 -2 13 17209
    1 2 -13 17581
    1 2 -13 18110
    -1 2 13 20151
    -1 2 13 20632
    1 -2 -12 -5.69
    -1 -2 12 -328.93
    -1 -2 12 -78.66
    1 2 -12 127.66
    1 2 -12 553.86
    -1 2 12 131.38
    -1 2 12 -247.63
    1 -2 -11 9942.35
    1 -2 -11 10656
    -1 -2 11 10604
    -1 -2 11 9764.61
    1 2 -11 8340.33
    1 2 -11 7729.07
    -1 2 11 8937.18
    -1 2 11 10149
    1 -2 -10 226.73
    1 -2 -10 136.66
    -1 -2 10 -136.9
    -1 -2 10 -34.01
    1 2 -10 -212.32
    1 2 -10 245.95
    -1 2 10 -214.96
    -1 2 10 205.36
    1 -2 -9 14975
    1 -2 -9 16128
    -1 -2 9 15648
    -1 -2 9 15336
    1 2 -9 15552
    -1 2 9 14627
    -1 2 9 14099
    1 -2 -8 692.09
    1 -2 -8 1026.66
    -1 -2 8 1345.02
    -1 -2 8 814.58
    1 2 -8 632.04
    1 2 -8 550.14
    -1 2 8 1114.69
    -1 2 8 993.87
    1 -2 -7 11186
    -1 -2 7 12309
    -1 -2 7 12934
    1 2 -7 10954
    1 2 -7 12393
    -1 2 7 12105
    1 -2 -6 21929
    -1 -2 6 20403
    -1 -2 6 20812
    1 2 -6 21016
    1 2 -6 19983
    -1 2 6 20728
    1 -2 -5 9822.26
    1 -2 -5 7741.08
    -1 -2 5 9299.86
    1 2 -5 9467.99
    -1 2 5 8922.77
    -1 2 5 10020
    1 -2 -4 75441
    1 -2 -4 82154
    -1 -2 4 84232
    -1 -2 4 80953
    1 2 -4 93239
    1 2 -4 88171
    -1 2 4 82010
    -1 2 4 87354
    1 -2 -3 18914
    1 -2 -3 19094
    -1 -2 3 19455
    -1 -2 3 19058
    1 2 -3 20740
    1 2 -3 20259
    -1 2 3 20728
    -1 2 3 18146
    1 -2 -2 215924
    1 -2 -2 225531
    -1 -2 2 220728
    -1 -2 2 206797
    1 2 -2 212561
    1 2 -2 222049
    -1 2 2 221568
    -1 2 2 226012
    1 -2 -1 5143.5
    -1 -2 1 5973.33
    -1 -2 1 5849.64
    1 2 -1 5712.74
    1 2 -1 6367.23
    -1 2 1 5695.92
    1 -2 0 7898.4
    -1 -2 0 9376.72
    -1 -2 0 9357.5
    1 2 0 8676.59
    1 2 0 9692.56
    -1 2 0 8022.09
    -1 2 0 8584.12
    1 -2 1 110652
    1 -2 1 110880
    -1 -2 -1 100060
    -1 -2 -1 105152
    1 2 1 106989
    1 2 1 108887
    -1 2 -1 116260
    1 -2 2 71226
    1 -2 2 74601
    -1 -2 -2 73700
    -1 -2 -2 70698
    1 2 2 71730
    1 2 2 74432
    -1 2 -2 80257
    -1 2 -2 77291
    1 -2 3 258.2
    1 -2 3 31.96
    -1 -2 -3 -232.38
    -1 -2 -3 145.91
    1 2 3 181.46
    1 2 3 464.87
    -1 2 -3 289.54
    -1 2 -3 33.23
    1 -2 4 81926
    1 -2 4 83559
    -1 -2 -4 80029
    -1 -2 -4 83163
    1 2 4 87078
    1 2 4 81902
    -1 2 -4 94428
    -1 2 -4 86850
    1 -2 5 32557
    1 -2 5 32220
    -1 -2 -5 28978
    1 2 5 33926
    -1 2 -5 33385
    -1 2 -5 35511
    1 -2 6 104179
    1 -2 6 100324
    -1 -2 -6 108250
    -1 -2 -6 100300
    1 2 6 114591
    1 2 6 109175
    -1 2 -6 126456
    -1 2 -6 116140
    1 -2 7 5904.88
    1 -2 7 4935.75
    -1 -2 -7 5213.16
    -1 -2 -7 4867.29
    1 2 7 6459.7
    1 2 7 6167.88
    -1 2 -7 5574.63
    -1 2 -7 5619.06
    1 -2 8 75453
    1 -2 8 74336
    -1 -2 -8 67984
    -1 -2 -8 76066
    1 2 8 80077
    1 2 8 80785
    -1 2 -8 77699
    -1 2 -8 77074
    1 -2 9 1306.59
    1 -2 9 1699.29
    -1 -2 -9 1497.54
    -1 -2 -9 911.61
    1 2 9 1472.32
    1 2 9 1065.81
    -1 2 -9 996.16
    -1 2 -9 906.81
    1 -2 10 938.51
    1 -2 10 845.68
    -1 -2 -10 1210.52
    -1 -2 -10 1042.03
    1 2 10 883.87
    1 2 10 676.47
    -1 2 -10 323.41
    -1 2 -10 1227.33
    1 -2 11 13907
    -1 -2 -11 15071
    1 2 11 15492
    -1 2 -11 13414
    1 -2 12 8979.22
    -1 -2 -12 7084.18
    -1 -2 -12 7542.92
    1 2 12 6552.17
    1 2 12 7664.22
    -1 2 -12 7732.67
    1 -2 13 791.52
    1 -2 13 1236.94
    -1 -2 -13 1424.28
    -1 -2 -13 1227.33
    1 2 13 1073.86
    1 2 13 1471.12
    -1 2 -13 830.79
    -1 2 -13 354.39
    1 -2 14 2070.37
    1 -2 14 1605.62
    -1 -2 -14 2507.5
    -1 -2 -14 2416.23
    1 2 14 2796.92
    1 2 14 2070.37
    -1 2 -14 2648.01
    -1 2 -14 2595.17
    1 -2 15 278.97
    -1 -2 -15 57.92
    1 2 15 332.29
    -1 2 -15 570.43
    1 -2 16 2781.31
    1 -2 16 3222.05
    -1 -2 -16 3057.52
    -1 -2 -16 2718.86
    1 2 16 2602.38
    1 2 16 3183.62
    -1 2 -16 2921.82
    -1 2 -16 2539.93
    1 -2 17 3200.43
    1 -2 17 4774.82
    -1 -2 -17 4863.69
    -1 -2 -17 4342.5
    1 2 17 3952.2
    1 2 17 4682.35
    -1 2 -17 5066.65
    1 -2 18 10473
    -1 -2 -18 13030
    1 2 18 12285
    -1 2 -18 10503
    1 -3 -18 691.36
    -1 3 18 859.01
    1 -3 -17 4736.4
    1 -3 -17 6071.81
    -1 -3 17 5525.39
    -1 -3 17 4861.29
    1 3 -17 4462.59
    1 3 -17 5400.5
    -1 3 17 4658.34
    -1 3 17 5504.98
    1 -3 -16 552.9
    -1 -3 16 93.33
    -1 -3 16 -77.12
    1 3 -16 560.71
    1 3 -16 550.14
    -1 3 16 826.11
    1 -3 -15 1016.57
    1 -3 -15 1409.87
    -1 -3 15 832.95
    -1 -3 15 1090.55
    1 3 -15 1208.12
    1 3 -15 1116.37
    -1 3 15 1211.72
    -1 3 15 1896.24
    1 -3 -14 2407.83
    1 -3 -14 2724.87
    -1 -3 14 2164.04
    -1 -3 14 2535.12
    1 3 -14 2736.88
    1 3 -14 2663.62
    -1 3 14 2832.95
    -1 3 14 3110.36
    1 -3 -13 9592.88
    1 -3 -13 9379.12
    -1 -3 13 10698
    -1 -3 13 9541.24
    1 3 -13 8100.15
    1 3 -13 8285.09
    -1 3 13 9564.06
    -1 3 13 8901.16
    1 -3 -12 11014
    -1 -3 12 8761.85
    -1 -3 12 9231.41
    1 3 -12 8659.77
    1 3 -12 7141.82
    -1 3 12 8325.92
    1 -3 -11 35043
    1 -3 -11 34682
    -1 -3 11 34838
    -1 -3 11 34826
    1 3 -11 29638
    1 3 -11 34382
    -1 3 11 33878
    1 -3 -10 4599.49
    1 -3 -10 3914.97
    -1 -3 10 4677.55
    -1 -3 10 4155.15
    1 3 -10 3866.94
    1 3 -10 4270.44
    -1 3 10 3521.07
    -1 3 10 4933.34
    1 -3 -9 1771.34
    1 -3 -9 1232.14
    -1 -3 9 2675.63
    -1 -3 9 1747.33
    1 3 -9 1699.29
    1 3 -9 1045.87
    -1 3 9 2089.59
    -1 3 9 1958.69
    1 -3 -8 7031.34
    1 -3 -8 5515.79
    -1 -3 8 7057.76
    -1 -3 8 6890.83
    1 3 -8 5366.87
    1 3 -8 5721.14
    -1 3 8 7038.54
    -1 3 8 6811.57
    1 -3 -7 510.27
    -1 -3 7 447.82
    -1 -3 7 -79.08
    1 3 -7 18.84
    1 3 -7 564.55
    -1 3 7 508.71
    1 -3 -6 7617.38
    -1 -3 6 8699.4
    1 3 -6 7934.42
    -1 3 6 8315.11
    1 -3 -5 11983
    1 -3 -5 10835
    -1 -3 5 12081
    -1 -3 5 12874
    1 3 -5 12682
    1 3 -5 12141
    -1 3 5 13018
    -1 3 5 11333
    1 -3 -4 26972
    1 -3 -4 27501
    -1 -3 4 25495
    -1 -3 4 27561
    1 3 -4 29242
    1 3 -4 27705
    -1 3 4 27057
    -1 3 4 27717
    1 -3 -3 29542
    1 -3 -3 29771
    -1 -3 3 30503
    -1 -3 3 28257
    1 3 -3 34382
    1 3 -3 31092
    -1 3 3 30659
    -1 3 3 30167
    1 -3 -2 481.69
    -1 -3 2 922.66
    -1 -3 2 864.54
    1 3 -2 344.42
    1 3 -2 938.75
    -1 3 2 585.8
    -1 3 2 397.62
    1 -3 -1 255554
    -1 -3 1 253272
    -1 -3 1 252912
    1 3 -1 259037
    1 3 -1 254833
    -1 3 1 260958
    1 -3 0 84292
    -1 -3 0 90164
    -1 -3 0 93875
    1 3 0 98859
    1 3 0 97598
    -1 3 0 100000
    -1 3 0 97814
    1 -3 1 -26.1
    1 -3 1 -56.86
    -1 -3 -1 20.82
    -1 -3 -1 157.56
    1 3 1 0.73
    1 3 1 111.95
    -1 3 -1 -119.6
    -1 3 -1 -59.99
    1 -3 2 3057.52
    1 -3 2 3379.36
    -1 -3 -2 3469.43
    -1 -3 -2 3900.56
    1 3 2 3701.21
    1 3 2 4367.72
    -1 3 -2 3768.46
    -1 3 -2 3420.2
    1 -3 3 23730
    1 -3 3 23970
    -1 -3 -3 22373
    -1 -3 -3 23622
    1 3 3 26768
    1 3 3 26528
    -1 3 -3 28798
    -1 3 -3 25567
    1 -3 4 23682
    1 -3 4 23442
    -1 -3 -4 23550
    -1 -3 -4 23202
    1 3 4 25267
    1 3 4 22817
    -1 3 -4 24222
    -1 3 -4 26816
    1 -3 5 85757
    1 -3 5 86153
    -1 -3 -5 85337
    1 3 5 89108
    1 3 5 85049
    -1 3 -5 91293
    -1 3 -5 101045
    1 -3 6 8361.95
    1 -3 6 8262.27
    -1 -3 -6 9194.18
    1 3 6 9761.01
    -1 3 -6 8109.76
    -1 3 -6 9652.93
    1 -3 7 175.21
    1 -3 7 -38.02
    -1 -3 -7 284.26
    -1 -3 -7 199.83
    1 3 7 -570.67
    1 3 7 -190.58
    -1 3 -7 -19.86
    -1 3 -7 -40.73
    1 -3 8 4621.11
    1 -3 8 4104.72
    -1 -3 -8 4523.83
    -1 -3 -8 4371.32
    1 3 8 4346.1
    1 3 8 4346.1
    -1 3 -8 5408.91
    -1 3 -8 5009
    1 -3 9 73304
    1 -3 9 75573
    -1 -3 -9 72187
    -1 -3 -9 64093
    1 3 9 80317
    1 3 9 78299
    -1 3 -9 80965
    -1 3 -9 81626
    1 -3 10 21064
    1 -3 10 19467
    -1 -3 -10 16777
    -1 -3 -10 19251
    1 3 10 20980
    1 3 10 20788
    -1 3 -10 21328
    -1 3 -10 21196
    1 -3 11 45659
    -1 -3 -11 42788
    -1 -3 -11 38477
    1 3 11 45803
    1 3 11 44974
    -1 3 -11 49850
    1 -3 12 9913.52
    1 -3 12 10993
    -1 -3 -12 10366
    -1 -3 -12 9902.72
    1 3 12 10408
    1 3 12 10892
    -1 3 -12 10483
    1 -3 13 1985.11
    1 -3 13 790.2
    -1 -3 -13 1080.94
    -1 -3 -13 1815.78
    1 3 13 1541.97
    1 3 13 1084.78
    -1 3 -13 510.15
    -1 3 -13 1281.37
    1 -3 14 7137.02
    1 -3 14 6807.97
    -1 -3 -14 6549.77
    -1 -3 -14 6761.13
    1 3 14 5939.71
    1 3 14 7066.16
    -1 3 -14 7452.86
    -1 3 -14 6869.21
    1 -3 15 18914
    -1 -3 -15 22589
    1 3 15 21845
    1 3 15 22733
    -1 3 -15 23946
    1 -3 16 -76.91
    1 -3 16 -842.44
    -1 -3 -16 -59.39
    -1 -3 -16 -575.6
    1 3 16 262.28
    1 3 16 -299.27
    -1 3 -16 364.12
    -1 3 -16 -60.19
    1 -3 17 194.55
    1 -3 17 -193.83
    -1 -3 -17 575.24
    -1 -3 -17 10.67
    1 3 17 -313.8
    1 3 17 -373.48
    -1 3 -17 225.41
    -1 3 -17 -83.68
    1 -3 18 45.71
    -1 -3 -18 -6.12
    1 3 18 229.85
    1 -4 -18 1925.06
    -1 4 18 3231.65
    1 -4 -17 34.41
    1 -4 -17 145.31
    -1 -4 17 49.26
    -1 -4 17 -177.25
    1 4 -17 422
    1 4 -17 -120.93
    -1 4 17 383.57
    -1 4 17 390.66
    1 -4 -16 1928.66
    -1 -4 16 1674.07
    -1 -4 16 1778.55
    1 4 -16 2031.94
    1 4 -16 1752.13
    1 -4 -15 2445.06
    -1 -4 15 2569.95
    -1 -4 15 2817.34
    1 4 -15 2770.5
    1 4 -15 1820.58
    -1 4 15 2206.07
    1 -4 -14 22817
    -1 -4 14 21797
    1 4 -14 23130
    1 4 -14 25904
    -1 4 14 26276
    -1 4 14 26444
    1 -4 -13 311.52
    -1 -4 13 144.11
    -1 -4 13 7.27
    1 4 -13 -91.28
    1 4 -13 180.38
    -1 4 13 14.58
    -1 4 13 -362.68
    1 -4 -12 29278
    -1 -4 12 28245
    -1 -4 12 25159
    1 4 -12 26120
    -1 4 12 26924
    -1 4 12 24811
    1 -4 -11 7583.76
    1 -4 -11 7718.26
    -1 -4 11 7657.01
    -1 -4 11 8951.59
    1 4 -11 8784.67
    1 4 -11 6819.98
    -1 4 11 7760.29
    1 -4 -10 15600
    1 -4 -10 14087
    -1 -4 10 15156
    -1 -4 10 15396
    1 4 -10 13210
    -1 4 10 14231
    -1 4 10 13150
    1 -4 -9 41936
    1 -4 -9 46571
    -1 -4 9 45839
    -1 -4 9 45575
    1 4 -9 47328
    -1 4 9 44674
    -1 4 9 48733
    1 -4 -8 22085
    1 -4 -8 20007
    -1 -4 8 22349
    -1 -4 8 22817
    1 4 -8 22409
    1 4 -8 24030
    -1 4 8 24511
    -1 4 8 22901
    1 -4 -7 45394
    -1 -4 7 44758
    -1 -4 7 47100
    1 4 -7 46619
    1 4 -7 46151
    -1 4 7 46944
    1 -4 -6 41047
    -1 -4 6 38693
    -1 -4 6 40543
    1 4 -6 40843
    1 4 -6 41924
    -1 4 6 43509
    1 -4 -5 100997
    -1 -4 5 99664
    -1 -4 5 102005
    1 4 -5 111649
    1 4 -5 114135
    -1 4 5 102726
    -1 4 5 113078
    1 -4 -4 117641
    1 -4 -4 113774
    -1 -4 4 107938
    1 4 -4 128257
    -1 4 4 121772
    -1 4 4 116524
    1 -4 -3 17197
    1 -4 -3 16440
    -1 -4 3 14939
    -1 -4 3 16753
    1 4 -3 19383
    1 4 -3 16885
    -1 4 3 18650
    -1 4 3 17137
    1 -4 -2 51387
    1 -4 -2 50054
    -1 -4 2 50390
    -1 -4 2 46499
    1 4 -2 54077
    1 4 -2 51399
    -1 4 2 51063
    -1 4 2 59217
    1 -4 -1 972.02
    1 -4 -1 830.67
    -1 -4 1 1214.12
    -1 -4 1 1229.73
    1 4 -1 1642.85
    1 4 -1 1268.16
    -1 4 1 944.64
    -1 4 1 1232.14
    1 -4 0 378.17
    1 -4 0 214.36
    -1 -4 0 377.09
    -1 -4 0 531.28
    1 4 0 468
    1 4 0 532
    -1 4 0 664.34
    1 -4 1 -11.07
    1 -4 1 153.24
    -1 -4 -1 74.22
    -1 -4 -1 696.17
    1 4 1 -155.52
    1 4 1 -284.5
    -1 4 -1 391.14
    -1 4 -1 -28.52
    1 -4 2 5537.4
    1 -4 2 5620.27
    -1 -4 -2 5940.91
    -1 -4 -2 6220.72
    1 4 2 6471.71
    1 4 2 6590.6
    -1 4 -2 5997.35
    -1 4 -2 5960.12
    1 -4 3 7279.93
    1 -4 3 7229.49
    -1 -4 -3 6996.51
    -1 -4 -3 7652.21
    1 4 3 8950.39
    1 4 3 8145.78
    -1 4 -3 7725.46
    -1 4 -3 7629.39
    1 -4 4 5292.42
    1 -4 4 5789.59
    -1 -4 -4 4899.72
    1 4 4 5739.16
    -1 4 -4 5709.13
    -1 4 -4 6201.51
    1 -4 5 37781
    1 -4 5 40591
    -1 -4 -5 39966
    -1 -4 -5 41263
    1 4 5 43269
    1 4 5 41984
    -1 4 -5 47808
    -1 4 -5 43209
    1 -4 6 3989.43
    1 -4 6 4009.84
    -1 -4 -6 3993.03
    -1 -4 -6 4287.25
    1 4 6 4134.74
    -1 4 -6 4197.19
    -1 4 -6 5217.96
    1 -4 7 722.95
    1 -4 7 447.7
    -1 -4 -7 722.95
    -1 -4 -7 835.23
    1 4 7 670.83
    1 4 7 711.66
    -1 4 -7 1052.48
    -1 4 -7 520.84
    1 -4 8 14327
    1 -4 8 16212
    -1 -4 -8 14027
    -1 -4 -8 14279
    1 4 8 15059
    1 4 8 12982
    -1 4 -8 16080
    -1 4 -8 14939
    1 -4 9 118.34
    1 -4 9 863.94
    -1 -4 -9 587.25
    -1 -4 -9 963.25
    1 4 9 601.54
    1 4 9 502.22
    -1 4 -9 305.87
    -1 4 -9 134.26
    1 -4 10 4783.23
    1 -4 10 5076.25
    -1 -4 -10 4403.74
    -1 -4 -10 4239.22
    1 4 10 3916.17
    1 4 10 5111.08
    -1 4 -10 5503.78
    -1 4 -10 4604.29
    1 -4 11 12153
    1 -4 11 11813
    -1 -4 -11 10634
    1 4 11 11080
    1 4 11 12249
    -1 4 -11 10452
    -1 4 -11 12646
    1 -4 12 15624
    -1 -4 -12 14507
    -1 -4 -12 17065
    1 4 12 15756
    1 4 12 16909
    -1 4 -12 16164
    -1 4 -12 16272
    1 -4 13 808.21
    1 -4 13 150.11
    -1 -4 -13 -990.03
    -1 -4 -13 -127.9
    1 4 13 -48.88
    1 4 13 644.41
    -1 4 -13 180.26
    -1 4 -13 278.13
    1 -4 14 1147.71
    1 -4 14 1133.3
    -1 -4 -14 1562.39
    -1 -4 -14 1841
    1 4 14 1189.86
    1 4 14 1292.18
    -1 4 -14 1317.4
    -1 4 -14 1067.49
    1 -4 15 985.23
    1 -4 15 937.67
    -1 -4 -15 1379.85
    -1 -4 -15 1048.4
    1 4 15 1113.97
    1 4 15 1598.41
    -1 4 -15 2018.73
    -1 4 -15 1809.77
    1 -4 16 11.23
    1 -4 16 675.15
    -1 -4 -16 556.14
    -1 -4 -16 -93.78
    1 4 16 246.19
    1 4 16 555.66
    -1 4 -16 -78.82
    -1 4 -16 -143.75
    1 -4 17 3817.7
    1 -4 17 4000.24
    -1 -4 -17 4200.79
    -1 -4 -17 4625.91
    1 4 17 3596.73
    1 4 17 4776.03
    -1 4 -17 3070.73
    -1 4 -17 4407.35
    1 -5 -18 308.15
    -1 5 18 894.56
    1 -5 -17 2826.95
    1 -5 -17 2936.23
    -1 -5 17 3465.83
    1 5 -17 2899
    -1 5 17 3325.32
    -1 5 17 3596.73
    1 -5 -16 655.34
    1 -5 -16 645.61
    -1 -5 16 351.87
    -1 -5 16 1070.13
    1 5 -16 801.49
    1 5 -16 912.45
    -1 5 16 337.94
    1 -5 -15 2690.04
    1 -5 -15 3258.07
    -1 -5 15 3240.06
    1 5 -15 2571.15
    -1 5 15 2945.84
    1 -5 -14 1167.17
    1 -5 -14 412.15
    -1 -5 14 131.86
    -1 -5 14 -23.24
    1 5 -14 839.44
    1 5 -14 510.99
    -1 5 14 1006.84
    -1 5 14 883.75
    1 -5 -13 9242.21
    -1 -5 13 10037
    -1 -5 13 8861.53
    1 5 -13 8353.54
    1 5 -13 8460.42
    -1 5 13 8512.06
    -1 -5 12 2509.91
    -1 -5 12 2102.8
    1 5 -12 1786.96
    1 5 -12 2682.84
    -1 5 12 1229.73
    1 -5 -11 10869
    -1 -5 11 12465
    1 5 -11 11305
    -1 5 11 10736
    1 -5 -10 34430
    -1 -5 10 32857
    1 5 -10 32989
    -1 5 10 31332
    -1 5 10 29723
    1 -5 -9 995.44
    1 -5 -9 1610.42
    -1 -5 9 1198.99
    -1 -5 9 2431.85
    1 5 -9 1676.47
    1 5 -9 1705.29
    -1 5 9 1956.28
    -1 5 9 1778.55
    1 -5 -8 -217.36
    1 -5 -8 -243.3
    -1 -5 8 -32.15
    -1 -5 8 -639.01
    1 5 -8 7.18
    1 5 -8 -277.29
    -1 5 8 148.19
    -1 5 8 68.45
    1 -5 -7 5629.87
    -1 -5 7 5581.84
    -1 -5 7 5395.7
    1 5 -7 7158.63
    1 5 -7 6348.02
    -1 5 7 6321.6
    1 -5 -6 52060
    -1 -5 6 53176
    -1 -5 6 48517
    1 5 -6 54774
    1 5 -6 57728
    -1 5 6 57187
    1 -5 -5 17509
    1 -5 -5 17786
    -1 -5 5 16501
    1 5 -5 19395
    -1 5 5 18686
    -1 5 5 17557
    1 -5 -4 8046.11
    1 -5 -4 7694.24
    -1 -5 4 7222.28
    -1 -5 4 8195.02
    1 5 -4 7067.36
    1 5 -4 8146.98
    -1 5 4 7418.03
    -1 5 4 8620.14
    1 -5 -3 4248.82
    1 -5 -3 4522.63
    -1 -5 3 4528.64
    1 5 -3 4885.31
    -1 5 3 4944.15
    -1 5 3 4343.7
    1 -5 -2 48373
    1 -5 -2 47520
    -1 -5 2 47160
    -1 -5 2 45034
    1 5 -2 52216
    1 5 -2 51639
    -1 5 2 51039
    -1 5 2 53116
    1 -5 -1 23838
    1 -5 -1 22973
    -1 -5 1 25880
    -1 -5 1 23490
    1 5 -1 26720
    1 5 -1 27008
    -1 5 1 28462
    -1 5 1 27285
    1 -5 0 62039
    1 -5 0 60334
    -1 -5 0 60706
    -1 -5 0 59865
    1 5 0 71875
    1 5 0 67143
    -1 5 0 75309
    -1 5 0 70205
    1 -5 1 24907
    1 -5 1 26384
    -1 -5 -1 27897
    -1 -5 -1 25591
    1 5 1 32100
    1 5 1 30515
    -1 5 -1 32088
    -1 5 -1 30131
    1 -5 2 25940
    1 -5 2 26540
    -1 -5 -2 26708
    -1 -5 -2 30815
    1 5 2 30263
    1 5 2 29614
    -1 5 -2 30755
    -1 5 -2 29711
    1 -5 3 7330.36
    1 -5 3 7467.27
    -1 -5 -3 6895.63
    -1 -5 -3 7756.69
    1 5 3 8137.38
    -1 5 -3 7642.6
    -1 5 -3 7654.61
    1 -5 4 2213.28
    1 -5 4 2118.41
    -1 -5 -4 2497.9
    -1 -5 -4 2298.54
    1 5 4 2055.96
    1 5 4 2728.47
    -1 5 -4 2142.43
    -1 5 -4 2101.6
    1 -5 5 23094
    -1 -5 -5 21953
    1 5 5 25880
    -1 5 -5 24475
    1 -5 6 -55.43
    -1 -5 -6 -106.03
    -1 -5 -6 160.8
    1 5 6 83.21
    1 5 6 510.27
    -1 5 -6 -159.84
    -1 5 -6 180.02
    1 -5 7 16753
    1 -5 7 16452
    -1 -5 -7 16669
    -1 -5 -7 17629
    1 5 7 16777
    1 5 7 19107
    -1 5 -7 17629
    -1 5 -7 18950
    1 -5 8 23.54
    1 -5 8 -12.95
    -1 -5 -8 111.08
    -1 -5 -8 409.27
    1 5 8 69.88
    1 5 8 -189.74
    -1 5 -8 -493.93
    -1 5 -8 290.26
    1 -5 9 24138
    1 -5 9 23502
    -1 -5 -9 20980
    -1 -5 -9 23130
    1 5 9 26828
    1 5 9 27189
    -1 5 -9 25772
    -1 5 -9 25327
    1 -5 10 15960
    1 -5 10 13090
    -1 -5 -10 15816
    -1 -5 -10 13702
    1 5 10 16945
    -1 5 -10 15852
    -1 5 -10 16212
    1 -5 11 19119
    1 -5 11 17521
    1 5 11 16813
    1 5 11 16729
    -1 5 -11 18746
    -1 5 -11 15324
    1 -5 12 8114.56
    1 -5 12 8337.93
    -1 -5 -12 7605.37
    -1 -5 -12 7203.07
    1 5 12 9018.85
    1 5 12 7738.67
    -1 5 -12 9204.99
    -1 5 -12 7803.52
    1 -5 13 1797.76
    1 -5 13 1963.49
    -1 -5 -13 1630.84
    -1 -5 -13 1780.95
    1 5 13 1400.26
    1 5 13 2662.42
    -1 5 -13 877.39
    -1 5 -13 2222.89
    1 -5 14 213.16
    1 -5 14 27.77
    -1 -5 -14 273.09
    -1 -5 -14 240.06
    1 5 14 415.16
    1 5 14 -308.39
    -1 5 -14 -451.06
    -1 5 -14 510.87
    1 -5 15 7815.53
    1 -5 15 10201
    -1 -5 -15 9831.86
    -1 -5 -15 8073.73
    1 5 15 9813.85
    1 5 15 9419.95
    -1 5 -15 9291.45
    -1 5 -15 8213.03
    1 -5 16 299.51
    1 -5 16 -204.88
    -1 -5 -16 395.46
    -1 -5 -16 908.37
    1 5 16 222.05
    1 5 16 247.99
    -1 5 -16 -82.42
    -1 5 -16 3.66
    1 -5 17 551.22
    1 -5 17 353.79
    -1 -5 -17 -87.52
    -1 -5 -17 398.22
    1 5 17 171.25
    1 5 17 233.22
    -1 5 -17 382.97
    -1 5 -17 583.64
    1 -6 -18 929.87
    -1 6 18 644.05
    1 -6 -17 484.81
    1 -6 -17 474.24
    -1 -6 17 -140.39
    1 6 -17 -340.46
    -1 6 17 -91.83
    -1 6 17 109.57
    1 -6 -16 4551.45
    1 -6 -16 5458.14
    -1 -6 16 4437.37
    -1 -6 16 4905.72
    1 6 -16 4755.61
    1 6 -16 5300.82
    -1 6 16 5723.54
    -1 6 16 4870.9
    1 -6 -15 5861.65
    -1 -6 15 6133.06
    -1 -6 15 5898.88
    1 6 -15 5384.89
    1 6 -15 6213.52
    -1 6 15 5700.73
    1 -6 -14 2837.75
    1 -6 -14 2421.04
    -1 -6 14 2656.42
    1 6 -14 1558.78
    -1 6 14 2269.72
    -1 6 14 2158.04
    1 -6 -13 13282
    1 -6 -13 16525
    -1 -6 13 13762
    -1 -6 13 15192
    1 6 -13 13991
    1 6 -13 12970
    -1 6 13 13931
    -1 6 13 13078
    1 -6 -12 3416.59
    -1 -6 12 3990.63
    -1 -6 12 3701.21
    1 6 -12 2899
    1 6 -12 3351.74
    -1 6 12 3137.98
    1 -6 -11 7171.84
    -1 -6 11 9042.86
    -1 -6 11 9391.13
    1 6 -11 8826.7
    1 6 -11 7576.55
    -1 6 11 8273.08
    1 -6 -10 1847
    1 -6 -10 1843.4
    -1 -6 10 1599.61
    -1 -6 10 2345.38
    1 6 -10 1957.49
    1 6 -10 1941.87
    -1 6 10 1689.68
    -1 6 10 2093.19
    1 -6 -9 60874
    -1 -6 9 64213
    -1 -6 9 61979
    1 6 -9 67011
    1 6 -9 73148
    -1 6 9 70902
    -1 -6 8 1459.11
    -1 -6 8 1378.65
    1 6 -8 2252.91
    1 6 -8 1785.76
    -1 -6 7 6815.17
    -1 -6 7 7428.84
    1 6 -7 7309.95
    1 6 -7 7741.08
    -1 6 7 6942.47
    1 -6 -6 1042.87
    1 -6 -6 879.07
    -1 -6 6 994.84
    -1 -6 6 661.7
    1 6 -6 1427.88
    1 6 -6 1065.09
    -1 6 6 1717.3
    -1 6 6 1262.16
    1 -6 -5 28474
    1 -6 -5 29951
    -1 -6 5 27813
    -1 -6 5 25459
    1 6 -5 30827
    1 6 -5 27753
    -1 6 5 29194
    -1 6 5 30407
    1 -6 -4 72.29
    1 -6 -4 302.03
    -1 -6 4 130.3
    1 6 -4 311.16
    -1 6 4 272.73
    -1 6 4 -127.9
    1 -6 -3 19335
    1 -6 -3 19683
    -1 -6 3 19443
    -1 -6 3 19683
    1 6 -3 22517
    1 6 -3 21376
    -1 6 3 21797
    -1 6 3 21400
    1 -6 -2 20151
    1 -6 -2 19791
    -1 -6 2 20992
    1 6 -2 22169
    -1 6 2 22253
    -1 6 2 23009
    1 -6 -1 30827
    1 -6 -1 30851
    -1 -6 1 32064
    -1 -6 1 33662
    1 6 -1 34646
    -1 6 1 36964
    -1 6 1 34262
    1 -6 0 2745.28
    1 -6 0 2702.05
    -1 -6 0 2850.96
    -1 -6 0 2680.43
    1 6 0 2859.37
    1 6 0 2575.96
    -1 6 0 2862.97
    -1 6 0 3113.96
    1 -6 1 75898
    1 -6 1 79008
    -1 -6 -1 75898
    -1 -6 -1 79140
    1 6 1 91918
    1 6 1 92794
    -1 6 -1 94848
    -1 6 -1 86081
    1 -6 2 752.85
    1 -6 2 565.87
    -1 -6 -2 1012.49
    1 6 2 872.82
    -1 6 -2 889.88
    -1 6 -2 1161.16
    1 -6 3 16392
    1 -6 3 16368
    -1 -6 -3 19539
    -1 -6 -3 16717
    1 6 3 18386
    1 6 3 18698
    -1 6 -3 19287
    -1 6 -3 17545
    1 -6 4 22745
    1 -6 4 22913
    -1 -6 -4 21821
    -1 -6 -4 23082
    1 6 4 25375
    1 6 4 24811
    -1 6 -4 25447
    -1 6 -4 24270
    1 -6 5 11582
    -1 -6 -5 10428
    -1 -6 -5 9827.06
    1 6 5 11311
    1 6 5 13450
    -1 6 -5 11526
    1 -6 6 28113
    -1 -6 -6 24475
    -1 -6 -6 24715
    1 6 6 26900
    1 6 6 31200
    -1 6 -6 32112
    1 -6 7 92266
    1 -6 7 96205
    -1 -6 -7 107049
    -1 -6 -7 88819
    1 6 7 93515
    1 6 7 109739
    -1 6 -7 103675
    -1 6 -7 100048
    1 -6 8 903.81
    1 -6 8 822.5
    -1 -6 -8 401.34
    -1 -6 -8 803.65
    1 6 8 1749.73
    1 6 8 1146.75
    -1 6 -8 923.5
    -1 6 -8 1057.76
    1 -6 9 8879.54
    1 -6 9 7174.25
    -1 -6 -9 8018.49
    -1 -6 -9 9381.52
    1 6 9 9859.48
    1 6 9 8999.63
    -1 6 -9 8504.86
    -1 6 -9 8466.43
    1 -6 10 7679.83
    1 -6 10 9376.72
    -1 -6 -10 7534.52
    1 6 10 8488.04
    -1 6 -10 7881.58
    -1 6 -10 8370.35
    1 -6 11 21064
    1 -6 11 21196
    -1 -6 -11 18278
    1 6 11 20860
    -1 6 -11 19335
    -1 6 -11 22253
    1 -6 12 47.35
    1 -6 12 581.12
    -1 -6 -12 390.78
    -1 -6 -12 377.93
    1 6 12 208.6
    1 6 12 121.05
    -1 6 -12 489.97
    -1 6 -12 280.65
    1 -6 13 13859
    1 -6 13 11625
    -1 -6 -13 11071
    -1 -6 -13 13126
    1 6 13 11908
    1 6 13 13762
    -1 6 -13 12381
    -1 6 -13 12004
    1 -6 14 9580.87
    -1 -6 -14 7814.33
    -1 -6 -14 8269.48
    1 6 14 8172.2
    1 6 14 7607.77
    -1 6 -14 9489.6
    1 -6 15 -525.04
    -1 -6 -15 350.91
    1 6 15 296.26
    -1 6 -15 18.09
    1 -6 16 1866.22
    -1 -6 -16 2723.67
    1 6 16 2532.72
    -1 6 -16 2500.3
    1 -6 17 4667.94
    1 -6 17 5504.98
    1 6 17 5878.46
    -1 6 -17 5704.33
    1 -7 -17 602.02
    1 -7 -17 1256.15
    -1 7 17 1301.79
    -1 7 17 1501.14
    1 -7 -16 3794.88
    1 -7 -16 2805.33
    -1 -7 16 4131.14
    -1 -7 16 2989.07
    1 7 -16 2258.91
    1 7 -16 3112.76
    -1 7 16 3710.82
    -1 7 16 2682.84
    1 -7 -15 1193.11
    -1 -7 15 713.94
    -1 -7 15 1481.92
    1 7 -15 1496.34
    1 7 -15 965.89
    -1 7 15 1372.64
    -1 7 15 1157.92
    1 -7 -14 2604.78
    1 -7 -14 1497.54
    -1 -7 14 1803.77
    -1 -7 14 1556.38
    1 7 -14 1469.92
    1 7 -14 1360.63
    -1 7 14 2024.74
    -1 7 14 1240.54
    1 -7 -13 3600.33
    1 -7 -13 1596.01
    -1 -7 13 3297.7
    -1 -7 13 3081.54
    1 7 -13 3231.65
    1 7 -13 3386.57
    -1 7 13 2989.07
    -1 7 13 2900.2
    1 -7 -12 1602.02
    1 -7 -12 1837.39
    -1 -7 12 2132.82
    -1 -7 12 2105.2
    1 7 -12 1481.92
    1 7 -12 1791.76
    -1 7 12 1842.2
    1 -7 -11 1126.94
    -1 -7 11 1543.17
    -1 -7 11 1239.34
    1 7 -11 1012.49
    1 7 -11 1054.04
    -1 7 11 1622.43
    1 -7 -10 7055.35
    1 -7 -10 5471.35
    -1 -7 10 6643.44
    1 7 -10 5115.88
    -1 7 10 6460.9
    -1 7 10 5399.3
    1 -7 -9 5251.59
    1 -7 -9 6297.58
    -1 -7 9 6200.31
    1 7 -9 7478.08
    -1 7 9 6714.3
    -1 7 9 7010.92
    1 -7 -8 -68.14
    1 -7 -8 240.3
    -1 -7 8 -139.31
    -1 -7 8 266.84
    1 7 -8 493.57
    1 7 -8 430.17
    -1 7 8 -268.88
    -1 7 8 268.64
    1 -7 -7 14219
    1 -7 -7 16140
    -1 -7 7 15876
    -1 -7 7 15312
    1 7 -7 17737
    1 7 -7 15804
    -1 7 7 16681
    1 -7 -6 22601
    1 -7 -6 22733
    -1 -7 6 20067
    -1 -7 6 21028
    1 7 -6 24871
    1 7 -6 24883
    -1 7 6 24306
    -1 7 6 26240
    1 -7 -5 773.27
    1 -7 -5 546.29
    -1 -7 5 384.77
    -1 -7 5 483.61
    1 7 -5 34.44
    1 7 -5 268.64
    -1 7 5 341.3
    1 -7 -4 1892.64
    1 -7 -4 1796.56
    -1 -7 4 1695.69
    -1 -7 4 1986.31
    1 7 -4 1931.07
    1 7 -4 1980.3
    -1 7 4 1737.72
    -1 7 4 2173.65
    1 -7 -3 15324
    1 -7 -3 16945
    -1 -7 3 16344
    1 7 -3 17017
    -1 7 3 18482
    -1 7 3 17870
    1 -7 -2 90861
    -1 -7 2 85541
    -1 -7 2 85565
    1 7 -2 101765
    1 7 -2 97022
    -1 7 2 98355
    -1 -7 1 5782.39
    -1 -7 1 4779.63
    1 7 -1 6104.23
    1 7 -1 6081.42
    -1 -7 0 7825.14
    1 7 0 7564.54
    1 7 0 8107.35
    -1 -7 -1 163.92
    -1 -7 -1 303.59
    1 7 1 133.78
    1 7 1 138.71
    1 -7 2 7275.12
    -1 -7 -2 6956.88
    -1 -7 -2 7506.9
    1 7 2 8735.43
    1 7 2 7503.29
    -1 7 -2 8279.08
    1 -7 3 7553.73
    -1 -7 -3 7203.07
    1 7 3 8612.94
    1 7 3 8994.83
    -1 7 -3 9410.34
    1 -7 4 4748.4
    -1 -7 -4 4845.68
    -1 -7 -4 5215.56
    1 7 4 5938.51
    -1 7 -4 5721.14
    1 -7 5 1318.6
    -1 -7 -5 1229.73
    -1 -7 -5 1702.89
    1 7 5 1999.52
    1 7 5 1334.21
    -1 7 -5 2159.24
    1 -7 6 6036.98
    -1 -7 -6 6115.04
    -1 -7 -6 5930.1
    1 7 6 6812.77
    1 7 6 6935.26
    -1 -7 -7 2294.94
    -1 -7 -7 2669.63
    1 7 7 2146.03
    1 7 7 2847.36
    1 -7 8 7670.22
    -1 -7 -8 6447.69
    -1 -7 -8 6071.81
    1 7 8 7245.1
    1 7 8 7926.02
    -1 7 -8 8397.97
    1 -7 9 16825
    -1 -7 -9 14675
    -1 -7 -9 16837
    1 7 9 15552
    1 7 9 17942
    -1 7 -9 15492
    -1 -7 -10 26732
    -1 -7 -10 28354
    1 7 10 28546
    1 7 10 34346
    -1 7 -10 31572
    1 -7 11 2868.98
    -1 -7 -11 3961.81
    -1 -7 -11 4059.08
    1 7 11 4439.77
    1 7 11 3773.26
    -1 7 -11 3743.24
    1 -7 12 3537.89
    1 -7 12 4199.59
    -1 -7 -12 3231.65
    -1 -7 -12 3513.87
    1 7 12 3895.76
    1 7 12 4305.27
    -1 7 -12 3940.19
    -1 7 -12 4360.51
    1 -7 13 -379.25
    1 -7 13 242.34
    -1 -7 -13 171.01
    1 7 13 118.57
    -1 7 -13 406.51
    -1 7 -13 646.21
    1 -7 14 12237
    1 -7 14 11966
    1 7 14 12273
    -1 7 -14 13967
    1 -7 15 189.5
    -1 -7 -15 184.7
    -1 -7 -15 143.03
    1 7 15 -659.78
    1 7 15 530.44
    -1 7 -15 353.19
    1 -7 16 3385.37
    1 -7 16 3830.91
    -1 -7 -16 3673.59
    -1 -7 -16 3655.57
    1 7 16 3134.38
    1 7 16 3062.32
    -1 7 -16 2765.7
    -1 7 -16 3581.12
    1 -7 17 -13.43
    -1 -7 -17 305.99
    1 7 17 225.53
    -1 7 -17 64
    1 -8 -17 687.76
    1 -8 -17 142.43
    -1 8 17 -3.74
    -1 8 17 468.96
    1 -8 -16 141.59
    1 -8 -16 -632.16
    -1 -8 16 -319.32
    -1 8 16 -488.65
    -1 8 16 44.4
    1 -8 -15 -241.02
    1 -8 -15 319.8
    -1 -8 15 377.45
    -1 -8 15 -130.3
    1 8 -15 -81.64
    -1 8 15 -126.34
    -1 8 15 -289.18
    1 -8 -14 1886.63
    1 -8 -14 1023.54
    -1 -8 14 657.74
    1 8 -14 1089.47
    -1 8 14 790.08
    -1 8 14 767.74
    1 -8 -13 209.2
    1 -8 -13 590.25
    -1 -8 13 91.75
    -1 -8 13 -191.19
    1 8 -13 726.43
    -1 8 13 148.31
    -1 8 13 105.96
    1 -8 -12 3015.49
    1 -8 -12 2369.4
    -1 -8 12 2724.87
    -1 -8 12 3534.28
    1 8 -12 2786.11
    1 8 -12 2762.1
    -1 8 12 2459.47
    -1 8 12 2859.37
    1 -8 -11 960.61
    1 -8 -11 745.77
    -1 -8 11 664.7
    -1 -8 11 259.04
    1 8 -11 702.65
    1 8 -11 1200.31
    -1 8 11 674.31
    -1 8 11 1045.63
    1 -8 -10 737.96
    1 -8 -10 80.73
    -1 -8 10 -18.71
    -1 -8 10 54.82
    1 8 -10 -266.36
    1 8 -10 252.07
    -1 8 10 191.67
    -1 8 10 -226.49
    1 -8 -9 17773
    1 -8 -9 19707
    -1 -8 9 19767
    -1 -8 9 19983
    1 8 -9 20800
    1 8 -9 22613
    -1 8 9 20824
    -1 8 9 20031
    1 -8 -8 21893
    1 -8 -8 21424
    -1 -8 8 19851
    -1 -8 8 20704
    1 8 -8 22445
    1 8 -8 23178
    -1 8 8 22925
    -1 8 8 22265
    1 -8 -7 51663
    1 -8 -7 52648
    -1 -8 7 46007
    -1 -8 7 46679
    1 8 -7 54317
    1 8 -7 55326
    -1 8 7 55638
    -1 8 7 52996
    1 -8 -6 369.04
    -1 -8 6 616.31
    -1 -8 6 589.05
    1 8 -6 272.49
    1 8 -6 380.09
    -1 8 6 485.77
    -1 8 6 207.76
    1 -8 -5 3493.45
    -1 -8 5 3280.89
    -1 -8 5 2562.75
    1 8 -5 4210.4
    1 8 -5 4035.06
    -1 8 5 3745.64
    1 -8 -4 2849.76
    1 -8 -4 3134.38
    -1 -8 4 2900.2
    -1 -8 4 3149.99
    1 8 -4 3606.34
    1 8 -4 3642.36
    -1 8 4 4289.66
    -1 8 4 3669.99
    1 -8 -3 4346.1
    1 -8 -3 4229.61
    -1 -8 3 3935.39
    -1 -8 3 3680.79
    1 8 -3 4746
    1 8 -3 4378.52
    -1 8 3 5658.7
    -1 8 3 4514.23
    1 -8 -2 41996
    1 -8 -2 44650
    -1 -8 2 42272
    1 8 -2 48901
    -1 8 2 51795
    -1 8 2 52960
    1 -8 -1 3537.89
    1 -8 -1 3180.01
    -1 -8 1 3087.54
    1 8 -1 3737.24
    -1 8 1 4015.85
    -1 8 1 4107.12
    1 -8 0 87.67
    1 -8 0 208.72
    -1 -8 0 439.41
    1 8 0 262.4
    1 8 0 148.67
    -1 8 0 191.79
    -1 8 0 240.3
    1 -8 1 19863
    1 -8 1 19443
    -1 -8 -1 21424
    1 8 1 26156
    -1 8 -1 25615
    -1 8 -1 24967
    1 -8 2 16969
    1 -8 2 18014
    -1 -8 -2 19755
    1 8 2 21520
    -1 8 -2 20956
    -1 8 -2 21124
    1 -8 3 39894
    1 -8 3 41660
    -1 -8 -3 44254
    -1 -8 -3 39822
    1 8 3 51519
    -1 8 -3 53212
    -1 8 -3 49982
    1 -8 4 -243.54
    -1 -8 -4 -119.49
    -1 -8 -4 97.2
    1 8 4 -116.28
    1 8 4 -164.52
    -1 8 -4 549.06
    1 -8 5 3265.28
    -1 -8 -5 3057.52
    -1 -8 -5 3026.3
    1 8 5 4302.87
    1 8 5 3585.92
    -1 8 -5 4150.35
    -1 8 -5 3339.74
    1 -8 6 652.09
    1 -8 6 932.51
    -1 -8 -6 559.74
    -1 -8 -6 620.75
    1 8 6 825.63
    1 8 6 1327.01
[truncated: 387,231 more chars]
