# Supplementary material for: Hydrogen bonds and π–π inter­actions in two new crystalline phases of methyl­ene blue
Source: Acta Crystallogr E Crystallogr Commun. 2018 Apr 17;74(Pt 5):587–93. doi: 10.1107/S2056989017017881 (PMC5947468; doi:10.1107/S2056989017017881)
Supplement: Supplementary file 2 [file e-74-00587-Isup2.hkl]

#
# h,k,l, Fc-squared, Fo-squared, sigma(Fo-squared), status flag
#
data_I
_shelx_title ' mbdcm_a.res in P2(1)/c'
_shelx_refln_list_code          4
_shelx_F_calc_maximum      135.35
_exptl_crystal_F_000       752.00
_reflns_d_resolution_high  0.8000

loop_
 _space_group_symop_operation_xyz
 'x, y, z'
 '-x, y+1/2, -z+1/2'
 '-x, -y, -z'
 'x, -y-1/2, z-1/2'

_cell_length_a    15.1300
_cell_length_b    15.7219
_cell_length_c     7.1203
_cell_angle_alpha  90.000
_cell_angle_beta   90.600
_cell_angle_gamma  90.000

_shelx_F_squared_multiplier     1.000

loop_
 _refln_index_h
 _refln_index_k
 _refln_index_l
 _refln_F_squared_calc
 _refln_F_squared_meas
 _refln_F_squared_sigma
 _refln_observed_status
   2   0   0        783.01        848.41        66.81 o
   3   0   0        179.36        233.85        20.05 o
   4   0   0          6.60         22.44         8.05 o
   5   0   0         42.85         63.93         7.69 o
   6   0   0          5.70         -5.48         5.48 o
   7   0   0        612.75        628.18        38.25 o
   8   0   0        162.45        148.65        13.18 o
   9   0   0        975.99        862.30        51.35 o
  10   0   0       4894.06       5247.23       291.45 o
  11   0   0        154.33        131.94        13.97 o
  12   0   0       6622.28       7188.19       637.74 o
  13   0   0        831.30        786.42        48.98 o
  14   0   0       2373.19       2465.51       140.76 o
  15   0   0         59.22         74.76        13.32 o
  16   0   0        118.10        131.39        22.25 o
  17   0   0          1.73          0.12        10.19 o
  18   0   0         11.41         21.81        10.23 o
   2   1   0         90.20        103.85         6.99 o
   3   1   0       1869.96       2025.72       112.54 o
   4   1   0        242.74        234.11        10.72 o
   5   1   0       4573.90       5613.00       309.02 o
   6   1   0          6.84          9.89         4.26 o
   7   1   0       1102.09       1129.88        53.43 o
   8   1   0         80.72        112.60         8.17 o
   9   1   0        298.06        310.54        16.47 o
  10   1   0         11.17         24.86        14.33 o
  11   1   0        349.65        358.88        17.50 o
  12   1   0        127.86        136.58         9.74 o
  13   1   0       6469.79       7412.72       352.35 o
  14   1   0        167.65        165.45        12.53 o
  15   1   0         12.32         13.46         5.62 o
  16   1   0        118.13        119.43        12.24 o
  17   1   0         40.89         45.84         8.12 o
  18   1   0         12.12         16.10         6.95 o
   0   2   0      12561.97         -2.69         2.69 o
   1   2   0        298.09        108.03         8.70 o
   2   2   0       4732.23       6242.50       343.08 o
   3   2   0         26.79         42.03         4.29 o
   4   2   0        529.89        509.65        24.56 o
   5   2   0          1.11          6.08         2.93 o
   6   2   0       3254.83       3940.52       154.61 o
   7   2   0        219.99        222.93        13.43 o
   8   2   0        198.70        180.64        12.17 o
   9   2   0        286.33        262.66        15.67 o
  10   2   0        659.17        588.50        25.94 o
  11   2   0         40.32         58.14         6.68 o
  12   2   0        196.03        163.63        12.14 o
  13   2   0         84.37         92.51         9.07 o
  14   2   0        157.41        156.66        11.83 o
  15   2   0          4.21          5.72         5.05 o
  16   2   0         43.77         42.78         7.66 o
  17   2   0          0.03         -1.69         5.86 o
  18   2   0         51.61         66.05         9.43 o
   2   3   0        941.76       1030.59        51.52 o
   3   3   0       4781.55       5949.58       267.39 o
   4   3   0        628.40        678.86        45.48 o
   5   3   0       2332.89       2295.45        90.78 o
   6   3   0        279.91        256.66        12.87 o
   7   3   0      17656.25      27303.88      1497.80 o
   8   3   0        250.93        280.54        12.63 o
   9   3   0        457.52        430.53        19.54 o
  10   3   0          9.17          8.07         3.58 o
  11   3   0         52.13         61.65         7.53 o
  12   3   0        193.51        175.69        12.93 o
  13   3   0        346.03        336.66        17.43 o
  14   3   0        127.63        131.59        10.68 o
  15   3   0         43.34         54.69         8.97 o
  16   3   0        375.11        339.78        19.07 o
  17   3   0        376.53        354.32        20.14 o
  18   3   0         26.90         27.68         7.66 o
   0   4   0       2710.42       3206.70       177.57 o
   1   4   0         95.67         95.50         6.28 o
   2   4   0         54.91         72.58         4.40 o
   3   4   0        399.67        416.26        20.69 o
   4   4   0        663.73        714.11        33.96 o
   5   4   0         66.41         85.96         6.70 o
   6   4   0       2140.14       2894.17       101.80 o
   7   4   0        644.87        605.79        23.38 o
   8   4   0        133.35        166.46         8.63 o
   9   4   0        227.95        207.17        10.26 o
  10   4   0        351.94        348.94        18.97 o
  11   4   0         50.06         52.40         6.87 o
  12   4   0        830.73        793.60        39.67 o
  13   4   0         42.11         46.39         6.92 o
  14   4   0         18.11         21.21         6.31 o
  15   4   0          9.94         16.24         5.64 o
  16   4   0          5.38         11.65         5.92 o
  17   4   0         13.43         19.85         6.84 o
  18   4   0         14.85         18.32         6.88 o
   1   5   0       3480.30       4564.71       177.98 o
   2   5   0         10.75         15.20         2.58 o
   3   5   0       1324.01       1510.88        69.54 o
   4   5   0         42.64         44.20         6.45 o
   5   5   0       1310.76       1470.79        59.36 o
   6   5   0          9.88         10.85         2.08 o
   7   5   0        461.90        677.22        25.92 o
   8   5   0         45.83         51.50         4.81 o
   9   5   0        116.80        120.20         7.98 o
  10   5   0        101.94         95.08         7.59 o
  11   5   0        373.97        307.01        22.77 o
  12   5   0         10.30         16.03         5.12 o
  13   5   0        467.14        409.44        25.63 o
  14   5   0         15.92         18.46         5.85 o
  15   5   0        224.53        218.79        14.40 o
  16   5   0         44.26         53.32         8.33 o
  17   5   0         71.63        112.05        17.03 o
  18   5   0          3.35         12.99         6.68 o
   0   6   0         13.25         56.58         8.58 o
   1   6   0         81.02         96.48         8.52 o
   2   6   0       3683.30       4471.18       155.40 o
   3   6   0        246.76        206.88        10.34 o
   4   6   0         55.45        100.74         8.87 o
   5   6   0         23.62         32.82         5.21 o
   6   6   0       2171.34       2454.11        97.54 o
   7   6   0         40.48         44.35         5.94 o
   8   6   0        501.00        453.62        16.40 o
   9   6   0        505.05        468.93        24.66 o
  10   6   0        371.29        377.89        18.14 o
  11   6   0        183.89        154.33        10.44 o
  12   6   0        618.47        575.82        29.59 o
  13   6   0         50.09         59.15        10.97 o
  14   6   0        223.59        208.01        13.11 o
  15   6   0         14.10         19.69         5.82 o
  16   6   0          7.16         10.54         5.71 o
  17   6   0          0.96          8.71         6.18 o
  18   6   0          4.45         16.41         7.82 o
   1   7   0        210.75        221.34        10.06 o
   2   7   0         44.78         50.44         4.60 o
   3   7   0         48.60         60.64         6.55 o
   4   7   0        242.84        218.16        11.92 o
   5   7   0       2098.11       2205.20        88.10 o
   6   7   0        136.49        165.39        27.35 o
   7   7   0        408.95        324.58        16.36 o
   8   7   0          5.23          9.43         6.46 o
   9   7   0        140.47        146.66        17.16 o
  10   7   0         30.18         20.89         6.85 o
  11   7   0        350.49        306.19        13.40 o
  12   7   0         60.23         74.15         8.60 o
  13   7   0        315.49        231.85        13.49 o
  14   7   0        190.56        164.64        11.78 o
  15   7   0        341.65        291.68        20.96 o
  16   7   0        145.50        148.04        14.11 o
  17   7   0        511.40        491.77        25.29 o
   0   8   0       4328.31       4916.83       272.34 o
   1   8   0        106.53        126.14         8.67 o
   2   8   0        830.93       1003.51        36.70 o
   3   8   0        262.37        249.70         9.93 o
   4   8   0       2083.40       2066.95        73.59 o
   5   8   0         64.53         74.65         7.52 o
   6   8   0       2604.52       2448.06        98.14 o
   7   8   0          5.41          6.24         4.49 o
   8   8   0         12.19         10.42         5.76 o
   9   8   0          0.13         -4.89         5.16 o
  10   8   0          2.73          4.23         6.56 o
  11   8   0         53.08         52.01         9.35 o
  12   8   0          9.92         17.52         6.65 o
  13   8   0         29.29         37.51         8.35 o
  14   8   0        154.10        176.68        18.37 o
  15   8   0         84.59         71.19        11.93 o
  16   8   0         81.93        108.63        14.70 o
  17   8   0         76.70         76.32        13.70 o
   1   9   0       1121.69       1123.91        34.57 o
   2   9   0        214.78        221.83         9.15 o
   3   9   0         20.42         19.28         3.73 o
   4   9   0        867.93        774.98        29.27 o
   5   9   0       5665.59       6295.17       246.89 o
   6   9   0         46.32         57.99         7.25 o
   7   9   0        943.38        860.91        43.24 o
   8   9   0        276.68        253.34        22.07 o
   9   9   0        512.28        520.87        29.14 o
  10   9   0         19.20         13.62         7.23 o
  11   9   0        326.60        301.72        23.23 o
  12   9   0         24.99         22.15         7.03 o
  13   9   0          8.76          1.55         6.23 o
  14   9   0        203.88        232.69        19.86 o
  15   9   0        132.17        198.39        19.20 o
  16   9   0         52.11         60.37        11.86 o
   0  10   0       2358.51       1911.88        76.25 o
   1  10   0         19.11         22.32         3.03 o
   2  10   0       4103.17       4108.06       132.22 o
   3  10   0        205.50        208.67         8.95 o
   4  10   0       1689.16       1751.15        63.88 o
   5  10   0        181.12        172.33        13.84 o
   6  10   0         90.64         95.47        10.97 o
   7  10   0         46.47         43.36        10.33 o
   8  10   0       5283.29       5497.64       250.76 o
   9  10   0        170.67        206.72        14.91 o
  10  10   0        376.11        384.32        28.57 o
  11  10   0        259.64        243.03        20.65 o
  12  10   0        550.44        531.83        27.36 o
  13  10   0          4.41         -0.08         6.36 o
  14  10   0        625.59        541.13        28.45 o
  15  10   0         32.45         34.65        11.62 o
  16  10   0         34.57         24.55        10.23 o
   1  11   0       2579.62       2719.91        76.14 o
   2  11   0          6.19          4.41         2.37 o
   3  11   0        156.56        151.24         6.94 o
   4  11   0         38.43         36.58         4.54 o
   5  11   0       2648.84       2554.27       102.81 o
   6  11   0        298.57        272.17        15.37 o
   7  11   0        383.08        367.99        19.43 o
   8  11   0         82.94         99.28        10.71 o
   9  11   0        629.78        645.60        42.61 o
  10  11   0        113.90        125.53        12.27 o
  11  11   0        909.06        867.00        40.14 o
  12  11   0         19.15         15.05         7.31 o
  13  11   0        409.73        363.63        21.88 o
  14  11   0         30.55         29.87         8.89 o
  15  11   0        107.85        113.75        14.87 o
   0  12   0       1080.27       1007.81        42.26 o
   1  12   0         25.92         27.32         3.81 o
   2  12   0       1108.05       1076.03        31.60 o
   3  12   0        421.05        386.61        17.51 o
   4  12   0        314.14        312.98        13.23 o
   5  12   0        655.59        562.32        24.07 o
   6  12   0       1629.34       1611.82        66.96 o
   7  12   0        597.94        584.53        27.82 o
   8  12   0        672.10        631.47        56.00 o
   9  12   0        106.86        124.22        12.59 o
  10  12   0        159.27        199.97        16.11 o
  11  12   0         32.24         37.31         8.57 o
  12  12   0        691.73        631.47        31.92 o
  13  12   0         12.44         20.04         9.84 o
  14  12   0         98.61        145.68        26.76 o
   1  13   0        889.01        783.81        23.89 o
   2  13   0        177.77        175.76         9.93 o
   3  13   0        342.92        327.22        14.00 o
   4  13   0        381.61        319.02        13.79 o
   5  13   0        286.69        231.78        14.64 o
   6  13   0        238.95        226.83        16.36 o
   7  13   0         77.95         99.37        14.01 o
   8  13   0         42.86         42.26         8.43 o
   9  13   0        377.29        334.66        19.64 o
  10  13   0          3.07          8.39         6.58 o
  11  13   0        473.75        474.35        25.63 o
  12  13   0         57.19         80.25        11.23 o
  13  13   0         12.80         21.88         8.40 o
  14  13   0        118.68        126.71        14.51 o
   0  14   0          8.21          6.72         4.55 o
   1  14   0          8.69          7.09         3.15 o
   2  14   0        692.66        568.84        18.21 o
   3  14   0         80.80         80.78         7.10 o
   4  14   0        450.62        406.23        16.81 o
   5  14   0         15.94         25.72         6.81 o
   6  14   0        133.74        146.59        16.41 o
   7  14   0         12.71         10.69         7.60 o
   8  14   0        776.57        731.36        34.63 o
   9  14   0          0.74          7.67         6.35 o
  10  14   0          2.24         -1.54         6.13 o
  11  14   0         38.24         51.13        11.12 o
  12  14   0         87.37        106.99        12.80 o
  13  14   0         44.21         48.74        10.50 o
   1  15   0       1551.91       1346.53        39.48 o
   2  15   0         89.79        102.46         6.88 o
   3  15   0         12.13         28.06         5.08 o
   4  15   0         93.65        119.50        11.38 o
   5  15   0        280.57        234.54        18.20 o
   6  15   0         25.49         22.29         7.15 o
   7  15   0         99.63         90.00        10.81 o
   8  15   0        192.70        206.82        17.76 o
   9  15   0         15.95         23.27         8.92 o
  10  15   0        140.62        154.58        14.96 o
  11  15   0        313.12        337.27        21.69 o
  12  15   0        108.83        142.71        15.15 o
   0  16   0         91.60         98.18         9.29 o
   1  16   0          6.49          4.30         3.52 o
   2  16   0         38.37         38.96         6.23 o
   3  16   0         30.25         31.33         5.74 o
   4  16   0        167.48        178.33        22.85 o
   5  16   0         57.13         57.54         9.17 o
   6  16   0         88.65        109.73        12.10 o
   7  16   0         16.37         15.30         7.02 o
   8  16   0        100.99        140.96        17.54 o
   9  16   0         75.20         88.00        11.40 o
  10  16   0        205.24        244.25        18.55 o
   1  17   0        302.93        278.66        11.96 o
   2  17   0         21.11         18.98         5.85 o
   3  17   0        456.60        452.09        20.87 o
   4  17   0         30.58         38.45         7.28 o
   5  17   0         38.28         84.03        10.90 o
   6  17   0          6.85          8.55         6.70 o
   7  17   0        131.31        139.36        14.81 o
   8  17   0        207.78        220.28        19.32 o
   9  17   0        446.43        500.99        27.50 o
   0  18   0         83.96         71.60         8.43 o
   1  18   0        107.94        106.09         7.37 o
   2  18   0         37.74         69.73        10.56 o
   3  18   0        354.83        311.67        16.32 o
   4  18   0        804.87        666.07        28.56 o
   5  18   0          4.27          3.84         7.60 o
   6  18   0        204.87        233.54        18.17 o
   7  18   0          1.14          9.08         7.14 o
   1  19   0         94.19        105.53         9.00 o
   2  19   0         93.30         86.37         9.16 o
   3  19   0          0.84          4.74         7.54 o
   4  19   0         20.36         27.06         8.20 o
 -18   1   1         15.48         13.74         8.66 o
 -17   1   1          9.13         16.15         7.62 o
 -16   1   1         26.39         21.67         9.16 o
 -15   1   1         45.71         57.77         9.83 o
 -14   1   1       1544.83       1336.13        56.73 o
 -13   1   1        318.05        253.03        15.04 o
 -12   1   1        484.14        598.58        27.54 o
 -11   1   1        309.40        264.18        14.36 o
 -10   1   1        161.22        219.40        11.20 o
  -9   1   1         70.12         99.21         7.61 o
  -8   1   1       1263.91       1131.36        38.02 o
  -7   1   1         53.56         90.11         5.59 o
  -6   1   1       1083.10       1210.70        37.10 o
  -5   1   1        519.82        564.63        16.79 o
  -4   1   1       8543.70      12495.87       395.59 o
  -3   1   1        163.66        150.31         5.42 o
  -2   1   1        954.12        985.74        30.01 o
  -1   1   1        229.18         85.45         5.76 o
   1   1   1        399.58        311.07        12.94 o
   2   1   1        348.65        575.21        33.32 o
   3   1   1         59.24         86.44         5.64 o
   4   1   1      10830.46      15474.51       691.84 o
   5   1   1        467.95        492.74        24.05 o
   6   1   1        244.99        486.05        24.47 o
   7   1   1        233.43        204.22        12.87 o
   8   1   1        456.11        589.75        36.38 o
   9   1   1        238.69        172.45        14.89 o
  10   1   1        684.42        553.81        32.34 o
  11   1   1         72.03        102.30        17.80 o
  12   1   1       1686.00       1586.53        91.85 o
  13   1   1        128.99        141.00        18.23 o
  14   1   1        690.15        675.61        43.35 o
  15   1   1         31.28         36.11        15.45 o
  16   1   1         35.98         31.81         8.25 o
  17   1   1         38.99         36.46         8.13 o
  18   1   1         30.60         40.85         8.30 o
 -18   2   1         78.43         76.95        10.68 o
 -17   2   1        206.20        208.32        15.71 o
 -16   2   1         68.10         68.24        11.09 o
 -15   2   1        616.71        583.48        28.24 o
 -14   2   1        358.05        290.39        16.76 o
 -13   2   1        196.47        186.13        12.51 o
 -12   2   1        311.30        376.12        19.07 o
 -11   2   1       1078.48        893.32        38.32 o
 -10   2   1         16.63         20.38         4.50 o
  -9   2   1        436.42        333.37        13.39 o
  -8   2   1        127.20        138.66         7.42 o
  -7   2   1       3676.02       3925.74       116.44 o
  -6   2   1        184.77        194.94        11.66 o
  -5   2   1       1083.20       1689.33        50.68 o
  -4   2   1        657.43        592.79        18.78 o
  -3   2   1       4128.55       5584.40       163.91 o
  -2   2   1        126.84        174.04         7.11 o
   0   2   1        246.51        267.40         8.77 o
   1   2   1       3980.36       4514.14       248.69 o
   2   2   1        413.40        338.28        14.60 o
   3   2   1       6253.86       7548.47       338.90 o
   4   2   1        153.12        280.79        18.30 o
   5   2   1       4658.16       4464.13       321.51 o
   6   2   1         45.25        148.65        19.04 o
   7   2   1       1018.50       1687.21        79.57 o
   8   2   1        116.57        137.88        10.77 o
   9   2   1        465.49        439.26        23.89 o
  10   2   1         25.62         33.75         5.94 o
  11   2   1        266.15        235.39        18.05 o
  12   2   1       1139.77        922.59        45.63 o
  13   2   1         58.22         54.77        10.25 o
  14   2   1        115.47        117.52        18.32 o
  15   2   1        830.65        750.06        48.27 o
  16   2   1         39.44         47.97         8.72 o
  17   2   1        190.27        207.21        15.22 o
  18   2   1         29.56         46.95         8.98 o
 -18   3   1         14.15         12.47         7.01 o
 -17   3   1         12.38         15.25         6.78 o
 -16   3   1         69.61         90.44        10.56 o
 -15   3   1          1.74          1.37         5.33 o
 -14   3   1        498.96        422.45        21.96 o
 -13   3   1        129.49        138.62        14.15 o
 -12   3   1        389.37        473.92        22.78 o
 -11   3   1        104.58         89.93         8.60 o
 -10   3   1        127.06        152.39        11.43 o
  -9   3   1         26.22         31.57         4.18 o
  -8   3   1          8.77          0.93         3.16 o
  -7   3   1         19.39         28.83         3.92 o
  -6   3   1        205.36        186.37         8.42 o
  -5   3   1         54.02         72.56         3.84 o
  -4   3   1       1797.42       1882.11        49.67 o
  -3   3   1          1.71          2.38         1.63 o
  -2   3   1        911.52       1462.80        44.78 o
  -1   3   1         47.12         54.10         3.87 o
   0   3   1       1028.60       1108.22        33.25 o
   1   3   1         43.56         39.36         2.51 o
   2   3   1       3962.75       3781.96       147.81 o
   3   3   1          4.75          2.87         2.70 o
   4   3   1       1453.72       1585.10        72.99 o
   5   3   1         39.13         57.10         8.21 o
   6   3   1         60.17        104.92        11.62 o
   7   3   1         65.64         61.69         9.80 o
   8   3   1          2.52          2.75         7.02 o
   9   3   1         66.45         71.71         6.74 o
  10   3   1        426.80        328.73        16.71 o
  11   3   1         61.03         52.59         8.55 o
  12   3   1       1249.16       1112.27        53.87 o
  13   3   1         57.67         55.30        16.38 o
  14   3   1        318.06        341.91        25.85 o
  15   3   1          2.16          0.95         5.48 o
  16   3   1         59.97         67.68         9.84 o
  17   3   1          5.97          5.44         6.01 o
  18   3   1         10.24          4.40         7.30 o
 -18   4   1         48.34         52.63         9.36 o
 -17   4   1         58.59         75.40        10.47 o
 -16   4   1        249.42        198.89        15.70 o
 -15   4   1        291.40        274.19        16.67 o
 -14   4   1         70.00        104.31        12.38 o
 -13   4   1        206.53        245.88        14.58 o
 -12   4   1         69.52         71.74         8.06 o
 -11   4   1         44.42         35.40         6.07 o
 -10   4   1         23.05         31.24         5.37 o
  -9   4   1       1530.88       1503.48        50.11 o
  -8   4   1          6.07         10.19         3.07 o
  -7   4   1       9461.45      10773.67       365.72 o
  -6   4   1        503.56        456.28        20.52 o
  -5   4   1       2910.20       4789.38       131.74 o
  -4   4   1        350.74        301.46         9.69 o
  -3   4   1       4320.22       6322.56       173.34 o
  -2   4   1         81.78        122.51         4.56 o
  -1   4   1       1328.92       1465.26        43.97 o
   0   4   1        316.33        343.71        12.26 o
   1   4   1        921.14       1106.99        35.90 o
   2   4   1        291.53        229.58        10.82 o
   3   4   1       8732.24      10183.19       395.41 o
   4   4   1         79.28        139.30        17.57 o
   5   4   1      11124.91      12576.95       563.15 o
   6   4   1        240.70        279.96        16.17 o
   7   4   1       2176.39       4405.74       244.70 o
   8   4   1         19.57         19.66         4.70 o
   9   4   1        891.68        998.11        56.94 o
  10   4   1         14.28         20.11        10.97 o
  11   4   1         46.19         42.29         6.38 o
  12   4   1         56.67         69.91         9.00 o
  13   4   1        636.20        604.01        39.11 o
  14   4   1        252.69        195.96        38.84 o
  15   4   1        416.68        344.65        21.07 o
  16   4   1         58.06         76.14        10.10 o
  17   4   1        148.55        135.38        12.88 o
  18   4   1         36.99         39.95         8.36 o
 -18   5   1        163.86        214.31        17.06 o
 -17   5   1         36.96         55.58         8.98 o
 -16   5   1        547.53        421.52        22.68 o
 -15   5   1         46.47         42.96         7.84 o
 -14   5   1       1484.11       1275.16        54.43 o
 -13   5   1        275.86        228.33        18.71 o
 -12   5   1       1099.16        995.53        42.88 o
 -11   5   1        485.17        391.15        21.33 o
 -10   5   1        814.07        842.94        36.34 o
  -9   5   1        169.78        156.01         8.53 o
  -8   5   1       1644.22       1971.29        59.83 o
  -7   5   1        224.52        225.15         9.59 o
  -6   5   1       2189.52       3069.28        98.54 o
  -5   5   1        267.19        359.30        11.61 o
  -4   5   1       4075.55       3936.02       117.08 o
  -3   5   1         29.68         29.47         3.10 o
  -1   5   1        404.12        520.75        15.50 o
   1   5   1        703.39        725.27        38.38 o
   2   5   1       5698.57      14609.75       800.80 o
   3   5   1          8.55         10.49         3.16 o
   4   5   1        981.12       1960.57       111.05 o
   5   5   1        765.48        618.92        30.81 o
   6   5   1       5633.77       6092.32       237.17 o
   7   5   1        310.72        241.48        12.20 o
   8   5   1       3694.76       3369.21       133.00 o
   9   5   1        213.05        173.27        14.21 o
  10   5   1       1861.40       1625.61        93.99 o
  11   5   1        132.46        158.89        12.83 o
  12   5   1       1270.31       1144.24        48.61 o
  13   5   1         64.30         71.88        16.93 o
  14   5   1        964.71        936.80        48.69 o
  15   5   1         49.48         52.42         8.49 o
  16   5   1        161.40        174.08        17.02 o
  17   5   1        144.32        141.69        17.79 o
  18   5   1        422.27        420.17        23.05 o
 -17   6   1         28.90         44.70         8.45 o
 -16   6   1         35.22         37.45         7.69 o
 -15   6   1       1114.92        830.80        40.49 o
 -14   6   1         57.50         49.28         7.92 o
 -13   6   1        835.01        836.16        37.19 o
 -12   6   1         79.79         83.00        11.55 o
 -11   6   1        252.24        308.00        16.38 o
 -10   6   1         25.07         30.40         5.01 o
  -9   6   1        159.62        155.86         9.13 o
  -8   6   1        112.47        106.59        11.66 o
  -7   6   1       2659.99       2638.07        79.13 o
  -6   6   1        121.47        150.11         8.44 o
  -5   6   1       2333.23       2620.15        93.09 o
  -4   6   1         26.90         31.50         3.48 o
  -3   6   1        806.35        937.80        29.11 o
  -2   6   1          9.45          9.29         3.29 o
  -1   6   1       5499.15       6234.08       198.33 o
   0   6   1         56.52         73.02         3.83 o
   1   6   1       3615.09       4581.85       153.32 o
   2   6   1          7.94          7.55         2.61 o
   3   6   1       1405.55       1270.44        45.43 o
   4   6   1         16.84         18.32         3.30 o
   5   6   1       3172.80       3177.32       124.88 o
   6   6   1        100.03         98.40         8.17 o
   7   6   1       1019.79       1291.88        80.22 o
   8   6   1         32.29         38.03         5.91 o
   9   6   1        231.77        221.66        17.05 o
  10   6   1         44.96         40.37         6.25 o
  11   6   1        792.94        727.48        32.62 o
  12   6   1         66.94         69.06         7.31 o
  13   6   1       1576.93       1489.49        63.09 o
  14   6   1         56.01         58.68         8.25 o
  15   6   1        257.26        327.94        20.19 o
  16   6   1         71.25         69.96         9.69 o
  17   6   1        126.27        140.24        12.52 o
 -17   7   1          9.49         17.51         6.65 o
 -16   7   1        267.06        267.16        17.35 o
 -15   7   1         13.38         11.55         8.01 o
 -14   7   1         10.29          4.86         4.84 o
 -13   7   1         17.37         19.46         5.70 o
 -12   7   1        177.91        180.74        31.40 o
 -11   7   1        263.48        217.37        12.76 o
 -10   7   1        235.56        288.92        13.87 o
  -9   7   1        174.58        206.02        16.45 o
  -8   7   1        699.82        762.87        27.46 o
  -7   7   1        135.76        166.03         8.69 o
  -6   7   1         50.38        116.19        10.82 o
  -5   7   1        116.88        129.28         8.29 o
  -4   7   1       2127.29       2053.40        61.73 o
  -3   7   1        119.15        112.65         6.14 o
  -2   7   1        563.36        536.23        19.12 o
  -1   7   1        318.21        345.81        14.66 o
   0   7   1        163.19        252.12        10.21 o
   1   7   1        488.93        418.57        16.56 o
   2   7   1        371.97        437.54        17.83 o
   3   7   1         32.69         44.06         4.69 o
   4   7   1        843.84       1168.81        56.96 o
   5   7   1         68.79         80.09         6.01 o
   6   7   1        214.40        222.82        11.04 o
   7   7   1        350.47        280.26        13.40 o
   8   7   1        939.91        878.99        41.87 o
   9   7   1         93.06        100.96         7.96 o
  10   7   1        857.33        747.96        31.41 o
  11   7   1        187.31        199.41        22.49 o
  12   7   1         79.46         78.73         6.26 o
  13   7   1         73.28         67.05         6.90 o
  14   7   1          8.86          6.85         4.48 o
  15   7   1          9.85         20.85         4.80 o
  16   7   1        187.96        217.18        13.54 o
  17   7   1         24.56         27.84         5.83 o
 -17   8   1        137.23        194.47        22.15 o
 -16   8   1        200.54        185.18        19.52 o
 -15   8   1        178.50        233.09        27.67 o
 -14   8   1         52.12         83.74        12.85 o
 -13   8   1        102.07         91.30        13.75 o
 -12   8   1         18.41         33.98         8.64 o
 -11   8   1        131.78        130.74        16.31 o
 -10   8   1         45.28         79.47         9.69 o
  -9   8   1       3426.66       3188.92       131.48 o
  -8   8   1         20.04         15.91         4.04 o
  -7   8   1       2727.96       2806.16        91.52 o
  -6   8   1        672.29        592.28        21.61 o
  -5   8   1       1249.66       1642.07        61.04 o
  -4   8   1        389.28        298.11        11.03 o
  -3   8   1        849.75       1078.96        36.46 o
  -2   8   1        194.45        195.46         9.12 o
  -1   8   1       5828.25       7068.61       224.62 o
   0   8   1       1235.16       1218.90        40.50 o
   1   8   1       4108.28       5480.04       191.05 o
   2   8   1        245.31        197.86        10.91 o
   3   8   1       1749.12       1540.15        62.24 o
   4   8   1        100.05        156.91        16.11 o
   5   8   1       3690.38       2917.46       133.71 o
   6   8   1        383.11        423.94        22.80 o
   7   8   1       3223.06       3219.24       180.21 o
   8   8   1         18.54         19.06         6.27 o
   9   8   1        922.21       1395.66        81.32 o
  10   8   1        145.01        135.03        26.03 o
  11   8   1         30.06         44.39         8.33 o
  12   8   1         80.56         93.31        11.59 o
  13   8   1         33.83         34.75         6.02 o
  14   8   1        218.01        169.56        14.84 o
  15   8   1        559.43        480.96        22.46 o
  16   8   1         83.32         87.55        13.60 o
  17   8   1        387.51        288.19        16.74 o
 -16   9   1        190.24        192.25        20.07 o
 -15   9   1         65.89         70.91        12.52 o
 -14   9   1        276.11        258.53        21.51 o
 -13   9   1         13.03         18.51         8.69 o
 -12   9   1        350.46        293.23        18.68 o
 -11   9   1         18.32         21.25         7.55 o
 -10   9   1        148.73        204.98        16.31 o
  -9   9   1        137.03        126.96        12.01 o
  -8   9   1       2552.72       2270.53        92.38 o
  -7   9   1         78.93         77.80         6.16 o
  -6   9   1       2129.39       2155.35        70.95 o
  -5   9   1         91.36        134.19         9.51 o
  -4   9   1        535.07        804.91        37.07 o
  -3   9   1          4.37          9.57         3.36 o
  -2   9   1         95.06         83.60         6.06 o
  -1   9   1          4.98         10.76         3.18 o
   0   9   1        109.10        165.14         9.00 o
   1   9   1         14.31         12.85         2.17 o
   2   9   1         62.24         80.79         8.75 o
   3   9   1         19.06         24.05         4.48 o
   4   9   1       1921.85       1644.03        66.47 o
   5   9   1        308.10        197.52        13.43 o
   6   9   1       2212.67       2222.19       103.55 o
   7   9   1         80.49         78.75        10.54 o
   8   9   1        582.98        974.38        58.37 o
   9   9   1         43.16         65.56        17.84 o
  10   9   1        403.24        338.18        21.22 o
  11   9   1         13.42         15.02         7.11 o
  12   9   1        268.75        232.45        33.10 o
  13   9   1         44.93         47.36         9.34 o
  14   9   1        416.13        381.58        25.15 o
  15   9   1         49.99         35.49        11.60 o
  16   9   1         96.40        116.10        14.88 o
 -16  10   1          6.26         20.37        10.12 o
 -15  10   1        114.58        128.47        16.58 o
 -14  10   1         17.69         18.76         8.98 o
 -13  10   1         41.30         57.96        11.56 o
 -12  10   1        204.99        226.65        18.49 o
 -11  10   1         41.67         77.42        10.66 o
 -10  10   1        173.61        180.60        16.78 o
  -9  10   1         99.27        104.14        11.23 o
  -8  10   1        147.79        179.99        14.19 o
  -7  10   1        744.71        790.27        35.57 o
  -6  10   1          7.89         16.70         3.75 o
  -5  10   1         93.03        150.11        11.71 o
  -4  10   1        161.91        153.11         7.60 o
  -3  10   1       1626.06       1582.70        52.80 o
  -2  10   1         18.35         18.63         3.85 o
  -1  10   1         18.32         33.05         4.15 o
   0  10   1        307.70        298.47        13.35 o
   1  10   1         67.60         62.69         5.32 o
   2  10   1         24.43         22.51         4.85 o
   3  10   1       1775.86       1593.75        74.20 o
   4  10   1         52.96         94.16         7.98 o
   5  10   1        310.36        246.70        13.01 o
   6  10   1         32.41         26.16         7.64 o
   7  10   1        927.01        853.80        52.19 o
   8  10   1        389.72        297.62        23.07 o
   9  10   1         56.54         57.88        11.13 o
  10  10   1         42.88         57.23        18.45 o
  11  10   1        119.17        136.56        14.97 o
  12  10   1        200.09        173.32        16.13 o
  13  10   1         26.90         45.90        10.03 o
  14  10   1          8.13          2.30         7.69 o
  15  10   1         90.04        121.12        15.93 o
  16  10   1          1.96          7.11         8.82 o
 -15  11   1          5.40          8.61         9.13 o
 -14  11   1        365.79        274.88        21.88 o
 -13  11   1         56.83         50.99        10.25 o
 -12  11   1        225.73        240.22        17.66 o
 -11  11   1        232.54        238.78        17.95 o
 -10  11   1        231.61        273.94        17.79 o
  -9  11   1         63.80         93.63        15.53 o
  -8  11   1       3606.16       3259.95       131.02 o
  -7  11   1        535.61        491.88        24.72 o
  -6  11   1       1119.31       1585.81        89.51 o
  -5  11   1         14.47         21.70         2.43 o
  -4  11   1        388.20        309.19        13.84 o
  -3  11   1        114.49        122.68         8.17 o
  -2  11   1       1361.55       1070.97        36.63 o
  -1  11   1        128.83        166.46         8.55 o
   0  11   1        713.43        644.55        25.43 o
   1  11   1        269.84        214.65         9.34 o
   2  11   1        345.57        672.87        35.05 o
   3  11   1         76.25         88.46         9.21 o
   4  11   1         88.58        157.71        19.09 o
   5  11   1         61.55         52.41         7.52 o
   6  11   1       4877.39       3836.09       215.04 o
   7  11   1        488.93        440.85        30.76 o
   8  11   1       1774.66       2168.72       124.94 o
   9  11   1        110.44        119.65        13.09 o
  10  11   1        564.09        467.85        27.71 o
  11  11   1         65.92         84.42        27.99 o
  12  11   1        257.51        219.39        18.62 o
  13  11   1         16.79         30.89         9.35 o
  14  11   1         86.71        140.69        22.82 o
  15  11   1          8.52          0.11         8.28 o
 -14  12   1         44.41         55.27        12.55 o
 -13  12   1        167.62        231.17        19.83 o
 -12  12   1         44.86         48.49         9.86 o
 -11  12   1        254.48        253.76        23.34 o
 -10  12   1          7.13         17.57         7.50 o
  -9  12   1        666.20        571.16        28.84 o
  -8  12   1          8.13          8.65         7.12 o
  -7  12   1       2303.39       2028.77        83.49 o
  -6  12   1         19.77         17.26         6.91 o
  -5  12   1       1255.69       1168.28        34.30 o
  -4  12   1         30.60         43.56         4.96 o
  -3  12   1        902.29        884.54        28.60 o
  -2  12   1          5.17         11.16         3.98 o
  -1  12   1        523.58        479.67        18.29 o
   0  12   1          5.88          4.97         3.87 o
   1  12   1        703.77        614.23        24.37 o
   2  12   1         22.59         20.57         5.50 o
   3  12   1        585.75        677.93        30.10 o
   4  12   1         95.00         89.22        10.00 o
   5  12   1       1178.13       1180.65        56.57 o
   6  12   1          4.55         14.22         8.52 o
   7  12   1        972.17       1330.47       100.51 o
   8  12   1          2.56          7.82         6.56 o
   9  12   1        438.27        459.90        27.34 o
  10  12   1         21.52         22.43        10.31 o
  11  12   1        192.66        218.29        18.89 o
  12  12   1         49.68         50.83        12.58 o
  13  12   1        208.64        237.54        20.55 o
  14  12   1        100.84         97.86        12.45 o
 -14  13   1         37.67         64.99        11.50 o
 -13  13   1         59.11         65.27        11.22 o
 -12  13   1         30.25         55.14        11.98 o
 -11  13   1        116.31        135.75        14.72 o
 -10  13   1        382.61        284.14        19.29 o
  -9  13   1          4.22          4.43         6.69 o
  -8  13   1         32.53         42.03         8.53 o
  -7  13   1         28.31         39.00         9.06 o
  -6  13   1        974.57        864.12        39.02 o
  -5  13   1        364.48        283.18        10.34 o
  -4  13   1        699.62        880.59        37.97 o
  -3  13   1        242.33        197.50         9.79 o
  -2  13   1        293.38        472.53        21.69 o
  -1  13   1        161.72        182.58        11.27 o
   0  13   1         73.90         71.19         6.95 o
   1  13   1        320.56        251.41        13.45 o
   2  13   1       1004.68        806.84        35.77 o
   3  13   1         90.09        127.81        10.89 o
   4  13   1       3045.35       2194.68       126.52 o
   5  13   1        124.36        170.30        25.67 o
   6  13   1        518.28        657.14        44.08 o
   7  13   1         61.97         56.81        16.29 o
   8  13   1         49.62         60.26        29.26 o
   9  13   1          3.75         -0.97         9.84 o
  10  13   1         89.69        153.07        26.00 o
  11  13   1        230.13        184.36        17.40 o
  12  13   1        131.36        178.09        17.95 o
  13  13   1        104.50        100.49        12.60 o
  14  13   1        109.07         97.16        14.11 o
 -13  14   1         37.32         43.22        10.29 o
 -12  14   1         14.56         15.67        10.50 o
 -11  14   1         31.39         21.18         9.11 o
 -10  14   1        147.09        141.22        14.89 o
  -9  14   1        238.91        212.98        17.50 o
  -8  14   1         84.76         99.39        11.68 o
  -7  14   1       1017.31        779.03        36.48 o
  -6  14   1         28.22         37.17         8.19 o
  -5  14   1        167.16        212.13        15.35 o
  -4  14   1         66.73         57.62         6.00 o
  -3  14   1         93.13        140.25        11.18 o
  -2  14   1         19.30         33.93         4.53 o
  -1  14   1        894.58        630.11        21.55 o
   0  14   1        461.45        389.46        17.59 o
   1  14   1        365.58        382.88        20.16 o
   2  14   1         40.38         39.24         7.40 o
   3  14   1        247.51        218.71        33.02 o
   4  14   1         45.05         54.04         8.26 o
   5  14   1        711.38        515.72        27.58 o
   6  14   1         15.97         16.05         7.32 o
   7  14   1        275.35        437.53        32.19 o
   8  14   1        171.68        196.23        18.16 o
   9  14   1         92.96        116.48        18.74 o
  10  14   1         76.23        104.17        22.65 o
  11  14   1         17.55         34.70         9.58 o
  12  14   1         12.74         14.00         7.45 o
  13  14   1         10.39          7.69         7.95 o
 -12  15   1        330.37        293.88        21.84 o
 -11  15   1         97.48        101.43        13.01 o
 -10  15   1        651.63        664.60        33.75 o
  -9  15   1         40.62         39.42         9.28 o
  -8  15   1        825.85        704.68        34.57 o
  -7  15   1         18.60         20.76         7.56 o
  -6  15   1        546.06        514.05        31.01 o
  -5  15   1         15.75         14.18         3.20 o
  -4  15   1        632.52        551.21        18.37 o
  -3  15   1          0.51          4.11         3.11 o
  -2  15   1        835.08        733.31        23.00 o
  -1  15   1          3.00          5.28         3.32 o
   0  15   1        525.94        467.84        15.95 o
   1  15   1          7.01          9.02         4.16 o
   2  15   1       1007.82        820.35        32.97 o
   3  15   1          0.66         -4.71         4.71 o
   4  15   1        635.60        516.63        25.47 o
   5  15   1          3.79         10.15         4.60 o
   6  15   1        852.32        681.78        37.35 o
   7  15   1         37.18         33.23        10.33 o
   8  15   1        671.71        660.89        36.95 o
   9  15   1         50.12         58.64        10.89 o
  10  15   1        613.37        627.87        35.24 o
  11  15   1         59.34         77.21        14.23 o
  12  15   1         98.90        136.41        23.27 o
 -10  16   1        150.50        157.36        15.96 o
  -9  16   1        396.03        508.88        47.60 o
  -8  16   1         52.22         50.92        12.88 o
  -7  16   1        129.32        200.46        26.12 o
  -6  16   1         52.23         85.93        13.32 o
  -5  16   1        624.83        469.17        24.95 o
  -4  16   1         74.37         81.72         5.85 o
  -3  16   1       1950.36       1475.01        43.56 o
  -2  16   1         28.47         48.23         6.32 o
  -1  16   1        871.15        794.61        24.76 o
   0  16   1        263.57        248.34        10.34 o
   1  16   1        933.46        763.71        28.23 o
   2  16   1        125.42        119.60        10.30 o
   3  16   1        595.17        653.89        53.63 o
   4  16   1         64.06         83.66         9.42 o
   5  16   1        158.81        159.33        12.42 o
   6  16   1        195.21        202.11        15.95 o
   7  16   1        496.48        414.24        26.52 o
   8  16   1         82.12         88.27        11.30 o
   9  16   1       1405.90       1238.95        54.27 o
  10  16   1        112.74        141.41        15.93 o
  -9  17   1         68.80         81.53        12.14 o
  -8  17   1         93.78        113.64        13.32 o
  -7  17   1         42.87         58.72        10.21 o
  -6  17   1         40.71         50.29        13.36 o
  -5  17   1        296.84        262.40        19.08 o
  -4  17   1         51.21         93.25         8.59 o
  -3  17   1         27.34         43.36         6.48 o
  -2  17   1        145.77        150.10         9.62 o
  -1  17   1         70.63         89.54         6.39 o
   0  17   1         50.04         58.67         7.53 o
   1  17   1        104.50        110.58         9.03 o
   2  17   1        177.01        161.18        11.42 o
   3  17   1         97.08         89.78         9.05 o
   4  17   1        225.03        192.05        13.06 o
   5  17   1        109.67        130.06        16.58 o
   6  17   1         23.80         17.81         9.42 o
   7  17   1        126.06        117.23        12.57 o
   8  17   1        126.12        148.02        13.98 o
   9  17   1         16.45         16.82        11.40 o
  -7  18   1        155.07        155.25        16.00 o
  -6  18   1          0.09          4.11         7.08 o
  -5  18   1         63.17         73.56        18.82 o
  -4  18   1         28.65         38.02         8.20 o
  -3  18   1        299.36        249.14        12.89 o
  -2  18   1         13.98         15.04         4.45 o
  -1  18   1        485.46        371.26        15.58 o
   0  18   1          1.37          3.25         4.73 o
   1  18   1        279.84        269.08        13.74 o
   2  18   1         27.98         18.69         6.50 o
   3  18   1         95.79        130.38        21.31 o
   4  18   1         21.53         23.88         5.72 o
   5  18   1        138.77        137.10        13.35 o
   6  18   1          0.22         -6.23         6.23 o
   7  18   1        114.97        122.94        20.35 o
  -4  19   1        181.53        181.16        13.37 o
  -3  19   1         17.69         14.70         7.46 o
  -2  19   1        199.02        265.47        15.63 o
  -1  19   1         27.39         31.05         5.12 o
   0  19   1        169.41        175.18        11.51 o
   1  19   1         63.14         65.61        12.23 o
   2  19   1        833.19        657.00        28.47 o
   3  19   1         16.43         12.11         6.46 o
   4  19   1        204.65        159.12        11.69 o
 -18   0   2        174.06        188.75        24.47 o
 -17   0   2         65.39         74.20        14.98 o
 -16   0   2        695.16        560.99        44.01 o
 -15   0   2        965.57        744.50        49.76 o
 -14   0   2       4441.60       3721.17       212.06 o
 -13   0   2        300.29        209.35        20.34 o
 -12   0   2        791.45       1097.10        67.33 o
 -11   0   2        494.77        453.56        25.85 o
 -10   0   2        261.88        302.35        28.34 o
  -9   0   2          6.56          6.03         4.62 o
  -8   0   2       2192.06       3213.70       135.72 o
  -7   0   2         89.43        119.82         9.09 o
  -6   0   2       3255.73       4262.63       167.16 o
  -5   0   2        209.53        257.99        13.41 o
  -4   0   2       5882.05       6599.69       258.00 o
  -3   0   2        340.35        300.76        14.88 o
  -1   0   2       1226.65       1082.48        44.31 o
   0   0   2       3843.70       3855.29       150.82 o
   1   0   2        334.91        102.76        10.03 o
   3   0   2        221.22        127.86        13.49 o
   4   0   2       2952.62       4336.97       238.95 o
   5   0   2        590.17        458.64        45.72 o
   6   0   2       5301.61       5617.45       309.22 o
   7   0   2         66.40         92.47        13.55 o
   8   0   2       8345.49       7924.03       617.98 o
   9   0   2         10.83          1.46         7.31 o
  10   0   2       1032.49        768.59        66.52 o
  11   0   2        354.93        316.14        33.72 o
  14   0   2       1053.91       1043.09        90.02 o
  15   0   2        345.17        358.19        38.80 o
  16   0   2        208.44        190.55        27.70 o
  17   0   2        266.70        363.04        59.84 o
  18   0   2        134.51        147.60        27.29 o
 -18   1   2         55.91         57.50         9.97 o
 -17   1   2         13.17         22.01         9.13 o
 -16   1   2          1.79         10.19         6.87 o
 -15   1   2       2559.26       2023.35        84.65 o
 -14   1   2        106.61        124.67        14.07 o
 -13   1   2         32.88         24.24         7.04 o
 -12   1   2         60.74         58.70         8.22 o
 -11   1   2       2186.87       2715.05        88.72 o
 -10   1   2         25.59         22.71         4.88 o
  -9   1   2        434.63        403.68        15.58 o
  -8   1   2        196.45        188.19         8.43 o
  -7   1   2        372.44        261.61        11.10 o
  -6   1   2        106.13        114.58         6.36 o
  -5   1   2          2.01         -1.61         2.74 o
  -4   1   2         22.73         23.85         2.89 o
  -3   1   2        462.39        681.87        62.62 o
  -2   1   2         14.50         24.00         3.28 o
   0   1   2         71.13         67.44         5.13 o
   1   1   2      10657.88       4248.58       294.26 o
   2   1   2          7.54          2.35         1.99 o
   3   1   2       1932.64       1703.98        60.30 o
   4   1   2         78.88         70.22         5.80 o
   5   1   2          1.95          2.74         8.96 o
   6   1   2         43.61         39.70         5.34 o
   7   1   2         98.05        134.25         9.79 o
   8   1   2        130.30        135.73        10.01 o
   9   1   2        149.98        211.19        22.75 o
  10   1   2         94.83         70.29        12.82 o
  11   1   2       7101.71       6859.16       537.66 o
  14   1   2         39.10         39.53        10.15 o
  15   1   2        623.00        652.02        43.05 o
  16   1   2          0.65          5.51         8.14 o
  17   1   2         42.06         50.73        12.11 o
  18   1   2         12.58          3.19         9.08 o
 -18   2   2        168.58        187.95        26.93 o
 -17   2   2         42.52         36.12         8.95 o
 -16   2   2          1.46          4.76         6.05 o
 -15   2   2         14.71         20.87         7.58 o
 -14   2   2         97.84        112.04        11.89 o
 -13   2   2         97.11         92.63        10.57 o
 -12   2   2        215.90        295.61        21.30 o
 -11   2   2        119.74        118.28        10.76 o
 -10   2   2        342.13        361.21        15.01 o
  -9   2   2         11.68         14.55         3.67 o
  -8   2   2       2485.14       2553.13        83.37 o
  -7   2   2         12.31          9.49         2.82 o
  -6   2   2        568.07        566.92        16.88 o
  -5   2   2         58.80         77.30         5.16 o
  -4   2   2       4430.07       4742.88       124.05 o
  -3   2   2         17.26         34.09         3.35 o
  -2   2   2       7028.73       8007.41       235.95 o
  -1   2   2        364.41        329.80        10.91 o
   0   2   2         36.04         18.66         2.95 o
   1   2   2        104.97        170.87        27.11 o
   2   2   2       1863.39       3535.96       277.84 o
   3   2   2          9.69         13.25         3.13 o
   4   2   2       2452.91       3291.25       149.42 o
   5   2   2        238.32        182.99         9.90 o
   6   2   2        582.05        595.18        29.25 o
   7   2   2         40.89         41.04         5.64 o
   8   2   2       1820.41       2170.38       145.99 o
   9   2   2         31.09         20.85         5.48 o
  10   2   2        348.29        368.34        20.84 o
  11   2   2         99.85         99.63        17.22 o
  12   2   2        942.94        766.92        67.66 o
  13   2   2         25.84         14.26        10.42 o
  14   2   2         34.79         27.05         9.21 o
  15   2   2         27.71         20.96         8.88 o
  16   2   2          3.89         -1.10         7.77 o
  17   2   2         89.60         95.84        15.34 o
  18   2   2        358.27        415.52        36.47 o
 -18   3   2        160.89        152.62        14.81 o
 -17   3   2         68.45         79.04        10.71 o
 -16   3   2          1.94          1.42         5.97 o
 -15   3   2        450.20        392.12        25.01 o
 -14   3   2         17.32         28.65         7.87 o
 -13   3   2        301.21        253.57        15.83 o
 -12   3   2         33.12         39.84         7.39 o
 -11   3   2       1716.24       1367.01        57.67 o
 -10   3   2        126.69        149.75        12.69 o
  -9   3   2       3589.53       3559.24       140.76 o
  -8   3   2       1130.73       1081.66        34.31 o
  -7   3   2        404.34        411.08        14.62 o
  -6   3   2        297.57        246.21         8.78 o
  -5   3   2       2472.69       4224.60       166.05 o
  -4   3   2         85.83         83.34         6.60 o
  -3   3   2       1467.29       1466.66        39.45 o
  -2   3   2        308.45        293.28         9.39 o
   0   3   2        422.87        378.97        12.05 o
   1   3   2       9286.51      10665.08       415.15 o
   2   3   2         86.79        127.70        12.46 o
   3   3   2       1167.72       1008.63        36.77 o
   4   3   2        181.13        145.81         8.24 o
   5   3   2      10561.16      12096.68       467.89 o
   6   3   2        201.97        210.96        11.17 o
   7   3   2        603.59        555.40        24.34 o
   8   3   2        402.26        592.36        29.90 o
   9   3   2        810.62       1488.63        69.84 o
  10   3   2        465.65        367.22        25.46 o
  11   3   2        527.66        572.62        54.18 o
  12   3   2         98.17        101.81        18.31 o
  13   3   2        336.77        273.74        29.25 o
  14   3   2         73.53         80.99        15.09 o
  15   3   2        599.93        566.97        53.01 o
  16   3   2          7.87          6.85         8.25 o
  17   3   2        213.58        218.81        21.90 o
  18   3   2         90.54        116.75        22.33 o
 -18   4   2        132.35        197.04        17.40 o
 -17   4   2         21.75         27.24         7.89 o
 -16   4   2         12.89          8.41         6.81 o
 -15   4   2         78.58         67.89         9.88 o
 -14   4   2        209.09        178.95        16.87 o
 -13   4   2         72.61         73.39        10.82 o
 -12   4   2         21.03         14.55         5.40 o
 -11   4   2         75.27         65.35         7.40 o
 -10   4   2        316.38        298.43        14.44 o
  -9   4   2         23.10         24.82         4.38 o
  -8   4   2       2792.92       3018.61        90.79 o
  -7   4   2        136.50        131.73         7.24 o
  -6   4   2         97.45        144.17         6.83 o
  -5   4   2        185.27        244.63         8.69 o
  -4   4   2        454.78        562.65        16.56 o
  -3   4   2         71.37         76.25         4.42 o
  -2   4   2       1023.81       1002.97        29.19 o
  -1   4   2        193.07        147.47         6.21 o
   0   4   2        327.08        378.97        14.39 o
   1   4   2         47.20         43.49         3.99 o
   2   4   2        725.51        831.33        27.94 o
   3   4   2        182.77        148.56         9.38 o
   4   4   2        821.17        799.51        39.29 o
   5   4   2        700.25        556.11        28.63 o
   6   4   2        398.62        366.66        20.30 o
   7   4   2         69.91         71.75         6.32 o
   8   4   2       1098.88       1706.20        71.64 o
   9   4   2          5.38          5.97         4.36 o
  10   4   2        496.22        455.62        30.49 o
  11   4   2         36.73         49.84         9.49 o
  12   4   2          9.18          9.63         5.87 o
  13   4   2         16.67         16.95         7.72 o
  14   4   2         60.61         65.37        15.46 o
  15   4   2         97.17        109.81        14.88 o
  16   4   2          6.63         12.84         8.54 o
  17   4   2         95.32        144.62        19.34 o
 -17   5   2         16.58         21.24         7.31 o
 -16   5   2          2.76         14.08         6.64 o
 -15   5   2        216.53        210.43        16.17 o
 -14   5   2         76.17         62.77         9.68 o
 -13   5   2        104.59         97.80        10.32 o
 -12   5   2         50.97         61.92         7.26 o
 -11   5   2        348.49        297.29        14.78 o
 -10   5   2         21.16         20.98         5.05 o
  -9   5   2        126.30        133.67         9.14 o
  -8   5   2         24.13         27.73         5.27 o
  -7   5   2         21.93         23.30         3.34 o
  -6   5   2         61.22         59.03         4.61 o
  -5   5   2        544.10        930.08        31.75 o
  -4   5   2          0.63         -2.49         2.80 o
  -3   5   2        940.75        998.41        27.70 o
  -2   5   2         20.33         22.68         3.50 o
  -1   5   2        913.84       1292.56        42.70 o
   0   5   2          4.61          6.17         2.25 o
   1   5   2       3018.00       2703.39        87.35 o
   2   5   2          4.96          0.47         2.36 o
   3   5   2       1278.41       1163.76        48.24 o
   4   5   2          1.99         -3.50         3.56 o
   5   5   2       2041.13       2152.53        99.48 o
   6   5   2        126.04         99.15        10.01 o
   7   5   2         87.26         72.89         8.91 o
   8   5   2         10.96          7.67         7.89 o
   9   5   2        184.50        165.85        11.80 o
  10   5   2         14.56         18.26         5.55 o
  11   5   2        146.30        130.48        10.03 o
  12   5   2         14.95         13.94         5.74 o
  13   5   2        375.49        304.84        17.24 o
  14   5   2         20.12         27.20         9.14 o
  15   5   2         78.08         79.12        12.98 o
  16   5   2         11.92         12.41         8.65 o
  17   5   2          4.65          0.30         6.44 o
 -17   6   2         52.50         66.72        10.08 o
 -16   6   2        535.86        451.34        24.83 o
 -15   6   2         47.46         44.49         8.84 o
 -14   6   2         11.16         11.88         6.59 o
 -13   6   2        232.20        180.31        14.34 o
 -12   6   2         83.66         78.63         9.68 o
 -11   6   2         74.42         63.72         7.24 o
 -10   6   2        480.62        424.68        18.72 o
  -9   6   2        168.60        165.68        11.07 o
  -8   6   2        508.22        610.78        21.04 o
  -7   6   2        152.21        162.36         7.24 o
  -6   6   2       1512.69       1393.42        38.15 o
  -5   6   2         79.62        103.56         9.89 o
  -4   6   2       4105.66       3852.27       106.82 o
  -3   6   2         88.96         92.43         5.20 o
  -2   6   2        388.62        622.80        18.01 o
  -1   6   2        162.45        146.84         7.27 o
   0   6   2         57.23         48.14         3.53 o
   1   6   2         65.76         69.60         5.46 o
   2   6   2        906.67        887.62        33.05 o
   3   6   2        233.33        164.31         7.60 o
   4   6   2       1005.15       2004.64       114.36 o
   5   6   2        333.87        268.30        16.57 o
   6   6   2        386.14        762.88        47.30 o
   7   6   2        190.30        178.29        12.73 o
   8   6   2       1039.50        921.72        55.58 o
   9   6   2         45.57         48.09         9.49 o
  10   6   2        301.67        278.57        14.14 o
  11   6   2        131.09        108.29         8.79 o
  12   6   2        179.05        177.29        23.49 o
  13   6   2         55.87         67.00         9.06 o
  14   6   2          2.52          5.76         5.62 o
  15   6   2        117.49        135.72        13.96 o
  16   6   2        205.58        231.88        21.50 o
  17   6   2        196.93        186.90        14.13 o
 -17   7   2         53.98         59.29         9.90 o
 -16   7   2         51.14         41.95         8.34 o
 -15   7   2        156.03        150.52        13.79 o
 -14   7   2         12.71         24.70         6.56 o
 -13   7   2        569.94        531.75        26.66 o
 -12   7   2         30.72         33.45         7.07 o
 -11   7   2        252.01        235.81        13.69 o
 -10   7   2        108.82        100.15         7.82 o
  -9   7   2        239.43        206.02        11.40 o
  -8   7   2        200.92        181.25        10.64 o
  -7   7   2        212.48        200.79        11.23 o
  -6   7   2        115.22        122.97         8.05 o
  -5   7   2         26.43         20.84         3.26 o
  -4   7   2          1.87          3.47         3.21 o
  -3   7   2       1023.80       1307.25        35.62 o
  -2   7   2        177.18        175.21         8.85 o
  -1   7   2        199.67        315.89        20.96 o
   0   7   2          3.24          3.71         1.99 o
   1   7   2        838.34        754.74        26.88 o
   2   7   2         64.66         81.45         5.76 o
   3   7   2       2183.92       2011.71        71.69 o
   4   7   2          0.51          2.22         4.31 o
   5   7   2        115.16         96.24        11.71 o
   6   7   2         51.41         61.77         8.78 o
   7   7   2         53.42         47.46        13.18 o
   8   7   2         50.90         54.15        25.98 o
   9   7   2        180.62        165.40        11.11 o
  10   7   2        281.45        237.36        14.77 o
  11   7   2        121.10        114.61        14.49 o
  12   7   2        133.30        124.12         9.91 o
  13   7   2        890.45        774.49        34.35 o
  14   7   2         42.36         46.23         7.82 o
  15   7   2        414.89        376.86        23.18 o
  16   7   2         41.62         42.68         7.13 o
  17   7   2        109.76        153.45        12.34 o
 -16   8   2         57.49         76.61        11.28 o
 -15   8   2          2.82         -0.14         5.51 o
 -14   8   2         57.72         56.96         7.97 o
 -13   8   2         32.24         31.97         6.24 o
 -12   8   2        247.82        250.43        20.47 o
 -11   8   2         12.73          6.48         5.78 o
 -10   8   2         99.05         99.84        14.11 o
  -9   8   2         89.96         91.59         9.51 o
  -8   8   2        684.60        579.03        24.70 o
  -7   8   2        275.46        223.48         9.86 o
  -6   8   2         74.40         94.26         7.30 o
  -5   8   2         52.13         60.68         5.05 o
  -4   8   2        145.20        209.44        11.42 o
  -3   8   2         96.91         95.19         5.86 o
  -2   8   2        871.12       1090.65        37.09 o
  -1   8   2         22.19         32.85         4.84 o
   0   8   2       4160.89       4905.34       144.71 o
   1   8   2         31.52         31.00         3.74 o
   2   8   2       1985.00       1844.46        84.19 o
   3   8   2        111.15        100.35         5.62 o
   4   8   2        623.47        463.31        18.70 o
   5   8   2         32.77         41.83         9.87 o
   6   8   2        160.76        164.56        14.56 o
   7   8   2        112.54        120.54        11.95 o
   8   8   2        245.27        296.76        25.68 o
   9   8   2         61.43         63.32         6.41 o
  10   8   2        301.27        250.45        15.43 o
  11   8   2         55.64         62.84         8.44 o
  12   8   2        314.81        297.52        18.23 o
  13   8   2         27.11         34.30        11.84 o
  14   8   2         79.78         96.45         9.98 o
  15   8   2         12.32         11.14         4.74 o
  16   8   2        160.70        190.83        12.78 o
 -16   9   2         11.55         12.70        10.00 o
 -15   9   2          7.81          5.00        10.54 o
 -14   9   2        116.55        110.86        15.59 o
 -13   9   2         96.53        121.82        19.44 o
 -12   9   2         45.05         46.03        12.82 o
 -11   9   2        760.76        701.85        32.89 o
 -10   9   2          8.00          7.83         5.67 o
  -9   9   2       1229.61       1047.10        41.14 o
  -8   9   2        104.81        111.14         9.56 o
  -7   9   2        414.63        394.08        15.06 o
  -6   9   2        516.25        414.24        15.51 o
  -5   9   2        677.40        628.26        21.50 o
  -4   9   2        177.78        194.22         8.95 o
  -3   9   2       1392.38       1825.92        63.43 o
  -2   9   2        127.58        124.78         8.68 o
  -1   9   2        693.81        840.19        33.20 o
   0   9   2        359.13        355.49        12.87 o
   1   9   2       1726.74       1417.82        51.81 o
   2   9   2         35.44         38.72         3.86 o
   3   9   2       3508.14       3229.77       119.65 o
   4   9   2        375.95        337.00        14.42 o
   5   9   2        353.45        459.12        23.40 o
   6   9   2        192.88        254.60        30.80 o
   7   9   2        185.37        243.88        18.54 o
   8   9   2         78.82         90.43        10.43 o
   9   9   2        469.10        562.67        35.69 o
  10   9   2         34.70         39.36         5.94 o
  11   9   2        336.51        410.10        22.23 o
  12   9   2        145.97        125.17        10.30 o
  13   9   2        412.69        363.49        19.85 o
  14   9   2         26.33         38.36        10.04 o
  15   9   2          6.46          8.42         7.67 o
  16   9   2          7.04          9.31         8.30 o
 -15  10   2         87.10         84.91        14.88 o
 -14  10   2        142.04        152.43        19.22 o
 -13  10   2        198.52        161.86        18.27 o
 -12  10   2        152.91        156.68        17.46 o
 -11  10   2         78.36         80.27        12.75 o
 -10  10   2       2048.68       1884.22        70.53 o
  -9  10   2         11.24          8.23         5.08 o
  -8  10   2        146.10        162.56        17.12 o
  -7  10   2         50.16         46.94         4.85 o
  -6  10   2       3951.55       4296.25       128.65 o
  -5  10   2         17.27         18.76         4.15 o
  -4  10   2       2216.23       1948.51        59.95 o
  -3  10   2        403.39        347.97        13.39 o
  -2  10   2       1034.17        788.76        28.02 o
  -1  10   2         48.87         57.11         5.92 o
   0  10   2       1843.06       1900.56        68.36 o
   1  10   2         83.92         91.57        10.44 o
   2  10   2        404.37        519.90        21.12 o
   3  10   2        339.07        332.29        16.91 o
   4  10   2       1521.08       1644.18        66.12 o
   5  10   2         67.33         76.94        11.80 o
   6  10   2       5555.50       6020.48       328.83 o
   7  10   2         17.55         21.80        11.06 o
   8  10   2        555.68        463.77        34.89 o
   9  10   2         48.02         51.63         5.24 o
  10  10   2        996.34       1235.25        73.05 o
  11  10   2         32.79         29.10         8.29 o
  12  10   2        354.75        336.24        27.68 o
  13  10   2        101.22         90.74        17.49 o
  14  10   2         93.25         88.77        15.57 o
  15  10   2         73.03         66.80        12.12 o
 -15  11   2        252.20        258.62        24.67 o
 -14  11   2         40.95         33.19        13.81 o
 -13  11   2         98.11        132.13        16.95 o
 -12  11   2         96.91        106.55        14.92 o
 -11  11   2         10.59         14.65         7.42 o
 -10  11   2         41.73         29.55         8.08 o
  -9  11   2        787.29        716.91        30.51 o
  -8  11   2          2.05          5.93         4.96 o
  -7  11   2       2499.29       2457.30        89.71 o
  -6  11   2         30.22         32.93         4.65 o
  -5  11   2        725.96        684.78        23.66 o
  -4  11   2        186.80        260.72        16.56 o
  -3  11   2       2051.17       2080.65        63.71 o
  -2  11   2         65.83         63.91         6.17 o
  -1  11   2        378.98        243.93        12.41 o
   0  11   2         52.83         55.63         5.97 o
   1  11   2         85.84        150.68        12.88 o
   2  11   2         19.47         25.38         8.46 o
   3  11   2       2539.94       2436.00       112.52 o
   4  11   2        618.46        446.40        24.38 o
   5  11   2        650.36        675.87        36.07 o
   6  11   2         10.24         19.74        12.52 o
   7  11   2       2621.97       2694.41       151.60 o
   8  11   2          4.77         -2.40         5.56 o
   9  11   2        870.26        833.00        51.26 o
  10  11   2          9.40         19.19         7.32 o
  11  11   2         45.30         51.91        10.42 o
  12  11   2         31.42         39.60        10.35 o
  13  11   2         89.76         68.53        10.95 o
  14  11   2         46.90         49.99        10.48 o
  15  11   2         87.10        127.10        17.97 o
 -14  12   2         82.49         79.28        18.36 o
 -13  12   2         82.52         55.73        15.90 o
 -12  12   2         46.80         38.86        11.87 o
 -11  12   2         31.93         24.36         8.86 o
 -10  12   2        682.71        600.21        31.22 o
  -9  12   2         61.61         67.20        10.68 o
  -8  12   2        408.99        404.48        22.94 o
  -7  12   2        984.76        762.57        31.75 o
  -6  12   2         15.10         11.22         3.80 o
  -5  12   2         87.13        135.23         9.55 o
  -4  12   2       1327.29       1171.13        37.59 o
  -3  12   2        194.43        180.84         9.35 o
  -2  12   2        253.14        285.44        12.90 o
  -1  12   2        215.00        190.46        12.10 o
   0  12   2          0.10          0.28         5.06 o
   1  12   2        162.06        150.60        11.98 o
   2  12   2        478.15        399.22        23.14 o
   3  12   2         56.66         78.90        18.11 o
   4  12   2        945.63       1003.23        49.05 o
   5  12   2        377.79        284.56        20.49 o
   6  12   2          9.80          8.60         7.00 o
   7  12   2        222.29        392.19        27.60 o
   8  12   2        511.27        484.84        32.72 o
   9  12   2         56.92         57.27        10.34 o
  10  12   2        457.92        492.80        34.13 o
  11  12   2         76.20         85.21        13.39 o
  12  12   2         47.52         35.71         9.13 o
  13  12   2         36.20         50.80        16.86 o
  14  12   2         51.29         62.78        16.21 o
 -13  13   2        536.20        535.09        42.47 o
 -12  13   2         25.46         24.97        13.41 o
 -11  13   2        234.90        212.67        18.22 o
 -10  13   2         85.10         82.80        11.69 o
  -9  13   2         95.10        114.81        12.97 o
  -8  13   2          5.10         -2.25         8.28 o
  -7  13   2         50.83         58.13         7.65 o
  -6  13   2        249.66        221.15         9.79 o
  -5  13   2         29.92         38.35         5.34 o
  -4  13   2        156.39        224.42        14.35 o
  -3  13   2        953.15        719.32        24.56 o
  -2  13   2         44.59         44.91         5.86 o
  -1  13   2        712.66        679.42        27.66 o
   0  13   2         56.62         52.21         7.96 o
   1  13   2        902.51        730.08        33.54 o
   2  13   2         29.27         25.49         7.25 o
   3  13   2        576.75        599.59        31.99 o
   4  13   2        629.65        445.34        32.12 o
   5  13   2          7.46         18.30         8.77 o
   6  13   2        114.59        139.19        15.05 o
   7  13   2        211.60        163.49        16.24 o
   8  13   2         20.40         21.95         8.13 o
   9  13   2        244.82        237.69        20.98 o
  10  13   2        114.27        122.87        14.92 o
  11  13   2        110.78        134.13        19.97 o
  12  13   2         68.42         67.63        10.97 o
  13  13   2        607.42        688.89        39.33 o
 -12  14   2        261.96        319.38        25.31 o
 -11  14   2         27.63         31.79        10.19 o
 -10  14   2        739.60        631.53        32.86 o
  -9  14   2        158.41        140.29        15.16 o
  -8  14   2          9.15          8.65         5.63 o
  -7  14   2          5.41          0.26         5.43 o
  -6  14   2         34.32         33.85         5.20 o
  -5  14   2         11.93         16.00         4.69 o
  -4  14   2         86.84         83.88         7.12 o
  -3  14   2         24.39         26.74         5.08 o
  -2  14   2        304.75        321.28        20.48 o
  -1  14   2          5.99          9.20         5.80 o
   0  14   2       2127.36       1873.41        77.67 o
   1  14   2         23.19         20.56         7.62 o
   2  14   2        574.47        461.08        26.67 o
   3  14   2          5.55          1.25         6.86 o
   4  14   2         24.87         32.01         7.33 o
   5  14   2         13.92         21.51         7.27 o
   6  14   2        114.59        114.07        15.24 o
   7  14   2         14.56         33.45        19.01 o
   8  14   2          7.11         20.96         8.87 o
   9  14   2        116.11        140.76        24.26 o
  10  14   2        477.35        541.49        37.62 o
  11  14   2        104.71        112.40        13.17 o
  12  14   2        536.04        563.13        33.33 o
 -11  15   2        139.30        135.88        17.64 o
 -10  15   2          0.60          3.94         6.85 o
  -9  15   2         49.89         56.70        10.18 o
  -8  15   2        187.49        176.31        16.47 o
  -7  15   2        111.76        156.60        15.80 o
  -6  15   2         67.54         68.56         7.89 o
  -5  15   2        258.66        210.96        11.40 o
  -4  15   2         42.33         52.43         6.22 o
  -3  15   2        946.36        698.55        24.48 o
  -2  15   2         45.65         46.87         6.77 o
  -1  15   2        245.95        209.41        11.39 o
   0  15   2        105.74         97.12        12.51 o
   1  15   2        163.13        142.14        16.91 o
   2  15   2         20.90         16.16         7.53 o
   3  15   2        406.92        450.07        38.63 o
   4  15   2         80.17         93.37        11.37 o
   5  15   2         75.76        110.29        16.74 o
   6  15   2        155.40        134.29        16.45 o
   7  15   2        440.57        296.58        37.46 o
   8  15   2         44.93         69.64        12.54 o
   9  15   2        160.36        153.67        17.97 o
  10  15   2          0.68          3.90        11.56 o
  11  15   2        154.99        186.70        17.57 o
 -10  16   2         32.13         31.57         9.90 o
  -9  16   2          2.69         13.51        10.01 o
  -8  16   2         84.00         99.98        24.84 o
  -7  16   2         56.30         55.28        10.26 o
  -6  16   2        183.47        160.96        15.45 o
  -5  16   2         17.81         24.20         4.95 o
  -4  16   2         94.02         80.40         6.84 o
  -3  16   2         43.31         38.23         5.25 o
  -2  16   2         99.57        104.06         8.91 o
  -1  16   2          1.27          8.97         6.97 o
   0  16   2          2.95          3.73         7.45 o
   1  16   2          5.51          1.94         7.21 o
   2  16   2         72.41         86.67        11.40 o
   3  16   2         12.52         23.35         7.73 o
   4  16   2         57.47         70.35        10.22 o
   5  16   2         67.50         65.34         9.83 o
   6  16   2         68.62         84.41        13.30 o
   7  16   2         74.15         73.17        19.66 o
   8  16   2        293.48        244.92        19.69 o
   9  16   2          0.79         -4.59         8.61 o
  10  16   2          7.87          1.00        11.58 o
  -8  17   2          9.75         15.81         8.35 o
  -7  17   2         93.75        132.14        23.04 o
  -6  17   2         57.92         47.97         6.47 o
  -5  17   2        846.28        621.58        22.72 o
  -4  17   2         23.01         27.68         4.77 o
  -3  17   2        235.75        212.64        10.43 o
  -2  17   2         59.86         60.45         6.77 o
  -1  17   2          7.03         16.07         7.99 o
   0  17   2          6.40         10.35         8.52 o
   1  17   2         30.83         37.88         9.86 o
   2  17   2         29.44         34.88         8.94 o
   3  17   2         57.20         70.66        18.59 o
   4  17   2         46.13         49.97         9.89 o
   5  17   2        195.70        305.35        37.35 o
   6  17   2         99.09         88.79        12.61 o
   7  17   2        406.06        351.08        24.63 o
   8  17   2          2.93          6.40         7.92 o
  -6  18   2         42.08         58.36        13.28 o
  -5  18   2        159.61        125.00         8.20 o
  -4  18   2          5.54         18.26         5.13 o
  -3  18   2         32.20         38.87         5.18 o
  -2  18   2        255.35        450.78        27.43 o
  -1  18   2        168.45        140.91        13.83 o
   0  18   2        472.72        466.65        24.81 o
   1  18   2         58.18         53.93        10.77 o
   2  18   2       1120.98        736.70        40.84 o
   3  18   2         73.28         69.01        10.11 o
   4  18   2         23.67         15.48         8.68 o
   5  18   2         94.96         88.26        10.39 o
   6  18   2        114.75        118.99        14.71 o
  -2  19   2         71.09         61.44         8.06 o
  -1  19   2         17.67         19.28         7.12 o
   0  19   2         73.44         61.91         8.95 o
   1  19   2         17.16         19.42         6.82 o
   2  19   2         81.54         69.63         9.04 o
 -17   1   3         15.54         14.17         7.83 o
 -16   1   3        226.02        209.25        17.98 o
 -15   1   3        361.68        309.58        19.88 o
 -14   1   3         28.10         28.35        10.43 o
 -13   1   3         48.57         25.74        13.12 o
 -12   1   3        184.82        256.45        19.77 o
 -11   1   3         69.31         77.34        10.01 o
 -10   1   3        160.72        173.86        15.59 o
  -9   1   3         51.21         41.61         6.00 o
  -8   1   3        624.31        553.36        18.89 o
  -7   1   3         91.89        115.14         7.27 o
  -6   1   3       2572.08       2473.93        75.10 o
  -5   1   3        104.04        103.99         6.76 o
  -4   1   3        450.48        378.11        37.87 o
  -3   1   3        304.33        282.65        11.54 o
  -2   1   3        321.06        440.39        21.95 o
  -1   1   3         45.60         21.23         5.46 o
   0   1   3        995.03        933.49        33.18 o
   1   1   3        200.51        179.88         8.67 o
   2   1   3       1134.43       1013.15        31.99 o
   3   1   3        557.39        448.96        16.70 o
   4   1   3       1899.54       1723.39        56.65 o
   5   1   3        105.10        116.47         8.49 o
   6   1   3        747.60       1412.97       114.89 o
   7   1   3         20.80         21.93         4.51 o
   8   1   3        411.11        447.53        28.47 o
   9   1   3         40.99         36.51         6.92 o
  10   1   3        347.78        270.24        35.54 o
  11   1   3         35.41         42.43        12.44 o
  16   1   3        206.08        224.81        31.54 o
  17   1   3         61.29         53.47        13.13 o
 -17   2   3        282.79        227.31        18.25 o
 -16   2   3         16.09         15.44         7.67 o
 -15   2   3        689.68        565.06        29.40 o
 -14   2   3          2.26          5.15         6.51 o
 -13   2   3       1015.46        831.12        39.03 o
 -12   2   3        115.95        119.29        12.38 o
 -11   2   3        501.91        519.70        26.13 o
 -10   2   3        386.83        362.52        17.55 o
  -9   2   3        186.60        194.07         9.97 o
  -8   2   3        213.25        202.92         8.50 o
  -7   2   3        932.09        871.41        26.81 o
  -6   2   3         27.41         24.44         4.02 o
  -5   2   3        223.32        314.25        19.47 o
  -4   2   3        384.94        316.86        11.70 o
  -3   2   3       4927.73       4940.12       137.82 o
  -2   2   3         55.65         35.71         5.69 o
  -1   2   3       1308.54        273.33        29.18 o
   0   2   3         10.73          9.28         4.17 o
   1   2   3       4682.11       4636.99       138.12 o
   2   2   3        193.58        158.29         8.15 o
   4   2   3        105.28         68.78        12.84 o
   5   2   3        834.00        822.13        34.66 o
   6   2   3         18.73         15.28         4.18 o
   7   2   3        438.87        586.99        29.92 o
   8   2   3        318.17        270.18        14.07 o
   9   2   3        288.04        241.24        15.07 o
  10   2   3        769.20        689.66        60.98 o
  11   2   3       1281.57       1076.68        64.16 o
  16   2   3         14.54         13.53        13.53 o
  17   2   3         63.85         32.79        11.07 o
 -17   3   3          7.83         16.81         7.60 o
 -16   3   3         29.98         27.56         9.61 o
 -15   3   3        146.77        116.99        22.98 o
 -14   3   3         46.30         42.60         8.92 o
 -13   3   3         45.14         46.53        10.52 o
 -12   3   3        136.73        183.50        23.52 o
 -11   3   3         18.24          8.04         5.13 o
 -10   3   3        289.34        395.20        18.45 o
  -9   3   3         40.34         38.38         5.70 o
  -8   3   3        197.51        292.13        14.33 o
  -7   3   3         23.02         25.28         4.16 o
  -6   3   3        360.53        330.80        15.76 o
  -5   3   3         25.42         23.44         4.14 o
  -4   3   3         44.38         78.01         5.80 o
  -3   3   3         93.24        113.92         6.59 o
  -2   3   3       1734.36       1709.77        46.52 o
  -1   3   3         34.24         44.60         4.70 o
   0   3   3        847.19        825.94        35.81 o
   1   3   3         12.50          5.84         3.03 o
   2   3   3        441.75        130.38        11.52 o
   3   3   3         50.51         43.73         5.33 o
   4   3   3         62.29         80.54         7.21 o
   5   3   3         51.86         62.75         6.50 o
   6   3   3         79.87         55.73        10.43 o
   7   3   3          5.24          6.78         4.78 o
   8   3   3        860.68        722.04        31.25 o
   9   3   3          9.12         11.56         5.25 o
  10   3   3       1257.04       1182.98        78.45 o
  11   3   3         56.47         60.03         9.00 o
  12   3   3        322.15        329.57        25.11 o
  15   3   3         39.25         36.94        13.72 o
  16   3   3          7.33          1.46        11.88 o
  17   3   3         10.58          8.86        12.34 o
 -17   4   3        183.14        188.78        17.06 o
 -16   4   3         67.56         53.11         9.88 o
 -15   4   3          5.84         -3.13         6.56 o
 -14   4   3         18.21         19.44         7.23 o
 -13   4   3        164.55        147.55        15.32 o
 -12   4   3         42.16         48.20         8.62 o
 -11   4   3        830.68        797.49        32.88 o
 -10   4   3         88.31        113.23         9.24 o
  -9   4   3       1474.43       1355.51        51.58 o
  -8   4   3        380.28        336.58        16.59 o
  -7   4   3        122.95        156.97         7.81 o
  -6   4   3         16.57         17.53         3.77 o
  -5   4   3        471.35        440.58        15.13 o
  -4   4   3        230.61        193.84         8.09 o
  -3   4   3        654.02        689.77        20.33 o
  -2   4   3        133.47        118.88         6.81 o
  -1   4   3       4900.62       5379.48       149.20 o
   0   4   3          8.24         11.69         3.35 o
   1   4   3       2814.77       3533.48       152.29 o
   2   4   3        191.77        161.39        10.20 o
   3   4   3        758.02        779.02        30.07 o
   4   4   3         64.62         37.87         9.44 o
   5   4   3        196.11        219.27        13.91 o
   6   4   3         43.54         46.11         8.19 o
   7   4   3         45.68         70.42         7.70 o
   8   4   3        193.33        218.50        14.13 o
   9   4   3        523.64        756.99        53.79 o
  10   4   3         48.35         40.67         7.32 o
  11   4   3        875.01        864.08        44.38 o
  12   4   3         26.90         16.48         6.47 o
  13   4   3        447.82        413.07        31.53 o
  15   4   3          4.57          9.69        10.42 o
  16   4   3         36.38         25.60        13.35 o
  17   4   3        152.22        224.52        23.86 o
 -17   5   3        193.60        158.64        15.22 o
 -16   5   3        688.69        642.80        33.06 o
 -15   5   3        246.04        222.91        17.97 o
 -14   5   3        106.10         98.19        11.67 o
 -13   5   3        153.59        139.61        13.54 o
 -12   5   3        192.43        260.51        25.54 o
 -11   5   3          0.63         -2.47         5.04 o
 -10   5   3        473.54        523.45        33.00 o
  -9   5   3         25.78         28.05         5.37 o
  -8   5   3       2600.80       2608.66        94.18 o
  -7   5   3         24.07         21.82         4.30 o
  -6   5   3       3810.09       3974.16       105.00 o
  -5   5   3        342.15        303.29        10.84 o
  -4   5   3       6362.56       8285.33       250.89 o
  -3   5   3        538.87        498.69        16.50 o
  -2   5   3       2048.01       1945.77        55.63 o
  -1   5   3        188.33        170.76         7.71 o
   0   5   3        116.40        110.55         6.20 o
   1   5   3        129.94        114.27         7.92 o
   2   5   3       1441.44       1440.95        64.87 o
   3   5   3        469.96        411.64        20.02 o
   4   5   3      11380.41      13150.71       457.73 o
   5   5   3         77.89        152.74        21.25 o
   6   5   3       3893.99       3983.97       157.26 o
   7   5   3         17.04         33.81         5.14 o
   8   5   3        997.06       1384.13        99.70 o
   9   5   3          8.46          5.55         5.70 o
  10   5   3        370.56        439.19        24.68 o
  11   5   3          1.46          3.64         6.07 o
  12   5   3        830.77        729.79        38.50 o
  13   5   3        179.53        150.07        16.83 o
  14   5   3        159.40        177.31        16.47 o
  15   5   3        191.79        193.05        24.94 o
  16   5   3        767.52        857.59        75.48 o
  17   5   3        201.02        227.91        24.09 o
 -16   6   3         45.30         43.74         9.40 o
 -15   6   3        266.20        241.97        20.03 o
 -14   6   3         57.93         51.06         8.72 o
 -13   6   3          8.57          4.43         6.39 o
 -12   6   3         23.18         15.69         6.40 o
 -11   6   3        284.33        323.59        18.82 o
 -10   6   3         60.46         69.82         7.15 o
  -9   6   3       1593.88       1629.65        55.41 o
  -8   6   3         93.98        119.65         9.82 o
  -7   6   3        714.99        594.36        21.15 o
  -6   6   3         17.88         31.58         4.37 o
  -5   6   3        185.39        287.73        16.00 o
  -4   6   3         12.14         15.85         3.54 o
  -3   6   3       3048.69       3308.22        99.24 o
  -2   6   3         57.69         77.45         5.58 o
  -1   6   3       1937.65       1890.93        58.09 o
   0   6   3          7.39          8.49         2.74 o
   1   6   3        836.00        934.20        69.03 o
   2   6   3         16.11         10.21         4.13 o
   3   6   3       1982.07       2231.00        96.46 o
   4   6   3         33.12         34.65         4.72 o
   5   6   3        721.08        575.37        30.69 o
   6   6   3          3.99         13.07        15.35 o
   7   6   3        405.34        489.64        27.20 o
   8   6   3         31.29         26.41         4.82 o
   9   6   3        895.38       1073.18        58.77 o
  10   6   3         57.44         56.68         7.90 o
  11   6   3       1062.98        876.82        44.18 o
  12   6   3         43.40         36.41         9.51 o
  13   6   3          4.13          4.80         5.90 o
  14   6   3         45.50         46.49         8.70 o
  15   6   3        266.42        332.67        25.64 o
  16   6   3         48.68         26.70        13.17 o
 -16   7   3        167.51        151.11        18.25 o
 -15   7   3         18.43         22.16         7.83 o
 -14   7   3         62.58         53.50        10.49 o
 -13   7   3         51.37         33.24         7.40 o
 -12   7   3        236.57        232.50        14.68 o
 -11   7   3          1.46         -1.86         6.20 o
 -10   7   3         76.13         44.84         9.38 o
  -9   7   3        148.90        158.46        10.78 o
  -8   7   3        485.76        430.04        19.54 o
  -7   7   3         16.50         16.20         4.29 o
  -6   7   3       1336.70       1418.94        48.20 o
  -5   7   3        114.27        136.02         7.96 o
  -4   7   3         57.34         45.37         4.55 o
  -3   7   3        426.26        385.94        13.61 o
  -2   7   3       2286.19       2319.15        65.77 o
  -1   7   3         31.29         30.72         4.00 o
   0   7   3          1.44         -0.24         1.81 o
   1   7   3         86.54        106.84         7.22 o
   2   7   3        516.35       1282.35       108.45 o
   3   7   3        180.60        222.60        12.38 o
   4   7   3        152.20        108.02         8.48 o
   5   7   3         31.41         38.28         5.99 o
   6   7   3       1755.49       1843.22       106.64 o
   7   7   3         72.09         88.08        16.10 o
   8   7   3        285.84        309.51        24.40 o
   9   7   3        212.55        193.81        13.18 o
  10   7   3        316.83        216.95        14.69 o
  11   7   3          3.54          8.56         5.83 o
  12   7   3        271.03        238.42        16.92 o
  13   7   3         83.95        107.49        13.31 o
  14   7   3         14.08          8.72         7.31 o
  15   7   3         28.30         41.58        21.01 o
  16   7   3         87.58         90.59        18.12 o
 -16   8   3         12.13          4.54         8.89 o
 -15   8   3         54.08         39.19         8.13 o
 -14   8   3          1.05          7.54         7.89 o
 -13   8   3        638.03        592.78        34.22 o
 -12   8   3         39.16         29.95         7.75 o
 -11   8   3        896.03        783.27        36.99 o
 -10   8   3        256.54        272.30        23.01 o
  -9   8   3        344.65        366.67        25.82 o
  -8   8   3        422.16        371.91        19.87 o
  -7   8   3         35.01         26.90         5.75 o
  -6   8   3         28.74         28.47         5.58 o
  -5   8   3        318.53        393.03        16.94 o
  -4   8   3         45.42         44.45         4.59 o
  -3   8   3        543.86        642.76        20.41 o
  -2   8   3        345.60        322.25        11.99 o
  -1   8   3       2670.94       2636.15        70.11 o
   0   8   3        107.65        121.45         6.51 o
   1   8   3       1533.06       1834.14        66.40 o
   2   8   3        274.61        292.00        12.32 o
   3   8   3       1266.79       1115.51        38.05 o
   4   8   3        127.81        130.95        11.29 o
   5   8   3        732.42        723.40        37.53 o
   6   8   3         68.46         81.53        13.49 o
   7   8   3        108.05        148.73        17.45 o
   8   8   3        410.40        379.21        27.87 o
   9   8   3        507.93        488.65        26.12 o
  10   8   3         76.76         96.16         9.20 o
  11   8   3        203.91        356.42        32.47 o
  12   8   3         32.11         29.62         7.23 o
  13   8   3        850.11        890.99        39.61 o
  14   8   3          1.32         15.13        18.69 o
  15   8   3        147.87        179.17        15.30 o
 -15   9   3         30.86         33.16        14.42 o
 -14   9   3        112.96         91.48        15.04 o
 -13   9   3         44.99         31.37         8.71 o
 -12   9   3         85.40         58.24        13.69 o
 -11   9   3         85.66         72.73        10.63 o
 -10   9   3       1470.59       1209.04        66.91 o
  -9   9   3         12.19         14.68         4.76 o
  -8   9   3        841.42        744.17        34.50 o
  -7   9   3          7.08          7.76         5.24 o
  -6   9   3         85.33         84.14         7.62 o
  -5   9   3          0.22         -2.10         4.09 o
  -4   9   3        669.74        668.80        23.33 o
  -3   9   3         48.05         40.66         3.98 o
  -2   9   3        326.88        426.74        13.82 o
  -1   9   3          2.33          2.42         3.01 o
   0   9   3        521.28        487.51        18.97 o
   1   9   3          8.53          3.70         3.74 o
   2   9   3        560.97        564.91        21.33 o
   3   9   3        205.28        169.79         9.52 o
   4   9   3        985.51        964.58        36.14 o
   5   9   3          0.25          3.68         2.80 o
   6   9   3        192.66        201.30        18.65 o
   7   9   3         22.88         20.72         9.08 o
   8   9   3        412.69        498.73        40.55 o
   9   9   3         30.23         26.52        11.89 o
  10   9   3        387.41        546.90        37.45 o
  11   9   3         35.56         43.10         5.12 o
  12   9   3        276.04        269.04        14.26 o
  13   9   3         54.05         60.02        13.44 o
  14   9   3         38.66         36.95         8.47 o
  15   9   3         66.66        102.07        21.47 o
 -15  10   3         75.43         83.50        17.95 o
 -14  10   3         66.60         30.12        13.30 o
 -13  10   3         97.40         81.52        11.21 o
 -12  10   3          9.37         -6.91         6.91 o
 -11  10   3        292.19        253.53        17.57 o
 -10  10   3        140.76        159.01        14.12 o
  -9  10   3       1866.50       1603.64        79.23 o
  -8  10   3         54.20         57.42         8.03 o
  -7  10   3        380.38        328.25        17.15 o
  -6  10   3         24.18         20.64         5.59 o
  -5  10   3       1042.02       1265.09        90.39 o
  -4  10   3        111.70        120.84         8.30 o
  -3  10   3        693.90        724.58        24.72 o
  -2  10   3         60.89         59.86         5.01 o
  -1  10   3        466.82        496.70        24.73 o
   0  10   3        106.51        128.78         9.97 o
   1  10   3        941.88        805.22        35.87 o
   2  10   3         61.67         65.68        10.15 o
   3  10   3       1131.37       1114.30        62.50 o
   4  10   3        119.55        119.82         7.69 o
   5  10   3       3030.75       2955.38       135.01 o
   6  10   3         50.31         62.80         6.62 o
   7  10   3        101.73        134.59        24.72 o
   8  10   3         81.47         87.32        20.49 o
   9  10   3        420.47        871.25        81.05 o
  10  10   3         84.71        113.40        13.51 o
  11  10   3        368.66        321.30        15.59 o
  12  10   3         24.86         22.53         8.81 o
  13  10   3         39.44         55.81         6.44 o
  14  10   3         55.26         27.97        10.31 o
 -14  11   3          0.11         -3.94         9.30 o
 -13  11   3         37.09         26.13         8.27 o
 -12  11   3          7.18         -0.21         7.70 o
 -11  11   3         48.42         41.25         9.57 o
 -10  11   3        471.81        336.09        20.66 o
  -9  11   3        330.87        261.33        14.79 o
  -8  11   3         50.09         40.55        10.29 o
  -7  11   3         30.02         28.70         6.26 o
  -6  11   3       1074.56       1076.18        35.88 o
  -5  11   3         64.75         58.49        11.43 o
  -4  11   3        817.62       1095.37        53.48 o
  -3  11   3        163.23        154.49         9.62 o
  -2  11   3         54.18         55.76         5.91 o
  -1  11   3         67.71         41.12         9.64 o
   0  11   3        180.06        160.91        10.89 o
   1  11   3        261.85        223.08        13.79 o
   2  11   3        228.77        219.13        13.39 o
   3  11   3         40.16         31.93         5.63 o
   4  11   3       2281.69       2314.97       119.92 o
   5  11   3        231.09        211.99        10.69 o
   6  11   3       1420.32       1405.16       140.83 o
   7  11   3         28.19         26.30         4.51 o
   8  11   3        212.05        220.58        19.43 o
   9  11   3        137.60        180.46        16.54 o
  11  11   3         22.47         32.78         4.87 o
  12  11   3          1.83          9.95         5.02 o
  13  11   3         26.27         28.39         8.39 o
  14  11   3          0.31         -0.26         6.62 o
 -13  12   3         88.63         69.72        14.13 o
 -12  12   3         21.56          9.98         7.41 o
 -11  12   3        425.71        334.41        25.72 o
 -10  12   3         36.63         35.38         8.82 o
  -9  12   3       1472.80       1247.32        55.19 o
  -8  12   3          9.43          7.17         6.29 o
  -7  12   3        978.50        916.33        43.28 o
  -6  12   3         23.99         21.94         5.44 o
  -5  12   3        323.23        277.69        14.24 o
  -4  12   3         14.37         20.29         5.12 o
  -3  12   3        162.17        141.01         9.24 o
  -2  12   3         16.50         14.24         4.23 o
  -1  12   3        365.02        354.50        23.68 o
   0  12   3         19.57         12.92         7.20 o
   1  12   3        293.59        300.58        17.04 o
   2  12   3         72.75         77.08         9.01 o
   3  12   3         37.17         18.17         9.69 o
   4  12   3         10.61          8.93         5.38 o
   5  12   3         86.96         82.82        18.39 o
   6  12   3          5.62          7.01         4.71 o
   7  12   3        395.21        566.24        51.28 o
   8  12   3         24.80         29.97         8.00 o
   9  12   3        443.15        525.24        44.39 o
  10  12   3         76.41         76.13        24.16 o
  11  12   3        264.71        310.37        42.22 o
  12  12   3         86.79         88.16        25.52 o
  13  12   3         50.97         54.55         8.02 o
 -12  13   3        352.37        284.30        27.04 o
 -11  13   3        135.25        101.85        11.72 o
 -10  13   3        102.83        103.66        25.39 o
  -9  13   3         58.27         50.02         9.04 o
  -8  13   3         84.48         60.98         8.37 o
  -7  13   3        161.26        142.55        12.50 o
  -6  13   3         19.66         20.11         5.49 o
  -5  13   3          4.03          6.21         4.85 o
  -4  13   3        392.37        584.62        33.05 o
  -3  13   3        188.65        168.17        10.18 o
  -2  13   3       1131.96       1060.68        59.30 o
  -1  13   3         18.57          9.24         7.92 o
   0  13   3       1301.18       1241.94        76.36 o
   1  13   3         78.34         77.84        11.38 o
   2  13   3       1401.85       1293.41        83.27 o
   3  13   3         90.71         86.82        10.78 o
   4  13   3       1589.98       1407.65        68.81 o
   5  13   3          9.17          9.99         6.67 o
   6  13   3         23.65         40.43        16.82 o
   7  13   3        113.00        109.54        12.32 o
   8  13   3        117.96        100.60        18.59 o
   9  13   3        145.03        122.72        18.60 o
  10  13   3        424.34        362.18        25.86 o
  11  13   3         35.75          9.51        17.37 o
  12  13   3        276.93        327.90        30.10 o
 -11  14   3         96.31         77.85        20.00 o
 -10  14   3        139.56        116.04        15.20 o
  -9  14   3        317.61        264.66        17.41 o
  -8  14   3         55.30         37.68        11.67 o
  -7  14   3        172.39        174.36        15.84 o
  -6  14   3          8.30          5.81         5.32 o
  -5  14   3         18.99         28.09         6.13 o
  -4  14   3        103.09         99.83         8.38 o
  -3  14   3         33.07         27.27         5.89 o
  -2  14   3        251.77        210.30        11.68 o
  -1  14   3        612.09        497.19        36.33 o
   0  14   3         62.51         51.33        12.79 o
   1  14   3        288.26        332.36        36.46 o
   2  14   3        178.20        159.84        18.89 o
   3  14   3         13.53          8.05         7.84 o
   4  14   3         28.07         16.94         7.43 o
   5  14   3          4.56          5.26         6.31 o
   6  14   3          2.43         -3.31         6.89 o
   7  14   3         60.85         39.90         8.78 o
   8  14   3        185.41        144.56        36.02 o
   9  14   3        140.68        194.54        17.02 o
  10  14   3         32.40         54.99         8.13 o
  11  14   3         32.82         30.17        19.57 o
 -10  15   3        281.99        263.77        22.29 o
  -9  15   3         27.78         26.39         7.78 o
  -8  15   3        271.08        276.15        28.03 o
  -7  15   3         20.29         27.20         5.10 o
  -6  15   3        352.01        360.63        24.37 o
  -5  15   3          7.75          9.94         5.37 o
  -4  15   3        771.57        638.37        23.20 o
  -3  15   3         16.02         10.51         5.45 o
  -2  15   3        231.88        236.01        14.27 o
  -1  15   3         20.05         21.92         8.59 o
   0  15   3        845.08        794.14        42.88 o
   1  15   3          9.37         11.91         8.51 o
   2  15   3        337.38        306.46        21.37 o
   3  15   3          4.93          6.22        12.58 o
   4  15   3        582.39        535.56        36.26 o
   5  15   3         31.73         33.93         8.48 o
   6  15   3        524.42        510.38        36.33 o
   7  15   3         10.02          7.53        10.69 o
   8  15   3        616.94        486.13        33.90 o
   9  15   3         37.79         27.17        10.88 o
  10  15   3        135.16        143.82        14.80 o
  -9  16   3        249.57        230.79        20.06 o
  -8  16   3          1.50          8.85         9.92 o
  -7  16   3        982.00        944.78        52.48 o
  -6  16   3         33.56         50.15         8.04 o
  -5  16   3       1172.65       1030.31        37.79 o
  -4  16   3        110.65        115.64         9.05 o
  -3  16   3        124.28        136.58        10.89 o
  -2  16   3        162.35        153.62        14.91 o
  -1  16   3        131.32        120.93        15.03 o
   0  16   3          1.27          5.82         8.38 o
   1  16   3        223.67        230.75        20.90 o
   2  16   3        169.11        176.77        16.94 o
   3  16   3        295.14        254.65        19.94 o
   4  16   3         76.77         80.44        11.35 o
   5  16   3       1079.63        960.13        49.03 o
   6  16   3         18.99         20.09        18.46 o
   7  16   3       1292.69       1373.98       118.51 o
   8  16   3          0.38          6.51         8.53 o
  -7  17   3         81.49         72.65        10.35 o
  -6  17   3          6.99         14.14         7.75 o
  -5  17   3         59.76         68.70         9.66 o
  -4  17   3          8.17         18.44         7.16 o
  -3  17   3        138.20        136.73        11.51 o
  -2  17   3         37.81         45.09        11.33 o
  -1  17   3         10.38          6.09         8.99 o
   0  17   3        248.34        255.94        23.88 o
   1  17   3         17.59          7.06         8.03 o
   2  17   3         95.85         90.66        13.60 o
   3  17   3         89.52         93.67        24.71 o
   4  17   3         35.89         54.74        11.30 o
   5  17   3         16.40          8.37         7.72 o
   6  17   3          8.52         12.67        11.02 o
  -4  18   3         13.92         24.70         9.28 o
  -3  18   3        180.23        178.04        16.79 o
  -2  18   3         11.58         -0.21         9.69 o
  -1  18   3         95.71         85.55        15.24 o
   0  18   3         11.65         15.04         9.68 o
   1  18   3         89.07         93.28        13.58 o
   2  18   3         50.58         59.42        12.12 o
   3  18   3        149.50        157.68        16.96 o
   4  18   3          7.60         11.28        10.40 o
 -16   0   4       1857.20       1561.50        98.33 o
 -15   0   4        113.17        107.70        19.55 o
 -14   0   4        111.46         99.07        17.94 o
 -13   0   4         54.07         37.54        15.92 o
 -12   0   4         87.83         90.20        17.25 o
 -11   0   4         49.24         74.68        17.84 o
 -10   0   4       1607.36       2678.92       221.31 o
  -9   0   4         74.97         44.06        12.74 o
  -8   0   4       1340.61       1413.49        84.80 o
  -7   0   4        472.67        412.51        40.63 o
  -6   0   4       1102.48       1228.71        72.53 o
  -5   0   4        325.07        300.40        16.85 o
  -4   0   4      10491.99      12300.33       555.22 o
  -3   0   4        495.06        476.57        23.98 o
  -2   0   4        807.04         16.85        12.92 o
  -1   0   4         68.61         70.16        10.81 o
   0   0   4        788.61        826.23        38.34 o
   1   0   4        105.60        102.73        10.21 o
   2   0   4       3509.44       3344.24       154.16 o
   3   0   4        111.89          5.13         8.98 o
   4   0   4       4869.03       7092.67      1095.57 o
   5   0   4        176.85        160.83        20.77 o
   6   0   4       1958.10       2115.20       121.37 o
   7   0   4        144.42        128.04        33.92 o
   9   0   4        153.32        138.44        16.05 o
 -16   1   4        151.38        157.00        16.68 o
 -15   1   4        132.18        125.67        14.26 o
 -14   1   4          9.64          9.13         9.82 o
 -13   1   4        191.08        180.72        16.59 o
 -12   1   4         51.84         57.29         9.72 o
 -11   1   4         82.26         41.72         9.71 o
 -10   1   4         77.09         80.21        10.71 o
  -8   1   4          6.60          9.71         5.43 o
  -7   1   4         60.77         31.56         8.50 o
  -6   1   4         32.52         22.82         4.62 o
  -5   1   4          8.96          5.60         3.91 o
  -4   1   4         29.14         49.34         5.57 o
  -3   1   4      18318.58      24963.09       733.79 o
  -2   1   4         20.94         19.76         4.89 o
  -1   1   4        127.29        100.79         7.40 o
   0   1   4         99.82        102.98         7.32 o
   1   1   4         45.68         42.55         5.39 o
   2   1   4         20.42         24.95         4.63 o
   4   1   4         12.95         20.16         4.47 o
   5   1   4         38.55         37.13         5.75 o
   6   1   4         63.96         68.20         5.65 o
   7   1   4        257.25        237.76        12.17 o
   8   1   4         23.97         24.17         5.70 o
   9   1   4       3728.90       3753.56       324.26 o
  10   1   4        128.83        125.14        18.51 o
 -16   2   4        606.00        549.09        30.34 o
 -15   2   4         13.65          6.52         8.05 o
 -14   2   4         10.01          6.66         8.97 o
 -13   2   4          9.35          3.77         7.55 o
 -12   2   4         22.15         20.37         9.33 o
 -11   2   4          2.96          3.72         7.44 o
 -10   2   4       1631.71       1653.62        71.29 o
  -9   2   4         61.82         72.33         8.91 o
  -8   2   4        150.70        147.40        11.33 o
  -7   2   4         91.06         99.05         9.46 o
  -6   2   4        460.25        470.47        18.04 o
  -5   2   4        129.25        148.87        10.90 o
  -4   2   4       2599.67       2743.31        78.26 o
  -3   2   4         34.17         62.53         5.86 o
  -2   2   4        450.95        281.02        17.40 o
  -1   2   4          4.31          1.55         3.83 o
   0   2   4        320.16        348.10        17.11 o
   1   2   4          8.40          1.93         4.28 o
   2   2   4        796.41        645.82        25.90 o
   3   2   4         10.18         19.46         4.44 o
   4   2   4       1616.01       1879.31        76.27 o
   5   2   4         65.75         68.70         6.86 o
   6   2   4        393.84        371.44        16.96 o
   7   2   4        108.46        111.64         9.30 o
   8   2   4         95.74         93.05        19.59 o
   9   2   4         16.92         37.23        16.91 o
  10   2   4       1512.87       1832.00       105.09 o
  11   2   4         10.84         10.42        10.79 o
 -16   3   4         35.43         13.40         8.13 o
 -15   3   4        329.18        305.91        22.67 o
 -14   3   4         32.10         19.23         9.39 o
 -13   3   4        506.56        452.76        32.31 o
 -12   3   4        175.57        174.38        16.31 o
 -11   3   4         78.59         78.80        11.90 o
 -10   3   4        428.11        384.03        20.21 o
  -9   3   4        229.68        331.58        55.84 o
  -8   3   4         34.34         29.80         6.23 o
  -7   3   4        122.60         34.37         7.36 o
  -6   3   4        103.37         80.72         7.55 o
  -5   3   4        336.05        313.25        11.64 o
  -4   3   4         89.98        119.98         7.92 o
  -3   3   4       1187.02        997.61        50.58 o
  -2   3   4         63.37         55.23         5.81 o
  -1   3   4       1919.58       1759.18        59.33 o
   0   3   4        410.88        339.84        14.83 o
   2   3   4         94.71        102.92         8.53 o
   3   3   4       2361.46       2502.19        76.08 o
   4   3   4         49.93         54.77         6.24 o
   5   3   4        250.16        297.26        14.60 o
   6   3   4        337.22        281.84        21.97 o
   7   3   4        505.38        429.88        24.00 o
   8   3   4        142.73        152.75        13.22 o
   9   3   4        873.10        819.11        52.26 o
  10   3   4         97.45        190.80        23.07 o
  11   3   4         71.56         73.02        11.70 o
  12   3   4         39.71         19.39        11.16 o
 -16   4   4         93.30         79.88        11.19 o
 -15   4   4         29.99         23.03         9.29 o
 -14   4   4          7.50          3.73         7.38 o
 -13   4   4         23.76         16.74         9.05 o
 -12   4   4          5.46          5.89         7.76 o
 -11   4   4         10.17         27.01        13.59 o
 -10   4   4       1820.97       1763.53        84.54 o
  -9   4   4         16.29         11.23         5.59 o
  -8   4   4         81.88         70.09         8.56 o
  -7   4   4         12.57         11.27         6.70 o
  -6   4   4         89.28        101.04         8.13 o
  -5   4   4         22.04         27.27         4.79 o
  -3   4   4         28.00         19.07         3.70 o
  -2   4   4        167.72        223.80        13.15 o
  -1   4   4        157.37        167.59         8.59 o
   0   4   4         23.36         17.23         4.11 o
   1   4   4        179.63        183.69         8.57 o
   2   4   4        319.85        359.94        13.46 o
   3   4   4         87.59         98.65         8.18 o
   4   4   4       1506.55       1474.95        50.40 o
   5   4   4          8.26          7.57         5.85 o
   6   4   4        129.92        132.84        15.96 o
   7   4   4          2.93          3.00         4.96 o
   8   4   4         82.87         85.42        10.76 o
   9   4   4         68.95         88.81        10.41 o
  11   4   4         33.25         28.80         8.95 o
  12   4   4          8.42          8.43        10.89 o
  13   4   4         92.32        103.04        21.42 o
 -16   5   4         39.74         51.97        10.92 o
 -15   5   4          1.72         12.03         8.46 o
 -14   5   4          2.42         -1.16         8.00 o
 -13   5   4         68.34         82.08        12.11 o
 -12   5   4         52.34         36.86         7.89 o
 -11   5   4        140.29        146.60        19.02 o
 -10   5   4          5.19          9.49         6.37 o
  -9   5   4        362.67        342.31        18.91 o
  -8   5   4          2.75         -1.15         5.69 o
  -7   5   4         11.54          6.39         5.16 o
  -6   5   4         16.73         12.53         5.35 o
  -5   5   4         58.72         88.17        14.18 o
  -4   5   4         19.71         22.61         4.24 o
  -3   5   4        404.88        744.12        68.71 o
  -2   5   4         29.79         31.18         4.52 o
  -1   5   4        671.36        522.15        17.58 o
   0   5   4         54.25         47.17         5.40 o
   1   5   4        179.82        175.52        18.27 o
   2   5   4         13.15         10.46         5.24 o
   3   5   4       1753.69       1713.95        63.90 o
   4   5   4         29.28         30.07         6.34 o
   5   5   4         37.40         34.02         7.40 o
   6   5   4         18.88         22.33         6.36 o
   7   5   4          9.28         11.22         5.58 o
   8   5   4          5.37          5.39         7.30 o
   9   5   4         81.68        205.75        22.15 o
  10   5   4         15.06         17.79         7.99 o
  11   5   4        131.62        132.27        16.32 o
  12   5   4         16.21         27.82         9.16 o
  13   5   4         15.38         20.66        13.53 o
  16   5   4         15.79         23.76        14.62 o
 -15   6   4         31.20         19.81         8.81 o
 -14   6   4        118.78         78.22        11.29 o
 -13   6   4         67.91         38.57         9.41 o
 -12   6   4         34.63          9.76         8.23 o
 -11   6   4        148.82        140.33        17.41 o
 -10   6   4        161.93        161.64        21.59 o
  -9   6   4          2.19          1.21         6.88 o
  -8   6   4       1040.02        986.89        39.70 o
  -7   6   4        112.85        119.51        15.36 o
  -6   6   4        516.56        435.74        18.56 o
  -5   6   4         76.30         78.01         8.96 o
  -4   6   4        720.72        692.33        26.15 o
  -3   6   4         22.54         15.46         3.83 o
  -2   6   4        479.20        464.75        24.89 o
  -1   6   4        155.83        145.32         8.71 o
   0   6   4         21.97         32.54         4.29 o
   1   6   4        293.27        271.93        14.09 o
   2   6   4        850.16        711.37        29.40 o
   3   6   4         74.91         81.70        10.18 o
   4   6   4        320.07        346.25        71.64 o
   5   6   4         29.42         32.18         7.75 o
   6   6   4        281.64        343.02        21.97 o
   7   6   4         72.69         90.69        10.46 o
   9   6   4          0.71          5.73         5.30 o
  10   6   4        429.94        355.15        21.65 o
  11   6   4        142.98        135.36        20.48 o
  12   6   4        149.32        138.33        19.24 o
  13   6   4        158.96         75.87        21.07 o
  14   6   4        304.39        316.99        40.22 o
  15   6   4         71.33         60.01        21.22 o
 -15   7   4        175.98        189.23        22.75 o
 -14   7   4         40.75         40.17         9.81 o
 -13   7   4         97.50         83.22        12.16 o
 -12   7   4         69.95        109.72        15.97 o
 -11   7   4        142.71         70.43        28.67 o
 -10   7   4         67.87         71.31        10.84 o
  -9   7   4         12.09         11.74         6.12 o
  -8   7   4         49.76         35.60         6.80 o
  -7   7   4         74.97         92.55        10.63 o
  -6   7   4         40.12         33.73         6.73 o
  -5   7   4        764.03        649.63        31.14 o
  -4   7   4         56.54         56.38         7.53 o
  -3   7   4          5.16          1.94         4.22 o
  -2   7   4         42.67         41.65         5.61 o
  -1   7   4        980.28        996.03        32.34 o
   0   7   4          7.15          7.21         2.89 o
   1   7   4        748.48        747.86        38.33 o
   2   7   4         10.89          6.38         4.50 o
   3   7   4         19.18         13.38         5.88 o
   4   7   4         15.92         24.15         6.29 o
   6   7   4        104.86        139.34        18.78 o
   7   7   4        155.41        174.05        14.46 o
   8   7   4        172.92        181.82        19.91 o
   9   7   4         36.58         47.80         7.55 o
  10   7   4         32.04         49.73        10.26 o
  11   7   4        623.66        540.73        35.72 o
  12   7   4         16.88         15.39        10.73 o
  13   7   4        143.33        114.19        15.04 o
  14   7   4         31.14         34.56        19.02 o
  15   7   4        121.09        135.64        16.89 o
 -15   8   4         35.00         31.21         9.75 o
 -14   8   4        202.33        220.82        18.41 o
 -13   8   4         13.43          9.73         7.59 o
 -12   8   4         13.65         11.41         7.49 o
 -11   8   4         83.00         79.94         9.69 o
 -10   8   4         35.78         26.64        11.80 o
  -9   8   4         82.04         85.50        19.10 o
  -8   8   4        203.59        295.58        39.27 o
  -7   8   4          3.84          6.92         6.96 o
  -6   8   4         16.72         23.00         7.33 o
  -5   8   4         24.87         11.62         6.19 o
  -4   8   4        136.17        157.48        11.77 o
  -3   8   4         21.27         17.82         6.13 o
  -2   8   4       1158.75       1091.35        38.12 o
  -1   8   4         96.34         96.97         7.18 o
   0   8   4        161.75        169.53        16.58 o
   1   8   4        133.93        147.72        11.94 o
   2   8   4        261.69        102.95        21.70 o
   3   8   4          5.92         10.42         5.19 o
   4   8   4         56.54         85.59        13.80 o
   5   8   4         71.20         97.20        11.28 o
   6   8   4          4.60          7.52         6.20 o
   7   8   4          3.03          4.99         5.46 o
   8   8   4        814.50        740.40        38.14 o
   9   8   4         31.02         30.12         5.97 o
  10   8   4         63.20         91.79         9.69 o
  11   8   4         19.75         15.73         6.08 o
  12   8   4         13.02         38.97        12.25 o
  13   8   4          5.63         17.15         7.25 o
  14   8   4        160.00        206.24        31.21 o
 -14   9   4         14.88         16.98        12.39 o
 -13   9   4        173.31        186.37        22.03 o
 -12   9   4         77.68         68.69        14.12 o
 -11   9   4        314.71        329.35        21.44 o
 -10   9   4         24.83         23.27         7.94 o
  -9   9   4        122.66        146.81        18.07 o
  -8   9   4         18.07         16.09         7.72 o
  -7   9   4        106.46        106.08        11.97 o
  -6   9   4        292.89        265.42        15.26 o
  -5   9   4        126.39         89.67        13.02 o
  -4   9   4         18.10         15.04         5.97 o
  -3   9   4       1385.96       1248.93        47.66 o
  -2   9   4         16.20         11.05         5.19 o
  -1   9   4        514.25        490.32        21.27 o
   0   9   4        155.18        158.73        11.47 o
   1   9   4        247.01        295.89        20.69 o
   2   9   4         58.80         68.04         9.06 o
   3   9   4       1032.84       1180.54        63.66 o
   4   9   4         49.38         60.54         7.92 o
   5   9   4        401.05        481.04        23.54 o
   6   9   4        168.78        219.83        15.93 o
   7   9   4         68.88         88.58        12.08 o
   8   9   4         21.55         22.16         6.06 o
   9   9   4        364.62        363.04        29.81 o
  10   9   4          7.13         18.85        10.14 o
  11   9   4        219.48        293.58        18.64 o
  12   9   4         35.54         42.14        14.28 o
  13   9   4         62.75        141.57        23.00 o
  14   9   4          3.49          6.29        10.34 o
 -13  10   4         16.77         22.29        11.52 o
 -12  10   4        697.51        639.42        61.15 o
 -11  10   4         18.64         20.72        11.49 o
 -10  10   4        126.41        126.25        11.99 o
  -9  10   4         52.08         59.49         9.49 o
  -8  10   4       1804.07       1768.16       101.66 o
  -7  10   4        107.09        127.88        15.38 o
  -6  10   4        457.58        436.49        26.78 o
  -5  10   4        278.81        220.10        16.30 o
  -4  10   4        636.41       1069.07        72.75 o
  -3  10   4          7.28         11.83         5.56 o
  -2  10   4        836.64       1151.76        73.57 o
  -1  10   4         24.29          8.42         6.23 o
   0  10   4        116.08        133.07        23.69 o
   1  10   4         93.60        114.40        14.32 o
   2  10   4       2138.94       2182.67       104.04 o
   3  10   4          4.98         13.39         6.21 o
   4  10   4       2120.05       2234.82        91.50 o
   5  10   4        126.88        115.94        16.25 o
   6  10   4        514.03        560.94        30.10 o
   7  10   4         29.56         35.01        10.88 o
   8  10   4        647.90        954.06        64.90 o
   9  10   4         23.24         35.66        22.76 o
  10  10   4        158.99        219.89        29.78 o
  11  10   4         80.36         93.35        10.16 o
  12  10   4        333.02        457.64        26.13 o
  13  10   4         38.89         47.17        11.61 o
 -13  11   4         15.39         -0.99        10.67 o
 -12  11   4         21.83         19.06        11.89 o
 -11  11   4        969.58        834.24        48.37 o
 -10  11   4          7.31          6.07         6.53 o
  -9  11   4        909.63        788.57        40.12 o
  -8  11   4        234.23        240.32        17.31 o
  -7  11   4        348.38        352.63        27.77 o
  -6  11   4         53.46         41.08         7.79 o
  -5  11   4        570.87        556.93        42.31 o
  -4  11   4         73.01         73.86        13.35 o
  -3  11   4        137.34         94.64        59.83 o
  -2  11   4         46.59         31.39         8.63 o
   0  11   4          5.99          6.81         8.31 o
   1  11   4       1644.41       1671.64        71.67 o
   2  11   4        199.31        207.28        13.07 o
   3  11   4        586.21        573.12        33.37 o
   4  11   4        148.74        163.19        10.79 o
   5  11   4       1875.88       2040.29        83.88 o
   6  11   4         18.81         12.67         5.88 o
   7  11   4        181.29        207.25        18.52 o
   8  11   4         54.85         28.99        11.34 o
  10  11   4         23.25         51.11        21.39 o
  11  11   4        374.18        446.02        55.98 o
  12  11   4         72.46        110.55        58.08 o
  13  11   4         65.89         84.11        15.12 o
 -12  12   4         42.17         19.40        11.14 o
 -11  12   4          3.30          7.22        15.83 o
 -10  12   4         23.07          3.89         6.28 o
  -9  12   4        260.50        264.03        26.54 o
  -8  12   4          6.91          9.57         6.83 o
  -7  12   4        155.66        135.31        16.93 o
  -6  12   4        110.38        113.33        11.00 o
  -5  12   4        180.28        185.91        19.58 o
  -4  12   4         67.81         87.06        10.24 o
  -3  12   4         15.73         17.83         5.84 o
  -2  12   4         69.87         87.17         7.89 o
  -1  12   4         37.46          9.46         9.55 o
   0  12   4          0.23          0.28         7.74 o
   1  12   4        118.39        146.28        15.58 o
   2  12   4         70.31         73.13         9.23 o
   3  12   4         11.50          4.69         5.06 o
   4  12   4         27.06         12.77         4.98 o
   5  12   4        101.45        102.27         9.95 o
   6  12   4         69.03         79.87         9.29 o
   7  12   4         96.52         73.27         9.87 o
   8  12   4          5.13          8.65         8.09 o
   9  12   4         63.93         38.09        14.27 o
  10  12   4         94.58        117.39        15.98 o
  11  12   4         13.15         23.67         8.87 o
  12  12   4         12.88         22.64        10.15 o
 -11  13   4        110.37        127.15        17.88 o
 -10  13   4         32.16         12.46        11.09 o
  -9  13   4         82.56         62.98         8.51 o
  -8  13   4         17.23         25.07         7.30 o
  -7  13   4         45.24         40.20        17.79 o
  -6  13   4          7.02         -0.36         6.20 o
  -5  13   4        732.43        728.21        45.17 o
  -4  13   4         35.27         26.79         6.76 o
  -3  13   4        319.73        300.50        14.72 o
  -2  13   4         92.03         51.38        10.55 o
  -1  13   4        699.84        607.99        44.49 o
   0  13   4         27.02         20.70         9.31 o
   1  13   4        272.54        342.94        42.09 o
   2  13   4        357.20        306.50        22.12 o
   3  13   4        156.99        151.04        19.40 o
   4  13   4        135.50        181.68        14.27 o
   5  13   4        297.56        349.23        47.65 o
   6  13   4         23.58         26.53         7.38 o
   7  13   4        162.89        175.90        17.21 o
   8  13   4         38.26         47.42        11.79 o
   9  13   4        214.64        209.38        20.72 o
  10  13   4         11.83          7.84         7.83 o
  11  13   4        483.18        560.72        38.40 o
 -10  14   4        104.19         73.83        11.88 o
  -9  14   4         43.58         42.63        12.44 o
  -8  14   4        128.74         80.86        39.82 o
  -7  14   4         13.19         10.91         7.63 o
  -6  14   4        118.50        118.59        11.24 o
  -5  14   4         17.24         24.86         8.64 o
  -4  14   4        619.85        508.75        21.26 o
  -3  14   4         12.19         19.75         9.96 o
  -2  14   4       1172.20        994.66        57.54 o
  -1  14   4          2.97          2.11        12.00 o
   0  14   4        120.70         93.32        13.70 o
   1  14   4          0.69         -3.16        11.19 o
   2  14   4        295.17        550.52        59.52 o
   3  14   4          6.30         -0.82         7.75 o
   4  14   4        152.94        261.47        29.86 o
   5  14   4         68.46         59.97        12.23 o
   6  14   4         81.03         57.65        10.96 o
   7  14   4         53.88         42.31        10.27 o
   8  14   4        557.26        552.59        39.11 o
   9  14   4         60.88         58.17        23.42 o
  10  14   4        330.75        349.35        54.01 o
  -8  15   4         20.41         39.63         7.59 o
  -7  15   4         51.89         71.70        10.90 o
  -6  15   4        108.70        112.69        11.09 o
  -5  15   4        137.50        130.55        16.29 o
  -4  15   4          0.52         11.79         7.17 o
  -3  15   4         34.11         29.47         7.43 o
  -2  15   4         10.62          6.08         8.62 o
  -1  15   4          4.95          2.53         8.55 o
   0  15   4        136.35        147.42        19.14 o
   1  15   4          6.21          9.93        10.50 o
   2  15   4         46.36         37.54        11.01 o
   3  15   4        142.24        142.11        16.30 o
   4  15   4          0.36          9.87         8.67 o
   5  15   4        334.63        317.74        22.84 o
   6  15   4         47.67         31.34        11.49 o
   7  15   4         16.54          8.81         9.76 o
   8  15   4          5.41         -0.23         7.92 o
  -7  16   4          7.06         27.95         8.11 o
  -6  16   4         85.86         83.36         9.14 o
  -5  16   4         33.41         49.34         7.51 o
  -4  16   4         88.42         82.86         9.29 o
  -3  16   4         10.82          6.03        10.90 o
  -2  16   4         31.21         27.94        10.80 o
  -1  16   4          5.48         14.42         9.70 o
   0  16   4         45.33         36.42        11.34 o
   1  16   4          3.50          6.33        10.73 o
   2  16   4          8.80          8.43         8.86 o
   3  16   4         33.45         37.44        11.41 o
   4  16   4         20.64         18.24         8.77 o
   5  16   4         16.70         14.89         9.40 o
   6  16   4        170.61        115.21        34.81 o
  -4  17   4         23.75         24.85         8.11 o
  -3  17   4         68.31         71.93        14.43 o
  -2  17   4         20.87         30.00        13.40 o
  -1  17   4         83.87         78.07        20.86 o
   0  17   4         55.67         41.01        11.80 o
   1  17   4        221.81        222.85        25.02 o
   2  17   4          6.75          5.97         9.77 o
   3  17   4         57.48         71.05        19.37 o
   4  17   4          7.66          6.66         9.06 o
 -15   1   5         15.73         10.10        10.90 o
 -14   1   5         58.61         43.14        12.26 o
 -13   1   5         25.72         16.17         8.78 o
 -12   1   5        108.46         90.01        12.22 o
 -11   1   5         21.94         14.91         8.05 o
 -10   1   5        403.34        372.39        26.71 o
  -9   1   5         51.74         21.77        17.11 o
  -8   1   5        150.64        158.00        15.82 o
  -7   1   5         99.87        130.47        14.05 o
  -6   1   5        243.14        290.93        28.11 o
  -5   1   5          4.88          9.78         7.13 o
  -4   1   5         86.74        120.20        12.70 o
  -3   1   5        112.79        145.07        14.33 o
  -2   1   5        250.25         52.08        22.99 o
  -1   1   5        154.92        199.51        15.63 o
   0   1   5        199.49        199.88        12.21 o
   1   1   5         88.97        102.17        10.57 o
   2   1   5       1064.95       1041.86        40.24 o
   3   1   5         33.93         68.53        13.67 o
   4   1   5         27.41         45.58        14.41 o
   5   1   5         11.11         14.78         5.29 o
   6   1   5         60.02         33.21        14.64 o
   7   1   5         29.28         18.30        22.80 o
   8   1   5        101.49         81.50        15.38 o
   9   1   5        177.58        215.85        24.58 o
  10   1   5        174.50        253.21        27.50 o
 -15   2   5        167.64        152.35        16.67 o
 -14   2   5        134.96        146.92        16.44 o
 -13   2   5          0.13          6.34         8.05 o
 -12   2   5         34.95         24.07        11.02 o
 -11   2   5         35.40         41.22         9.93 o
 -10   2   5         10.65          5.26         7.87 o
  -8   2   5         32.83         22.47         8.31 o
  -7   2   5        561.53        592.15        30.44 o
  -6   2   5         82.94         75.76        11.18 o
  -5   2   5       1596.09       1544.82        66.40 o
  -4   2   5        158.77        166.90        14.64 o
  -3   2   5        220.84        255.66        18.89 o
  -2   2   5         99.34        111.78        11.03 o
  -1   2   5        419.86        439.96        19.25 o
   0   2   5         48.71         73.18         9.38 o
   1   2   5        205.38        234.26        25.05 o
   2   2   5         45.59         33.24         6.58 o
   3   2   5         83.18         58.68         9.61 o
   4   2   5        169.91        173.67        21.91 o
   5   2   5        725.75        526.17        32.48 o
   6   2   5        102.57        116.45        14.33 o
   7   2   5        597.95        622.08        40.08 o
   8   2   5         70.20         92.66        14.62 o
   9   2   5       1332.23       1471.03       120.72 o
  10   2   5         39.49         35.48        12.80 o
  11   2   5         21.04         19.75        10.97 o
 -15   3   5         10.95          7.46         9.25 o
 -14   3   5         49.95         33.55        10.05 o
 -13   3   5          2.98          4.95         8.45 o
 -12   3   5         13.18         15.82         8.57 o
 -11   3   5         19.07         17.85         8.81 o
 -10   3   5         50.76         25.54         8.85 o
  -9   3   5         12.60          8.17         7.85 o
  -8   3   5        102.81         59.54        14.80 o
  -7   3   5         20.28         22.01         8.67 o
  -6   3   5        118.03         23.16         9.77 o
  -5   3   5         44.92         43.78         9.51 o
  -4   3   5        691.60        754.99        32.51 o
  -3   3   5         34.79         32.13         7.47 o
  -2   3   5          2.13         -5.23         5.23 o
  -1   3   5         17.17         15.59         6.16 o
   0   3   5         19.00         29.00         7.28 o
   1   3   5         20.39         12.68         5.90 o
   2   3   5          4.61         22.42         6.05 o
   3   3   5          9.56          5.06         5.91 o
   5   3   5         28.72         35.51        10.42 o
   6   3   5        506.32        514.06        34.49 o
   7   3   5          5.95          2.28         7.50 o
   8   3   5        403.63        386.41        28.08 o
   9   3   5         46.99         52.66        14.91 o
  10   3   5        149.03        201.95        26.57 o
  11   3   5          9.43         14.99        11.88 o
  12   3   5         48.03         68.41        16.83 o
  13   3   5          3.02         -2.92         9.50 o
 -15   4   5         57.22         22.86        11.49 o
 -14   4   5         67.10         69.60        12.29 o
 -13   4   5         25.97         43.29        10.80 o
 -12   4   5         17.25         21.32         8.87 o
 -11   4   5        158.43        146.70        15.21 o
 -10   4   5         24.28         16.85         8.73 o
  -9   4   5         19.29          6.26         7.68 o
  -8   4   5         76.60         67.48        12.82 o
  -7   4   5         82.73         72.24        10.81 o
  -6   4   5         22.06         14.53         8.27 o
  -5   4   5        944.14       1005.24        40.85 o
  -4   4   5         34.71         36.25         6.82 o
  -3   4   5       1022.03       1068.19        39.44 o
  -2   4   5        114.35        117.74        10.84 o
  -1   4   5          1.59          2.43         6.00 o
   0   4   5         39.47         41.16         6.37 o
   1   4   5          1.51          3.08         4.25 o
   2   4   5         77.90         86.40         8.69 o
   3   4   5        341.98        209.50        22.70 o
   4   4   5         72.20         56.61        18.12 o
   5   4   5        580.79        401.42        41.64 o
   6   4   5         30.49         50.89        12.31 o
   7   4   5        224.24        225.34        19.99 o
   8   4   5         19.00         14.08         7.73 o
   9   4   5         75.18         82.32        12.88 o
  10   4   5         11.23         27.63        11.23 o
  11   4   5        206.62        215.33        29.17 o
  12   4   5          4.41        -10.97        10.97 o
  13   4   5         11.67         10.79        11.88 o
 -14   5   5         98.54         39.21        11.07 o
 -13   5   5          8.63         -4.52         7.54 o
 -12   5   5        366.66        354.50        23.40 o
 -11   5   5         82.80         86.13        12.55 o
 -10   5   5       1645.33       1763.35        76.53 o
  -9   5   5        209.11        210.80        18.74 o
  -8   5   5        452.68        457.92        31.40 o
  -7   5   5        225.94        260.54        23.59 o
  -6   5   5        121.31        123.78        14.91 o
  -5   5   5         62.65         67.87         8.60 o
  -4   5   5        327.44        355.04        30.15 o
  -3   5   5         24.74         20.42         7.08 o
  -2   5   5       1136.81        389.76        45.00 o
  -1   5   5         24.23         30.28         6.90 o
   0   5   5       1638.29       1629.93        60.12 o
   1   5   5          5.71          0.29         3.67 o
   2   5   5       4320.01       4923.54       225.88 o
   3   5   5        107.33        114.57        14.30 o
   4   5   5        510.95        505.87        37.15 o
   5   5   5         53.73         50.16        16.10 o
   6   5   5         32.06         57.28        25.51 o
   7   5   5         52.64         28.72        12.99 o
   8   5   5        234.80        215.54        34.06 o
   9   5   5         68.39         63.60        14.18 o
  10   5   5       1357.11       1626.15        95.03 o
  11   5   5         97.57         78.36        19.96 o
  12   5   5        317.35        383.62        44.65 o
  14   5   5        409.40        473.97        49.66 o
 -14   6   5         11.62          5.15         8.84 o
 -13   6   5         62.79         55.72        11.93 o
 -12   6   5         11.04          9.86         9.13 o
 -11   6   5        442.77        457.78        27.37 o
 -10   6   5         56.55         69.43        11.89 o
  -9   6   5        261.07        328.85        31.51 o
  -8   6   5         13.84          7.47         9.45 o
  -7   6   5         48.77          3.64         7.71 o
  -6   6   5          6.98          2.85         8.82 o
  -5   6   5        901.55        908.56        37.84 o
  -4   6   5         24.48         27.00         9.44 o
  -3   6   5       1108.48       1161.58        50.52 o
  -2   6   5         12.14         15.01         6.53 o
  -1   6   5        146.33         92.88        12.50 o
   0   6   5          6.49         10.12         5.77 o
   1   6   5        392.79        391.62        19.40 o
   2   6   5          5.28          9.85         7.64 o
   3   6   5        820.68        600.88        42.95 o
   4   6   5         10.79         14.11         8.90 o
   5   6   5        307.97        527.85        48.38 o
   6   6   5          4.96         11.53        14.90 o
   7   6   5        209.76        198.63        19.09 o
   8   6   5         29.74         39.55        10.64 o
   9   6   5        564.74        648.28        45.58 o
  10   6   5         22.71         40.77        12.80 o
  11   6   5        155.99        103.15        22.17 o
  12   6   5          7.83         37.47        16.82 o
  13   6   5        163.92        261.11        38.85 o
  14   6   5         13.88         45.70        19.19 o
 -14   7   5         14.32          9.61         8.31 o
 -13   7   5          0.39         -1.57         8.16 o
 -12   7   5        241.32        258.42        21.90 o
 -11   7   5         10.34         -0.29         8.52 o
 -10   7   5        154.20        139.54        15.32 o
  -9   7   5         71.80         63.19        11.33 o
  -8   7   5         55.74         46.90        15.90 o
  -7   7   5        115.70        131.58        17.68 o
  -6   7   5         74.90         90.08        14.03 o
  -5   7   5         57.60         60.55        10.47 o
  -4   7   5       1416.13       1390.32        61.43 o
  -3   7   5         97.47        103.73        10.98 o
  -2   7   5        114.56        130.34        11.75 o
  -1   7   5         34.38         42.50         6.96 o
   0   7   5        263.34        251.70        16.76 o
   1   7   5         13.91         -5.67         6.84 o
   2   7   5        133.91        120.68        14.16 o
   3   7   5        127.22        139.73        16.55 o
   4   7   5        576.60        371.27        44.48 o
   5   7   5         88.20        104.69        14.63 o
   6   7   5         35.34         43.43        10.52 o
   7   7   5         35.61         61.78        12.71 o
   8   7   5        195.84        240.46        26.41 o
   9   7   5         33.24         40.20        17.19 o
  10   7   5        147.94        238.55        36.28 o
  11   7   5         33.98         42.91        19.48 o
  12   7   5        188.69        251.50        32.63 o
  13   7   5          0.37        -13.16        13.16 o
  14   7   5         58.87         60.73        21.59 o
 -13   8   5         18.20         29.10        10.23 o
 -12   8   5        120.96         99.44        16.90 o
 -11   8   5         87.62         53.69        20.65 o
 -10   8   5         19.47          5.51        11.06 o
  -9   8   5         65.01         80.29        15.56 o
  -8   8   5         17.58         16.80         8.48 o
  -7   8   5        447.57        438.63        57.47 o
  -6   8   5         19.89         -2.20         6.76 o
  -5   8   5         47.34         53.25        10.62 o
  -4   8   5         18.74         -2.14        10.37 o
  -3   8   5        342.70        341.00        19.45 o
  -2   8   5        208.76        217.81        16.06 o
  -1   8   5        108.53         75.64        10.71 o
   0   8   5         79.72         68.25        16.08 o
   1   8   5        166.55        199.04        18.13 o
   2   8   5         52.47         30.80         7.96 o
   3   8   5        391.08        421.98        26.19 o
   4   8   5         82.54        107.80        16.90 o
   5   8   5         66.12         82.65        19.94 o
   6   8   5         79.72        100.53        14.28 o
   7   8   5        756.24        777.08        49.38 o
   8   8   5         30.82         16.82        18.10 o
   9   8   5         24.27         22.53         9.87 o
  10   8   5          5.42         12.46         7.49 o
  11   8   5        279.57        257.59        36.35 o
  12   8   5         32.42         38.38        25.23 o
  13   8   5         20.46         34.88        19.29 o
 -13   9   5         24.81         30.12        12.79 o
 -12   9   5        397.10        396.95        28.59 o
 -11   9   5          8.94          5.43         8.98 o
 -10   9   5        408.68        429.04        36.98 o
  -9   9   5         22.39         36.62        11.71 o
  -8   9   5          0.67          2.88        14.92 o
  -7   9   5          4.98          4.18         8.05 o
  -6   9   5        339.27        281.93        22.55 o
  -5   9   5         11.92         -0.50         6.71 o
  -4   9   5        323.27        396.25        30.83 o
  -3   9   5          2.78         -6.19         7.50 o
  -2   9   5        429.16        449.11        28.55 o
  -1   9   5         24.17         19.78         7.07 o
   0   9   5         59.82         57.09        20.68 o
   1   9   5         44.19          2.20        13.90 o
   2   9   5        692.04        742.65        72.63 o
   3   9   5          3.30          5.51         7.63 o
   4   9   5        602.50        650.91        46.87 o
   5   9   5         28.27         40.16        14.08 o
   6   9   5        114.18        156.04        18.22 o
   7   9   5         21.55         48.00        10.70 o
   8   9   5          2.35         -0.39         8.77 o
   9   9   5         11.02         26.28        14.72 o
  10   9   5        137.90        287.93        28.58 o
  11   9   5         35.27         42.97        19.57 o
  12   9   5         99.21         53.42        13.45 o
 -12  10   5         12.61          4.56        15.62 o
 -11  10   5       1548.63       1317.16        70.99 o
 -10  10   5        165.84        178.23        16.34 o
  -9  10   5        181.39        143.95        18.62 o
  -8  10   5          5.38         11.64        13.64 o
  -7  10   5         37.51         50.06        11.19 o
  -6  10   5         22.58         20.16         9.09 o
  -5  10   5        433.45        388.73        33.79 o
  -4  10   5         39.52         33.57         8.35 o
  -3  10   5        459.12        550.98        60.10 o
  -2  10   5        109.61        113.66        34.06 o
   0  10   5          0.72         -8.08         9.28 o
   1  10   5        792.71        759.15        53.07 o
   2  10   5         30.85         14.17        15.32 o
   3  10   5       1643.33       1832.70        89.18 o
   4  10   5         24.70         48.42        10.06 o
   5  10   5        359.14        412.95        35.91 o
   6  10   5         19.22         21.69         9.63 o
   7  10   5         36.31         66.93        11.79 o
   8  10   5         12.18         14.84        18.01 o
   9  10   5        214.95        250.54        21.64 o
  10  10   5         78.70        137.65        42.17 o
  12  10   5         24.99         30.17        19.93 o
 -11  11   5         31.31         39.19        10.01 o
 -10  11   5        121.39        123.68        13.85 o
  -9  11   5         62.93         61.88        11.02 o
  -8  11   5        187.89        257.05        22.31 o
  -7  11   5         36.01         27.49        15.28 o
  -6  11   5          2.55         -8.76         8.76 o
  -5  11   5         27.85         21.57        10.39 o
  -4  11   5         43.39         48.40         9.95 o
  -3  11   5         48.56         61.87         8.84 o
  -2  11   5        161.55         29.18         8.25 o
  -1  11   5        121.46         91.20        25.09 o
   0  11   5        775.36        555.17        59.88 o
   1  11   5         28.19          5.69        10.85 o
   2  11   5        688.57        670.01        48.49 o
   3  11   5         26.29         29.70         9.42 o
   4  11   5        190.22        300.98        26.25 o
   5  11   5         75.84         98.28        18.70 o
   6  11   5         10.81         12.01         9.94 o
   7  11   5          8.59          6.51        11.88 o
   8  11   5         43.49         21.41         8.24 o
   9  11   5         95.12        113.95        21.14 o
  10  11   5         59.86        109.53        33.74 o
  11  11   5         37.81         93.39        30.71 o
 -10  12   5         28.87         22.77        10.06 o
  -9  12   5        274.50        308.95        29.27 o
  -8  12   5         46.53         59.56        19.59 o
  -7  12   5        101.70        101.99        12.69 o
  -6  12   5         15.08         18.61         9.42 o
  -5  12   5        123.71        116.68        14.38 o
  -4  12   5          2.09          5.97         7.34 o
  -3  12   5        244.50        285.41        17.11 o
  -2  12   5          2.21         -0.65        11.82 o
  -1  12   5        200.18        151.83        21.92 o
   0  12   5         22.22          7.32        13.25 o
   1  12   5        216.66        248.12        29.17 o
   2  12   5          8.56         24.32        13.17 o
   3  12   5        291.03        341.63        31.43 o
   4  12   5          3.97          4.32         8.28 o
   5  12   5        152.97        188.59        17.63 o
   6  12   5         28.58         56.14        23.95 o
   7  12   5        139.81        185.66        24.82 o
   8  12   5         49.10         50.53        10.45 o
   9  12   5        217.97        210.16        18.49 o
  10  12   5         31.64         46.44        21.21 o
  -9  13   5          4.68         27.01        10.45 o
  -8  13   5        110.92         96.50        12.60 o
  -7  13   5          1.09          8.11        10.86 o
  -6  13   5        243.49        259.22        19.06 o
  -5  13   5         12.77          6.65         7.97 o
  -4  13   5        564.94        534.96        27.29 o
  -3  13   5        145.83        164.94        12.85 o
  -2  13   5        285.86        288.67        41.32 o
  -1  13   5         43.49         32.59        17.83 o
   0  13   5        110.06        108.75        20.19 o
   1  13   5         11.88          3.42        10.93 o
   2  13   5        838.51        854.99        60.38 o
   3  13   5         41.23         51.09        29.45 o
   4  13   5        251.16        310.00        48.54 o
   5  13   5         48.14         41.74         9.96 o
   6  13   5        296.86        263.80        58.30 o
   7  13   5          0.33         -7.38         7.38 o
   8  13   5        239.50        250.79        93.55 o
   9  13   5          7.21         27.60        20.65 o
  -8  14   5         49.71         63.92        13.09 o
  -7  14   5         67.63         92.65        14.76 o
  -6  14   5         60.90         63.38        11.08 o
  -5  14   5         50.95         68.16        10.01 o
  -4  14   5          9.34         24.51         7.67 o
  -3  14   5        159.37        150.47        23.82 o
  -2  14   5        108.34         98.59        20.26 o
  -1  14   5         20.23         18.77        32.18 o
   0  14   5         24.11         21.70        12.43 o
   1  14   5         88.56         75.70        18.44 o
   2  14   5         37.61         51.20        15.22 o
   3  14   5         89.73         88.42        34.58 o
   4  14   5         37.20         53.53        16.22 o
   5  14   5         32.58         57.52        16.55 o
   6  14   5         70.82         50.61        12.82 o
   7  14   5        174.54        302.16        50.58 o
  -6  15   5        446.20        485.43        59.45 o
  -5  15   5         21.18         38.27         8.74 o
  -4  15   5         94.30         30.75        20.50 o
  -3  15   5         11.54         17.00        12.41 o
  -2  15   5        315.08        324.49        33.80 o
  -1  15   5          7.69         12.22        12.11 o
   0  15   5        141.04        150.19        23.38 o
   1  15   5          3.85          0.59        11.29 o
   2  15   5        264.12        303.58        30.31 o
   3  15   5         14.27         18.85        14.35 o
   4  15   5        357.42        340.67        33.45 o
   5  15   5          8.45          6.34        11.97 o
  -2  16   5          8.25          7.40        22.57 o
  -1  16   5        454.95        470.62        39.87 o
   0  16   5         17.30         19.70        24.31 o
   1  16   5        399.85        464.43        53.23 o
   2  16   5         10.74         33.33        18.10 o
 -14   0   6        154.92        167.97        25.90 o
 -13   0   6          0.73         -0.80        11.15 o
 -12   0   6        148.18        159.50        38.38 o
 -11   0   6        122.40        123.56        25.82 o
 -10   0   6        144.91        101.79        19.91 o
  -9   0   6        160.17        176.19        25.31 o
  -7   0   6         30.09         34.57        18.20 o
  -5   0   6         60.90         91.89        33.11 o
  -4   0   6       1123.63       1293.45        82.08 o
  -3   0   6         43.30         47.47        18.75 o
  -2   0   6        684.65        789.13        53.87 o
  -1   0   6         45.97         12.26        11.64 o
   0   0   6       1045.82       1052.59        67.40 o
   1   0   6        117.82        187.79        30.05 o
   2   0   6        308.43        235.63        30.90 o
   3   0   6         83.81         64.81        17.03 o
   4   0   6        345.14        214.04        26.87 o
   5   0   6         13.87          9.14        10.42 o
   6   0   6        201.02        115.94        18.16 o
   7   0   6         94.15        108.74        16.84 o
   8   0   6       4125.65       5564.82       433.82 o
 -14   1   6         17.13         33.32        11.44 o
 -13   1   6          6.23         -3.47         8.45 o
 -12   1   6          0.83          4.54        10.35 o
 -11   1   6         27.67         22.53        10.63 o
 -10   1   6         12.77         26.68        10.34 o
  -9   1   6        110.11        130.76        29.44 o
  -8   1   6          4.89         13.59         8.57 o
  -7   1   6        160.23         39.71        14.85 o
  -6   1   6         46.05         70.90        29.72 o
  -5   1   6       5465.21       7013.46       325.80 o
  -4   1   6         72.47        107.93        16.14 o
  -3   1   6         40.61         33.16         9.46 o
  -2   1   6         15.96         23.59         9.00 o
  -1   1   6          8.13          2.02         7.44 o
   0   1   6          7.36          6.10         7.62 o
   1   1   6          7.79         13.74         8.61 o
   2   1   6         15.45         17.50         9.83 o
   3   1   6        122.22        141.80        25.47 o
   4   1   6         19.62         32.34         8.95 o
   5   1   6       1487.79        578.08        36.78 o
   6   1   6         10.60          4.30         6.54 o
   7   1   6        661.02        816.36        70.13 o
   8   1   6         20.24         42.23        12.07 o
   9   1   6        329.29        461.38        42.28 o
  10   1   6          4.88         -7.86         7.86 o
 -13   2   6          3.56          4.71         9.52 o
 -12   2   6        362.44        374.05        26.38 o
 -11   2   6         75.83         71.83        13.68 o
 -10   2   6         12.99          2.72         8.35 o
  -9   2   6         20.59         20.84         9.51 o
  -8   2   6        115.20         12.31        10.64 o
  -7   2   6         21.29         27.88        10.69 o
  -6   2   6        378.14        423.87        26.14 o
  -5   2   6         11.36         51.27        12.14 o
  -4   2   6        202.98        280.57        22.65 o
  -3   2   6         10.27         -8.54         9.58 o
  -2   2   6        388.64        349.05        21.54 o
  -1   2   6         19.73         11.25        12.22 o
   0   2   6        104.33        102.97        14.56 o
   1   2   6         40.23         65.14        11.36 o
   2   2   6        469.17        539.37        31.14 o
   3   2   6         40.87         44.32        10.15 o
   4   2   6         45.95          9.81        11.98 o
   5   2   6         14.72         25.54         9.76 o
   6   2   6        100.92         21.43        13.37 o
   7   2   6         12.39         15.17        11.15 o
   8   2   6        485.31        660.40        59.19 o
   9   2   6          4.84         -6.40         9.50 o
  10   2   6         56.61         98.22        17.93 o
  11   2   6         17.67         -1.46         8.59 o
 -13   3   6         27.99         41.23        10.75 o
 -12   3   6         29.75         32.54        10.69 o
 -11   3   6        206.81        210.58        20.17 o
 -10   3   6         19.03         28.01        10.66 o
  -9   3   6         84.69        100.31        18.38 o
  -8   3   6          5.63         -0.06         9.53 o
  -7   3   6        474.25        554.93        30.48 o
  -6   3   6          9.59          4.46         9.07 o
  -5   3   6        150.19         56.22        14.56 o
  -4   3   6        135.54        186.10        18.11 o
  -3   3   6         33.44         80.33        11.85 o
  -2   3   6         78.00         83.58        13.49 o
  -1   3   6        233.70         75.09        12.66 o
   0   3   6         16.47         11.78         8.86 o
   1   3   6        780.02        844.69        44.84 o
   2   3   6         86.08        106.95        12.83 o
   3   3   6         94.20         96.65        12.31 o
   4   3   6         76.18         80.76        11.34 o
   5   3   6        566.47        682.56        63.57 o
   6   3   6          5.13          1.46        12.79 o
   7   3   6        416.45        446.43        45.13 o
   8   3   6         24.64         25.78        13.71 o
   9   3   6         57.57         62.57        16.83 o
  10   3   6          4.74          2.01        11.33 o
  11   3   6         72.49         56.72        14.82 o
  12   3   6         28.24         37.12        12.80 o
 -13   4   6          0.99         -2.20        10.76 o
 -12   4   6        522.60        575.55        32.87 o
 -11   4   6         38.98         41.73        11.60 o
 -10   4   6         14.93         10.80         9.70 o
  -9   4   6         16.97         21.12        10.00 o
  -8   4   6          9.51         -6.44         7.98 o
  -7   4   6         17.78         13.02         9.15 o
  -6   4   6          7.57          5.19         8.42 o
  -5   4   6          8.25         13.03         8.89 o
  -4   4   6         12.93          1.93         7.98 o
  -3   4   6         59.48         89.25        12.37 o
  -2   4   6        314.99        236.24        19.04 o
  -1   4   6         12.90          5.30         7.03 o
   0   4   6         91.86        126.55        12.03 o
   1   4   6          3.34         -2.60         5.53 o
   2   4   6        898.71        933.64        47.91 o
   3   4   6         14.18         -2.59         4.09 o
   4   4   6          3.21          0.73        13.16 o
   5   4   6         14.94          8.96        14.44 o
   6   4   6         26.62         27.98        16.09 o
   7   4   6         77.21        114.37        23.98 o
   8   4   6         40.69         40.60        16.64 o
   9   4   6         25.50         22.12        14.81 o
  10   4   6          3.44         -4.75        11.15 o
  11   4   6         31.03         38.58        14.45 o
  13   4   6          4.05         10.24        12.25 o
 -13   5   6         48.03         55.79        13.01 o
 -12   5   6         28.15         46.80        17.02 o
 -11   5   6        168.78        196.85        20.12 o
 -10   5   6          3.69          2.32         8.45 o
  -9   5   6         47.71         47.63        14.19 o
  -8   5   6          6.31         -2.50         8.53 o
  -7   5   6         97.47        135.27        16.25 o
  -6   5   6          4.10         -0.58         8.23 o
  -5   5   6         47.70         63.81        15.47 o
  -4   5   6         15.01         13.35         8.76 o
  -3   5   6          7.73         -1.34         8.28 o
  -2   5   6          7.23          6.33         7.99 o
  -1   5   6         66.30         10.20        12.02 o
   0   5   6          6.11         -5.85         5.85 o
   1   5   6        273.75        285.69        19.73 o
   2   5   6          1.68         13.13        14.73 o
   3   5   6          1.71         -5.53        11.06 o
   4   5   6          6.71         -2.01        14.26 o
   5   5   6         41.63         60.91        19.57 o
   6   5   6          6.03          6.40        15.35 o
   7   5   6         32.78         26.52        15.36 o
   8   5   6         27.50         29.07        16.46 o
  11   5   6         37.99         17.19        15.00 o
  12   5   6          6.37          8.59        14.26 o
 -12   6   6         66.34         58.04        12.56 o
 -11   6   6         54.61         43.35        11.75 o
 -10   6   6        130.92        112.76        25.45 o
  -9   6   6         66.19         70.03        14.15 o
  -8   6   6         14.05         12.66         9.74 o
  -7   6   6         12.80          2.53         8.59 o
  -6   6   6        115.01        151.41        19.63 o
  -5   6   6         99.61        131.30        17.39 o
  -4   6   6          1.54         -7.60         7.68 o
  -3   6   6         38.21         44.91        13.09 o
  -2   6   6        407.25        410.52        22.54 o
  -1   6   6         11.64         13.10         7.11 o
   0   6   6        603.69        538.98        34.37 o
   1   6   6          6.78         -2.01        23.76 o
   2   6   6         97.54         17.03        19.78 o
   3   6   6         31.64         48.64        23.41 o
   4   6   6          6.53         31.80        20.11 o
   6   6   6         34.19         20.30        18.29 o
   7   6   6         56.00         60.74        20.49 o
   8   6   6         60.81         81.96        23.42 o
   9   6   6         90.63        111.46        25.08 o
  10   6   6        356.48        388.97        44.31 o
  11   6   6         33.51         31.09        17.55 o
  12   6   6        177.69        246.85        35.55 o
 -12   7   6          9.65         -3.21         8.87 o
 -11   7   6         11.58          7.59         9.61 o
 -10   7   6          1.20         -9.27         9.27 o
  -9   7   6        123.75        129.02        18.76 o
  -8   7   6          0.84         13.63        13.47 o
  -7   7   6        399.05        399.90        29.60 o
  -6   7   6          3.14         -0.66         9.68 o
  -5   7   6         41.73         30.42        11.02 o
  -4   7   6         47.62         41.88         9.24 o
  -3   7   6        202.55        235.25        19.33 o
  -2   7   6          8.76         -3.08         6.13 o
  -1   7   6         91.06        106.01        10.57 o
   0   7   6          2.84          6.47         4.59 o
   1   7   6         58.33         56.63        25.52 o
   2   7   6         17.91         12.43        18.10 o
   3   7   6         51.25          0.40        13.94 o
   4   7   6         51.94         38.85        22.14 o
   5   7   6        126.09        157.89        31.51 o
   6   7   6         12.99         19.74        19.01 o
   7   7   6        173.46        157.64        31.53 o
   8   7   6          0.21         -4.57        16.63 o
   9   7   6        147.80        222.95        36.28 o
  10   7   6          0.53         -5.30        14.99 o
  11   7   6         25.99         26.15        18.10 o
  12   7   6         33.56         70.22        22.67 o
 -11   8   6          7.78          6.84        12.27 o
 -10   8   6          0.87          2.68        11.47 o
  -9   8   6          3.75          4.24         9.95 o
  -8   8   6         64.08         71.67        15.33 o
  -7   8   6          9.57         15.56        11.42 o
  -6   8   6        210.82        209.42        55.54 o
  -5   8   6         25.38         19.71         9.06 o
  -4   8   6         40.11         38.36        11.86 o
  -3   8   6         67.37         80.11        12.46 o
  -2   8   6         12.86         -0.49         5.95 o
  -1   8   6         10.01          5.98         7.36 o
   0   8   6          0.20         -4.35        10.80 o
   1   8   6         15.46         25.39        14.13 o
   2   8   6         49.90         50.83        16.48 o
   3   8   6         20.48          0.24        12.14 o
   4   8   6         16.77         22.54        14.32 o
   5   8   6         14.29         33.64        20.47 o
   6   8   6        343.56        403.91        48.72 o
   7   8   6          2.27         16.45        16.08 o
   8   8   6         23.51         18.12        13.77 o
   9   8   6          3.21         -3.66        15.54 o
  10   8   6          3.17        -15.72        15.72 o
  11   8   6          5.90          0.00        15.90 o
 -11   9   6         22.22         22.37        13.72 o
 -10   9   6          7.30         21.36        12.64 o
  -9   9   6         62.01         50.53        14.08 o
  -8   9   6         37.48         41.35        12.60 o
  -7   9   6        155.21        187.72        22.25 o
  -6   9   6         54.24         76.99        16.42 o
  -5   9   6        290.05        304.26        22.77 o
  -4   9   6         15.55         14.21         8.32 o
  -3   9   6        158.79          8.61        16.50 o
  -2   9   6         42.66         37.57         7.39 o
  -1   9   6         32.83         30.05        14.38 o
   0   9   6         28.74         31.87        14.71 o
   1   9   6         87.55        148.30        23.95 o
   2   9   6         88.69         87.32        30.38 o
   3   9   6        699.02        943.60        64.30 o
   4   9   6          4.78          4.16        12.21 o
   5   9   6        207.09        305.91        42.74 o
   6   9   6         13.76         -5.67        18.65 o
   7   9   6         73.47        115.96        17.83 o
   8   9   6         19.81         34.06        28.06 o
   9   9   6         16.52         40.66        22.58 o
  10   9   6          1.96         30.66        12.98 o
 -10  10   6        503.10        590.57        39.94 o
  -9  10   6        115.45        126.53        18.83 o
  -8  10   6         35.07         41.06        17.35 o
  -7  10   6         34.15         33.97        12.47 o
  -6  10   6         36.49         26.49        14.73 o
  -5  10   6          1.55         -4.58         8.09 o
  -4  10   6        196.91        229.51        20.73 o
  -3  10   6         18.89          9.90         6.80 o
  -2  10   6        164.84        183.73        14.02 o
  -1  10   6          1.80          6.25        11.98 o
   0  10   6       1416.45       1402.17        89.77 o
   1  10   6          6.09         18.52        13.11 o
   2  10   6        317.96        358.18        33.39 o
   3  10   6         81.57        108.96        20.14 o
   4  10   6        286.50        359.65        33.18 o
   5  10   6          4.96          1.63        18.46 o
   6  10   6         81.98        110.34        29.28 o
   7  10   6          9.47         28.07        12.36 o
   8  10   6         74.03        129.18        18.48 o
   9  10   6         59.14         98.96        17.19 o
  -9  11   6        105.97         95.31        16.94 o
  -8  11   6          5.50         12.29        11.52 o
  -7  11   6          2.09         -5.41         9.07 o
  -6  11   6          7.07         13.28        11.80 o
  -5  11   6         18.11         31.71        11.38 o
  -4  11   6          1.42         -3.00         7.99 o
  -3  11   6        281.72        271.94        25.44 o
  -2  11   6         19.68          0.57         9.70 o
  -1  11   6        544.50        485.71        40.50 o
   0  11   6          5.50         20.27        13.37 o
   1  11   6        366.94        396.55        51.77 o
   2  11   6         85.74        133.10        23.01 o
   3  11   6        606.59        816.62        58.29 o
   4  11   6          1.99         -9.91         9.91 o
   5  11   6          9.72         20.54        12.24 o
   6  11   6         15.05          3.47        18.65 o
   7  11   6          7.63          1.24        12.47 o
   8  11   6         10.71         -4.56        47.43 o
  -7  12   6          8.14         13.73        11.90 o
  -6  12   6         18.07         41.66        15.72 o
  -5  12   6         13.31         21.88         9.41 o
  -4  12   6         16.82         17.76         8.00 o
  -3  12   6         15.85         22.49        10.60 o
  -2  12   6        117.13        101.55        20.65 o
  -1  12   6         47.04         26.66        17.83 o
   0  12   6         36.38         45.81        16.53 o
   1  12   6        189.31        265.75        50.68 o
   2  12   6         59.34         60.14        18.36 o
   3  12   6          8.97         30.98        14.99 o
   4  12   6         37.17         25.50        13.97 o
   5  12   6          4.29         11.53        13.21 o
   6  12   6          5.06         20.84        20.29 o
   7  12   6          8.54         24.49        24.13 o
  -6  13   6          8.40         19.36        13.46 o
  -5  13   6        111.86        117.71        12.99 o
  -4  13   6         39.90         60.61        13.08 o
  -3  13   6        252.08        299.85        32.85 o
  -2  13   6         32.62         32.60        14.72 o
  -1  13   6         31.62         29.54        14.78 o
   0  13   6         65.27         63.53        18.11 o
   1  13   6         90.67        110.16        32.84 o
   2  13   6         78.20         84.67        19.16 o
   3  13   6        141.71        172.91        25.94 o
   4  13   6         10.39         20.57        14.70 o
   5  13   6        115.99        170.22        32.32 o
   6  13   6          2.06         29.24        24.31 o
  -3  14   6         12.14          3.63        20.02 o
  -2  14   6         13.21          8.12        13.40 o
  -1  14   6         12.27          3.83        13.66 o
   0  14   6          6.90          7.68        14.02 o
   1  14   6          3.19          8.91        12.99 o
   2  14   6         21.45         63.03        20.11 o
   3  14   6         34.29         41.95        16.68 o
 -11   1   7          8.33         14.95         9.82 o
 -10   1   7         30.45          7.88        10.05 o
  -9   1   7          5.07         27.95        11.19 o
  -8   1   7         37.32         67.15        13.95 o
  -7   1   7         56.05         73.54        13.50 o
  -6   1   7        246.47        317.24        25.18 o
  -5   1   7         21.97         28.17        10.16 o
  -4   1   7         37.82         48.17        13.94 o
  -3   1   7          3.53         -8.77         8.77 o
  -2   1   7        162.09        235.45        21.13 o
  -1   1   7          3.65         -7.92         7.92 o
   0   1   7         88.14        117.35        16.24 o
   1   1   7          7.71         20.77        10.93 o
   2   1   7         90.87         82.60        18.48 o
   3   1   7          7.96         13.27         9.69 o
   4   1   7         20.61         14.35         8.43 o
   5   1   7         46.39         71.02        11.06 o
   6   1   7        138.77        115.48        13.10 o
   7   1   7         86.05        152.45        21.96 o
   8   1   7         28.30         28.89        10.79 o
   9   1   7          6.18         10.78         9.87 o
  10   1   7         94.23        140.37        16.29 o
 -11   2   7          9.81          4.47        10.15 o
 -10   2   7          4.56          1.80        10.41 o
  -9   2   7        243.02        342.50        34.45 o
  -8   2   7          4.22          4.96        11.48 o
  -7   2   7        222.43        444.00        39.29 o
  -6   2   7        100.08        122.90        18.11 o
  -5   2   7         61.47         51.67        11.41 o
  -4   2   7          9.36          7.01         8.69 o
  -3   2   7         39.70         16.38         9.06 o
  -2   2   7          7.59          0.26         8.51 o
  -1   2   7         23.38          8.78         9.82 o
   0   2   7         34.39         43.18        17.19 o
   1   2   7         84.11        108.25        14.60 o
   2   2   7         24.56         11.11         9.39 o
   3   2   7        142.95        170.65        17.61 o
   4   2   7          3.97         -6.78         6.78 o
   5   2   7        168.56        221.82        25.39 o
   6   2   7         22.65         16.09        12.07 o
   7   2   7        468.42        632.19        58.21 o
   8   2   7          2.00         -3.66        10.60 o
   9   2   7        160.29        218.40        26.57 o
  10   2   7         16.68         14.99        11.52 o
  11   2   7         15.22         29.80        10.79 o
 -11   3   7          0.31          4.77        10.41 o
 -10   3   7          1.28         11.10        10.99 o
  -9   3   7         12.50         11.80        10.41 o
  -8   3   7          2.66         -2.16         8.96 o
  -7   3   7          9.21         15.22        15.75 o
  -6   3   7        201.47        277.36        26.52 o
  -5   3   7         15.91         15.05        10.07 o
  -4   3   7         34.98         17.97         9.75 o
  -3   3   7          5.25         -8.35         8.35 o
  -2   3   7          7.13         12.27        10.19 o
  -1   3   7          4.17         13.47        10.27 o
   0   3   7          5.32         -2.68         7.42 o
   1   3   7          1.75          2.34         6.90 o
   2   3   7          1.61         -0.30         6.56 o
   3   3   7         12.76          5.72         8.40 o
   4   3   7         97.19        129.24        25.63 o
   5   3   7          4.44         10.60        14.80 o
   6   3   7        130.53        189.02        29.86 o
   7   3   7         16.43         34.19        15.72 o
   8   3   7          6.72         23.40        13.89 o
   9   3   7          9.04          3.29        11.70 o
  10   3   7          4.92          1.10        10.78 o
  11   3   7          0.10        -10.23        10.23 o
 -11   4   7         68.44         87.09        15.13 o
 -10   4   7          7.23          5.40        10.88 o
  -9   4   7        103.59        138.64        17.03 o
  -8   4   7         18.96         16.62        10.63 o
  -7   4   7        155.14        229.40        21.41 o
  -6   4   7         27.85         44.91        11.82 o
  -5   4   7         29.27         27.34        10.87 o
  -4   4   7          9.90         23.87        17.18 o
  -3   4   7         92.94         47.92        12.42 o
  -2   4   7          5.62          9.81         8.47 o
  -1   4   7        101.20         11.40         7.98 o
   0   4   7         58.43         77.25        10.50 o
   1   4   7        422.12        539.74        26.87 o
   2   4   7          1.52         -5.58         6.79 o
   3   4   7        258.71        325.32        41.50 o
   4   4   7          4.17         20.47        17.18 o
   5   4   7         11.18         -3.29        14.81 o
   6   4   7         12.79         10.97        14.81 o
   7   4   7         45.14         -1.65        21.40 o
 -10   5   7         36.44         22.91        11.58 o
  -9   5   7         11.61         19.65        10.82 o
  -8   5   7        135.33         11.23        19.23 o
  -7   5   7          1.50          6.25         9.34 o
  -6   5   7        205.62        258.31        33.56 o
  -5   5   7          2.87          3.55        11.11 o
  -4   5   7        338.05        408.20        37.18 o
  -3   5   7         13.09         11.32        14.02 o
  -2   5   7        324.68        444.12        29.84 o
  -1   5   7         50.89         85.65        11.28 o
   0   5   7        838.13       1024.97        51.48 o
   1   5   7         60.90         79.02        11.24 o
   2   5   7        100.43         66.24        37.71 o
   3   5   7          4.27        -14.62        15.17 o
   4   5   7         79.16         66.80        21.41 o
   5   5   7         12.33         30.71        17.91 o
   6   5   7        180.03        218.86        33.73 o
   7   5   7          4.72         16.63        16.27 o
   8   5   7        591.66        802.39        74.91 o
   9   5   7          5.92         45.69        18.46 o
  10   5   7        117.20        215.12        32.96 o
 -10   6   7          2.64         -3.10         9.94 o
  -9   6   7         22.40         25.65        10.77 o
  -8   6   7          2.14         19.80        11.75 o
  -7   6   7        288.42        362.86        29.90 o
  -6   6   7         12.15          5.92        11.09 o
  -5   6   7        385.59        430.89        30.75 o
  -4   6   7         12.08         20.94        11.43 o
  -3   6   7          6.43         -0.21         8.06 o
  -2   6   7          2.47          6.19         8.28 o
  -1   6   7        136.86        121.47        12.12 o
   0   6   7          0.10         -3.09         5.80 o
   1   6   7        287.01        404.91        35.98 o
   2   6   7          3.58         -0.41        12.52 o
   3   6   7         27.44         27.96        18.38 o
   4   6   7          4.34         17.55        18.46 o
   5   6   7        135.51        122.16        26.93 o
   6   6   7          9.10         31.99        19.01 o
   7   6   7        250.11        342.21        43.13 o
   8   6   7          0.49        -13.16        13.16 o
   9   6   7         96.79         97.91        23.25 o
  -9   7   7          4.67         22.80        13.38 o
  -8   7   7         11.46          4.24        10.12 o
  -7   7   7          2.43          1.59        10.91 o
  -6   7   7        241.40        254.49        25.18 o
  -5   7   7         39.79         18.33        12.11 o
  -4   7   7         86.97         97.99        13.58 o
  -3   7   7          4.31          3.57         8.68 o
  -2   7   7         71.99         91.86        11.22 o
  -1   7   7         56.83         58.95         8.55 o
   0   7   7          2.09          0.75         8.23 o
   1   7   7         59.52         78.79        19.36 o
   2   7   7         20.94          6.67        13.69 o
   3   7   7          2.09         10.75        14.53 o
   4   7   7         33.23         38.77        21.21 o
   5   7   7         14.75         29.98        20.47 o
   6   7   7         60.65         22.14        17.56 o
   7   7   7          2.20          6.21        17.73 o
   8   7   7         36.17         43.34        22.13 o
   9   7   7          1.14        -14.62        14.62 o
  -8   8   7         14.38         16.62        13.22 o
  -7   8   7         20.56         20.45        11.35 o
  -6   8   7         24.79         30.75        12.08 o
  -5   8   7         76.31         85.75        21.83 o
  -4   8   7         38.07         32.70        10.32 o
  -3   8   7         40.83         11.36         8.19 o
  -2   8   7          0.94          6.91         6.77 o
  -1   8   7        136.45        131.04        11.21 o
   0   8   7         22.33         24.31        14.95 o
   1   8   7        269.98        348.37        36.70 o
   2   8   7          2.22         -1.03        13.17 o
   3   8   7        150.18        260.01        32.57 o
   4   8   7          8.59          2.01        17.55 o
   5   8   7        189.01        302.45        46.02 o
   6   8   7         42.35         50.48        23.04 o
   7   8   7         67.60        119.64        31.10 o
   8   8   7          3.70         -6.40        16.63 o
  -7   9   7          3.59         20.82        12.17 o
  -6   9   7        119.32        123.61        21.83 o
  -5   9   7         11.33          6.30        13.68 o
  -4   9   7         80.99         99.97        13.88 o
  -3   9   7          5.89         23.22         8.42 o
  -2   9   7         93.38         15.32        10.43 o
  -1   9   7          1.80         19.13        16.72 o
   0   9   7        451.08        523.10        43.29 o
   1   9   7          3.28          5.94        13.96 o
   2   9   7        390.92        537.06        48.56 o
   3   9   7          8.88         23.18        15.40 o
   4   9   7         19.09          6.40        11.97 o
   5   9   7         10.84         15.72        20.11 o
   6   9   7         29.62         36.02        21.03 o
   7   9   7          3.74          1.10        19.56 o
  -6  10   7         43.02         49.87        14.00 o
  -5  10   7          1.62        -12.21        12.21 o
  -4  10   7          7.89          2.61         9.98 o
  -3  10   7         66.84         57.79         8.89 o
  -2  10   7         19.52         16.14        19.20 o
  -1  10   7        170.90         88.45        32.98 o
   0  10   7          0.03         19.14        14.34 o
   1  10   7        472.12        567.36        46.70 o
   2  10   7         14.99         18.70        14.84 o
   3  10   7        146.10        189.90        26.86 o
   4  10   7         12.80         24.74        14.53 o
   5  10   7          0.73         10.23        19.19 o
   6  10   7         32.42         17.92        19.38 o
  -5  11   7         18.21          8.34        10.15 o
  -4  11   7         69.02         63.43        10.10 o
  -3  11   7          4.32         12.86         8.07 o
  -2  11   7        256.75        331.84        38.82 o
  -1  11   7          9.02         18.07        14.28 o
   0  11   7        371.49        455.84        40.48 o
   1  11   7          3.36         21.18        14.97 o
   2  11   7         70.90         14.68        15.37 o
   3  11   7          8.43         15.62        14.15 o
   4  11   7         25.33          2.27        13.99 o
  -1  12   7        209.93        289.78        77.83 o
   0  12   7          1.75         -7.42        13.31 o
   1  12   7        402.71        442.54        42.56 o
  -8   0   8        132.38        211.60        35.71 o
  -7   0   8         28.04         61.62        26.70 o
  -6   0   8       1689.13       2209.61       300.50 o
  -5   0   8          9.55         26.78        14.35 o
  -4   0   8         68.95        147.46        24.79 o
  -3   0   8         51.71        107.64        20.67 o
  -2   0   8         39.23         66.00        21.76 o
  -1   0   8         25.05         42.24        19.56 o
   0   0   8          7.09         15.72        16.08 o
   1   0   8          6.72        -14.81        15.35 o
   2   0   8         19.86         26.14        16.82 o
   3   0   8         14.74         26.87        13.89 o
   4   0   8         21.94          4.21        12.07 o
   5   0   8         17.29         78.43        15.54 o
   6   0   8       1982.17       2905.45       230.28 o
   7   0   8          6.40          6.21         8.59 o
  -8   1   8         13.56         39.39        12.56 o
  -7   1   8       1195.16       1525.50       104.66 o
  -6   1   8         34.02         98.42        14.72 o
  -5   1   8          8.82         20.50         9.94 o
  -4   1   8          1.36          0.16        11.26 o
  -3   1   8         14.80          5.82         9.33 o
  -2   1   8          5.30         12.71        10.69 o
  -1   1   8         10.69          3.48         9.68 o
   0   1   8          0.04         13.45        12.95 o
   1   1   8         28.95         56.32        13.79 o
   2   1   8          3.44          0.16        11.70 o
   3   1   8         64.05        140.67        22.32 o
   4   1   8          0.44          7.31         8.21 o
   5   1   8         35.12         68.95        10.81 o
   6   1   8         11.80         42.43         9.41 o
   7   1   8        606.84        593.29        53.87 o
   8   1   8          3.05         -8.59         8.59 o
  -8   2   8         14.63         21.83        11.84 o
  -7   2   8         10.86         35.60        12.59 o
  -6   2   8        176.82        219.90        21.32 o
  -5   2   8          1.36         -5.62         9.07 o
  -4   2   8         72.54        117.58        19.36 o
  -3   2   8         15.22         29.16        12.72 o
  -2   2   8          1.07         -2.99        10.57 o
  -1   2   8         12.24         30.56        11.86 o
   0   2   8        162.66        212.08        26.29 o
   1   2   8          6.30         17.38        10.92 o
   2   2   8          3.53         15.41        10.05 o
   3   2   8          3.45         18.80         9.26 o
   4   2   8         37.17         28.27        10.59 o
   6   2   8        147.18        209.37        30.23 o
   7   2   8          7.44         -1.65        11.15 o
  -7   3   8         58.25         61.46        12.57 o
  -6   3   8         14.23         27.25        11.16 o
  -5   3   8         21.93         14.04        10.12 o
  -4   3   8          3.95          1.37         9.37 o
  -3   3   8         21.33         26.61        12.00 o
  -2   3   8         16.84         30.78        12.16 o
  -1   3   8        334.47        421.83        29.84 o
   0   3   8          1.24         16.69         9.19 o
   1   3   8        221.80        221.04        18.38 o
   2   3   8          5.42         -5.79         6.65 o
   3   3   8         81.88        126.54        14.92 o
   4   3   8         14.89         16.64        16.45 o
   5   3   8         32.44         50.29        19.02 o
   6   3   8          3.64          8.59        13.34 o
   7   3   8         64.76        127.68        24.51 o
  -7   4   8          1.84          4.50        10.48 o
  -6   4   8         33.11         36.40        13.40 o
  -5   4   8          7.17          3.77        11.70 o
  -4   4   8         31.38         57.98        14.17 o
  -3   4   8          3.62          2.22         9.70 o
  -2   4   8          0.98         23.83        14.52 o
  -1   4   8          2.86         16.41         9.22 o
   0   4   8        338.57        385.60        22.54 o
   1   4   8          2.55         -0.74         6.44 o
   2   4   8          0.90         -4.77         7.69 o
   3   4   8         12.66         11.70        16.82 o
   4   4   8         34.95         43.70        18.84 o
   5   4   8         22.83         35.10        19.56 o
   6   4   8         61.91         71.71        21.95 o
   7   4   8          1.94          0.91        13.89 o
  -6   5   8          1.22         -8.67        10.19 o
  -5   5   8          7.15         -2.07        11.13 o
  -4   5   8          1.08          5.55        15.09 o
  -3   5   8          4.74         17.71        11.70 o
  -2   5   8          2.29          1.53        14.51 o
  -1   5   8          9.53          7.65        12.67 o
   0   5   8          0.35         -7.26         7.26 o
   1   5   8          7.40          1.00         7.36 o
   2   5   8          1.21          2.19        16.45 o
   3   5   8          3.63          8.77        18.46 o
   4   5   8          4.55         19.74        18.64 o
   5   5   8         27.58         40.41        21.58 o
   6   5   8          3.84         10.42        16.63 o
  -6   6   8          6.60         16.77        12.75 o
  -5   6   8          6.26         -9.96         9.96 o
  -4   6   8        132.27        145.47        25.11 o
  -3   6   8         11.30          8.35        15.70 o
  -2   6   8         50.66         78.07        11.92 o
  -1   6   8          1.46          4.32         7.54 o
   0   6   8         50.51         58.13        10.46 o
   1   6   8          0.39          0.05        12.96 o
   2   6   8         14.54         17.76        13.64 o
   3   6   8         23.46         23.22        19.01 o
   4   6   8         42.16         32.55        19.75 o
   5   6   8         20.11         39.31        21.21 o
  -5   7   8         38.49         30.70        12.62 o
  -4   7   8          0.74          0.39        10.64 o
  -3   7   8         30.86         46.02        11.85 o
  -2   7   8          3.15         -0.68         8.67 o
  -1   7   8         55.60         78.83        13.79 o
   0   7   8          2.74         15.08        26.50 o
   1   7   8         17.52         -0.90        12.25 o
   2   7   8          2.65         -1.09        12.18 o
   3   7   8         24.65         36.57        21.57 o
   4   7   8          0.20         -4.93        18.46 o
  -3   8   8          1.72         11.66        10.22 o
  -2   8   8          8.27          6.87        11.50 o
  -1   8   8          1.70          3.90        13.74 o
   0   8   8         78.94        121.87        27.26 o
   1   8   8          4.98          5.70        14.41 o
   2   8   8          7.72         -5.90        14.62 o
                                                
