# Supplementary material for: Hydrogen bonds and π–π inter­actions in two new crystalline phases of methyl­ene blue
Source: Acta Crystallogr E Crystallogr Commun. 2018 Apr 17;74(Pt 5):587–93. doi: 10.1107/S2056989017017881 (PMC5947468; doi:10.1107/S2056989017017881)
Supplement: Supplementary file 3 [file e-74-00587-IIsup3.hkl]

#
# h,k,l, Fc-squared, Fo-squared, sigma(Fo-squared), status flag
#
data_II
_shelx_title ' phg06_xds_correct-sx in P21/n #  14'
_shelx_refln_list_code          4
_shelx_F_calc_maximum      212.23
_exptl_crystal_F_000       800.00
_reflns_d_resolution_high  0.8004

loop_
 _space_group_symop_operation_xyz
 'x, y, z'
 '-x+1/2, y+1/2, -z+1/2'
 '-x, -y, -z'
 'x-1/2, -y-1/2, z-1/2'

_cell_length_a     7.8670
_cell_length_b    14.1010
_cell_length_c    15.0270
_cell_angle_alpha  90.000
_cell_angle_beta   90.348
_cell_angle_gamma  90.000

_shelx_F_squared_multiplier     1.000

loop_
 _refln_index_h
 _refln_index_k
 _refln_index_l
 _refln_F_squared_calc
 _refln_F_squared_meas
 _refln_F_squared_sigma
 _refln_observed_status
   2   0   0       1177.98       1008.71        24.63 o
   4   0   0       2592.60       2305.93        54.75 o
   6   0   0        511.55        502.13        15.14 o
   8   0   0          5.98          4.73         7.04 o
   1   1   0       4278.24       4139.80        72.10 o
   2   1   0         12.60          0.77         3.41 o
   3   1   0       7445.04       6979.15       114.00 o
   4   1   0          2.52          2.69         5.44 o
   5   1   0        158.21        188.37         7.73 o
   6   1   0        280.70        282.28         7.95 o
   7   1   0          0.88         -3.28         4.80 o
   8   1   0         19.46         26.71         6.97 o
   9   1   0        140.86        149.85         7.69 o
   0   2   0        401.54        557.92        13.45 o
   1   2   0        258.03        344.82         9.14 o
   2   2   0      35679.02      39958.52       648.22 o
   3   2   0         29.49         20.71         3.89 o
   4   2   0        319.49        324.96         8.40 o
   5   2   0       3726.57       3434.92        61.62 o
   6   2   0          4.75         13.99         4.35 o
   7   2   0         95.34         99.78         6.69 o
   8   2   0         73.56         94.92         5.78 o
   9   2   0          1.96          2.29         5.13 o
   1   3   0       4373.18       3914.48        76.51 o
   2   3   0        396.67        456.82        11.70 o
   3   3   0         68.32         82.69         4.63 o
   4   3   0       1298.16       1278.03        72.24 o
   5   3   0        281.16        272.08         8.23 o
   6   3   0        683.96        668.45        15.02 o
   7   3   0         36.98         33.84         4.72 o
   8   3   0          4.11          9.19         4.83 o
   9   3   0          8.56          8.51         5.25 o
   0   4   0       2354.91       1973.24        69.43 o
   1   4   0         12.87         18.33         2.50 o
   2   4   0        103.03         99.67        10.12 o
   3   4   0       1758.01       1412.23        27.93 o
   4   4   0       1824.46       1697.08        83.02 o
   5   4   0         58.16         67.88         4.00 o
   6   4   0        567.99        483.36        19.73 o
   7   4   0        192.28        193.87         6.36 o
   8   4   0         48.64         52.09         5.69 o
   9   4   0         12.68         13.44         5.82 o
   1   5   0       3028.52       2653.35        79.61 o
   2   5   0       1680.26       1713.40        59.67 o
   3   5   0        575.24        575.23        23.56 o
   4   5   0         95.98        149.90         6.32 o
   5   5   0        279.81        272.58         7.36 o
   6   5   0        344.51        342.60        11.76 o
   7   5   0          1.24          5.39         4.61 o
   8   5   0         78.91         96.68         6.21 o
   9   5   0         89.23         90.26         6.01 o
   0   6   0       3306.14       2924.93       131.87 o
   1   6   0         65.65        111.78         3.68 o
   2   6   0       2667.75       2409.81       107.04 o
   3   6   0          1.34         -3.69         5.87 o
   4   6   0          1.38         -2.32         5.88 o
   5   6   0        277.07        297.29        10.06 o
   6   6   0         75.20         82.42         4.62 o
   7   6   0         76.26         96.64         7.78 o
   8   6   0        517.55        535.07        18.47 o
   9   6   0         47.58         55.50        17.09 o
   1   7   0        365.13        311.78        11.92 o
   2   7   0         13.89         19.86         5.88 o
   3   7   0        828.96        775.39        33.33 o
   4   7   0         17.30         20.34         6.12 o
   5   7   0        828.26        761.43        29.88 o
   6   7   0          4.05         10.19         3.32 o
   7   7   0         27.49         24.77         4.60 o
   8   7   0        171.27        167.62         8.18 o
   0   8   0      18498.60      18476.91       919.33 o
   1   8   0         10.78          8.71         3.39 o
   2   8   0        656.26        556.57        49.51 o
   3   8   0        876.99        826.48        23.67 o
   4   8   0        109.24        126.23        11.86 o
   5   8   0        171.34        169.13         8.96 o
   6   8   0        661.95        577.87        19.84 o
   7   8   0        222.62        231.10        33.44 o
   8   8   0        304.97        287.34        14.29 o
   1   9   0        326.69        343.60        14.61 o
   2   9   0         42.82         32.87         4.79 o
   3   9   0         14.20         18.50         6.50 o
   4   9   0          2.56          6.92         8.78 o
   5   9   0          5.39          1.87         6.64 o
   6   9   0        108.02        112.81         8.39 o
   7   9   0          5.11         -1.63         6.60 o
   8   9   0          6.57         -4.77        11.24 o
   0  10   0        302.06        328.05        22.84 o
   1  10   0         35.11         45.09         4.71 o
   2  10   0        722.19        676.77        28.64 o
   3  10   0       1156.43       1072.90        39.60 o
   4  10   0       1091.45        917.43        42.92 o
   5  10   0        465.07        448.52        20.68 o
   6  10   0        117.04        105.21         7.78 o
   7  10   0         62.95         54.88         7.52 o
   1  11   0        664.40        603.76        22.97 o
   2  11   0         16.34         14.84         2.79 o
   3  11   0        302.56        310.23        16.85 o
   4  11   0          7.54         10.93         7.01 o
   5  11   0        259.85        238.74        10.74 o
   6  11   0        134.34        133.26         8.55 o
   7  11   0         17.20         33.22         7.00 o
   0  12   0       1989.14       1795.53       125.95 o
   1  12   0        870.04        754.19        38.95 o
   2  12   0          1.84          6.82         2.90 o
   3  12   0         48.13         27.98         7.59 o
   4  12   0       1282.08       1186.28        35.81 o
   5  12   0         84.54         76.75         7.95 o
   6  12   0        254.06        242.07        10.88 o
   1  13   0        350.88        382.25        28.12 o
   2  13   0        251.10        282.51        10.11 o
   3  13   0         51.17         57.17         8.04 o
   4  13   0          0.03          4.56         7.13 o
   5  13   0         61.10         56.03        10.08 o
   6  13   0         12.76         33.14         7.67 o
   0  14   0        174.14        198.16         8.79 o
   1  14   0        239.40        263.94        14.91 o
   2  14   0         30.63         33.45         4.49 o
   3  14   0        161.88        151.98         9.37 o
   4  14   0        297.93        280.43        11.80 o
   5  14   0         22.66         17.92         7.58 o
   1  15   0         38.60         43.04         5.25 o
   2  15   0        137.41        139.32        14.63 o
   3  15   0         25.50         30.99         7.75 o
   4  15   0         27.14         23.54         7.64 o
   5  15   0          1.96         10.21         7.91 o
   0  16   0         16.59         25.53         7.20 o
   1  16   0         23.51         26.23         5.11 o
   2  16   0        177.90        164.54        15.99 o
   3  16   0         21.52         22.84        11.27 o
   4  16   0        135.20        149.93         9.49 o
   1  17   0        172.94        178.41        23.01 o
   2  17   0         88.16         88.69         8.65 o
  -9   0   1          0.63          9.91         7.35 o
  -7   0   1        943.06        937.10        74.51 o
  -5   0   1         49.13         55.10         5.94 o
  -3   0   1       2965.37       2905.62        68.05 o
  -1   0   1          0.54          4.76         3.27 o
   1   0   1      11494.53      12419.51       285.11 o
   3   0   1       7510.03       7229.85       166.98 o
   5   0   1       2091.77       2095.00        50.21 o
   7   0   1         21.93         15.98        10.16 o
   9   0   1         84.88         93.89         8.45 o
  -9   1   1         11.56         15.14         6.21 o
  -8   1   1         32.58         29.58         6.06 o
  -7   1   1         95.83         86.97         5.47 o
  -6   1   1         15.29         24.62         4.36 o
  -5   1   1       1526.65       1359.46        25.27 o
  -4   1   1       1113.85        931.38        33.26 o
  -3   1   1       2127.23       1940.30        32.52 o
  -2   1   1      14778.13      14561.70       236.68 o
  -1   1   1       1793.12       1856.92        30.52 o
   0   1   1       1513.43       1558.48        25.55 o
   1   1   1        289.15        322.67         6.22 o
   2   1   1       3383.24       3122.14        57.97 o
   3   1   1        131.60        147.64         4.88 o
   4   1   1       7210.06       6639.78       153.76 o
   5   1   1         30.04         35.99         4.13 o
   6   1   1          7.51         -2.99         4.30 o
   7   1   1        265.83        261.74         8.97 o
   8   1   1          6.97          1.51         5.25 o
   9   1   1          1.43          7.45         6.17 o
  -9   2   1          7.38          4.66         5.25 o
  -8   2   1          2.96          2.77         4.91 o
  -7   2   1          7.82         -0.86         5.70 o
  -6   2   1         94.81        101.51         5.06 o
  -5   2   1        352.48        320.38         7.43 o
  -4   2   1       3247.19       3057.02        50.73 o
  -3   2   1        209.70        220.37         6.99 o
  -2   2   1      45042.37      51619.79       837.18 o
  -1   2   1        196.20        226.73         5.77 o
   0   2   1       6147.53       6038.61        98.17 o
   1   2   1       4747.35       4554.99        79.41 o
   2   2   1      16178.94      16561.45       268.96 o
   3   2   1        306.97        340.49         7.91 o
   4   2   1        801.74        727.50        14.30 o
   5   2   1         25.60         29.74         4.21 o
   6   2   1         69.28         76.63         4.83 o
   7   2   1          1.31         -1.26         4.86 o
   8   2   1          2.46          4.74         4.94 o
   9   2   1          0.02         -5.43         5.43 o
  -9   3   1        139.88        139.94         7.00 o
  -8   3   1          5.25          9.40         4.89 o
  -7   3   1         74.48         75.78         5.06 o
  -6   3   1        185.14        204.32         8.62 o
  -5   3   1        500.69        500.54        11.72 o
  -4   3   1       2119.66       2138.97        41.62 o
  -3   3   1         34.20         37.37         3.32 o
  -2   3   1         40.03         36.69         2.63 o
  -1   3   1      12328.61      11390.65       213.98 o
   0   3   1        371.19        330.16         6.63 o
   1   3   1          1.13         -0.66         2.77 o
   2   3   1       3756.07       3935.32        69.00 o
   3   3   1         51.51         59.68         3.59 o
   4   3   1         23.04         47.00         6.43 o
   5   3   1        126.80        124.05         5.63 o
   6   3   1        218.23        232.70         8.27 o
   7   3   1        191.73        198.11         8.07 o
   8   3   1         53.52         49.24         5.59 o
   9   3   1         81.34         75.91         5.78 o
  -9   4   1         42.53         51.51         6.14 o
  -8   4   1         31.25         29.36         5.94 o
  -7   4   1        222.47        222.89         8.50 o
  -6   4   1          0.06         -2.15         4.69 o
  -5   4   1        257.77        262.95         6.54 o
  -4   4   1      20691.26      20758.08       337.24 o
  -3   4   1        497.13        461.23         9.77 o
  -2   4   1        397.82        359.20        16.89 o
  -1   4   1         49.38         43.20         3.12 o
   0   4   1        340.49        308.84         8.62 o
   1   4   1          1.61          3.96         3.46 o
   2   4   1         31.87         39.29         2.73 o
   3   4   1         39.49         51.46         3.18 o
   4   4   1        258.08        374.47        11.20 o
   5   4   1        179.43        180.30         7.68 o
   6   4   1         16.13         26.17         5.58 o
   7   4   1         33.08         37.80         4.69 o
   8   4   1         81.16         68.82         5.97 o
   9   4   1        276.26        291.23         9.82 o
  -9   5   1         35.49         43.48         5.83 o
  -8   5   1        113.68        133.99         6.00 o
  -7   5   1          1.52          3.15         4.60 o
  -6   5   1        757.66        759.07        22.03 o
  -5   5   1         82.07        101.86         4.37 o
  -4   5   1       2708.15       2596.61        49.48 o
  -3   5   1        499.51        450.81        29.05 o
  -2   5   1       3030.08       3134.44       111.00 o
  -1   5   1       1195.48       1022.83        26.29 o
   0   5   1        583.19        538.46        12.89 o
   1   5   1       1183.50       1138.11        37.89 o
   2   5   1       3303.04       3073.03        59.12 o
   3   5   1         90.74        100.60         3.79 o
   4   5   1        110.52         97.60         5.39 o
   5   5   1        187.99        170.34         6.09 o
   6   5   1        242.70        258.87         9.18 o
   7   5   1         81.72         78.06         4.88 o
   8   5   1         30.06         32.34         4.84 o
   9   5   1         21.31         23.50         5.74 o
  -9   6   1         16.20         16.05        14.07 o
  -8   6   1         68.20         71.38         5.82 o
  -7   6   1        231.82        235.44         8.87 o
  -6   6   1       1262.65       1294.24        27.19 o
  -5   6   1       1236.41       1151.39        32.19 o
  -4   6   1        445.30        367.62        12.20 o
  -3   6   1         12.12         15.58         6.20 o
  -2   6   1       4366.54       4212.03       218.88 o
  -1   6   1       1458.13       1328.36        29.39 o
   0   6   1       1040.19       1094.25        27.66 o
   1   6   1       3898.83       3401.66       106.80 o
   2   6   1        721.64        729.70        29.84 o
   3   6   1         15.37         15.08         3.10 o
   4   6   1          3.63          3.80         2.50 o
   5   6   1        271.40        300.55         9.90 o
   6   6   1         10.87         12.33         4.01 o
   7   6   1        439.01        425.41        10.31 o
   8   6   1        103.78        113.12         5.83 o
   9   6   1         17.45         27.40        10.45 o
  -8   7   1        176.88        140.19         9.64 o
  -7   7   1        178.64        179.16         9.79 o
  -6   7   1         33.59         32.24         4.20 o
  -5   7   1         18.30         27.91         9.44 o
  -4   7   1       2157.38       1840.05        65.71 o
  -3   7   1        253.75        239.97        11.80 o
  -2   7   1       1155.03       1232.01        30.63 o
  -1   7   1        176.59        225.95        10.35 o
   0   7   1       1568.37       1675.29        42.62 o
   1   7   1          0.58          7.34         5.51 o
   2   7   1        892.44        820.29        31.73 o
   3   7   1          5.48         11.14         6.21 o
   4   7   1       1294.82       1144.02        65.51 o
   5   7   1        106.25        113.73         8.23 o
   6   7   1         76.58         79.37         4.16 o
   7   7   1          1.53          1.59         4.57 o
   8   7   1         90.67         88.99         6.82 o
  -8   8   1        309.74        292.95        11.75 o
  -7   8   1         71.94         67.42        11.55 o
  -6   8   1        565.54        525.63        16.14 o
  -5   8   1        478.97        453.55        14.45 o
  -4   8   1        150.27        141.37        12.11 o
  -3   8   1        149.66        152.26         8.16 o
  -2   8   1       2139.65       2097.26        63.22 o
  -1   8   1        115.02        144.78         6.08 o
   0   8   1        575.97        532.28        31.89 o
   1   8   1       1048.29        900.30        47.56 o
   2   8   1          6.80          9.12         2.32 o
   3   8   1        804.07        722.20        40.49 o
   4   8   1        439.25        404.87        53.73 o
   5   8   1         26.26         35.47         7.17 o
   6   8   1          2.79          2.58         7.02 o
   7   8   1         13.51         24.80        10.04 o
   8   8   1         61.60         66.62         7.84 o
  -8   9   1        118.09        100.11        10.82 o
  -7   9   1         78.15         71.06         7.12 o
  -6   9   1        128.00        107.35         8.53 o
  -5   9   1        290.94        292.54        11.45 o
  -4   9   1         90.11         93.37        16.53 o
  -3   9   1          0.09         -4.54         6.53 o
  -2   9   1       2401.38       2154.11        73.20 o
  -1   9   1       1332.04       1203.82        33.30 o
   0   9   1        281.38        269.00        18.76 o
   1   9   1        285.90        250.09        14.21 o
   2   9   1         79.43         95.51        13.43 o
   3   9   1         35.22         31.07         6.81 o
   4   9   1        643.58        583.01        37.49 o
   5   9   1        117.05        130.89         8.75 o
   6   9   1        591.81        536.01        16.44 o
   7   9   1        744.71        647.97        18.74 o
   8   9   1         93.00         96.47        11.30 o
  -7  10   1          1.29          0.02         6.34 o
  -6  10   1        331.21        260.59        10.93 o
  -5  10   1         67.10         54.11         7.06 o
  -4  10   1       1180.77       1074.30        33.27 o
  -3  10   1        997.39        915.90        59.76 o
  -2  10   1       2225.65       1899.90        75.41 o
  -1  10   1          0.09          0.66         3.37 o
   0  10   1         49.50         53.42         4.08 o
   1  10   1        728.25        681.67        39.60 o
   2  10   1        306.81        323.53        11.24 o
   3  10   1         10.35          3.54        16.95 o
   4  10   1        316.68        285.51        11.32 o
   5  10   1        414.70        387.97        17.42 o
   6  10   1        372.35        318.91        12.09 o
   7  10   1         15.07         13.41         6.94 o
  -7  11   1         40.01         43.75         8.49 o
  -6  11   1          0.20         -6.57         6.57 o
  -5  11   1         89.75         94.56         8.21 o
  -4  11   1         40.33         26.82         7.29 o
  -3  11   1         32.40         19.69         8.34 o
  -2  11   1        144.05        125.78         5.41 o
  -1  11   1        356.25        360.20        17.37 o
   0  11   1       1042.22        912.89        64.89 o
   1  11   1        204.17        187.49         8.86 o
   2  11   1         99.84        109.51         7.05 o
   3  11   1        110.05        123.15        12.50 o
   4  11   1        102.57        119.40         8.59 o
   5  11   1        657.61        593.81        17.86 o
   6  11   1         61.73         61.38         7.27 o
   7  11   1        137.49        124.91        15.85 o
  -6  12   1        291.80        287.75        16.60 o
  -5  12   1         70.54         71.83         9.13 o
  -4  12   1         19.32         32.47        10.68 o
  -3  12   1        145.98        152.77         9.03 o
  -2  12   1        102.89         90.63         8.00 o
  -1  12   1        266.00        235.56        13.11 o
   0  12   1        187.00        178.09         6.13 o
   1  12   1       2223.99       1930.45        98.05 o
   2  12   1       1642.23       1432.20        44.18 o
   3  12   1         58.79         65.65         7.78 o
   4  12   1         13.82         14.30         8.56 o
   5  12   1        337.74        316.01        14.63 o
   6  12   1         97.42        113.53        10.20 o
  -6  13   1         13.69         21.06         7.35 o
  -5  13   1         25.77         17.55        11.73 o
  -4  13   1        491.91        454.59        14.97 o
  -3  13   1         19.79         17.54         7.14 o
  -2  13   1          5.68          7.72         3.76 o
  -1  13   1          0.73          8.61         4.96 o
   0  13   1        112.38        113.15         7.30 o
   1  13   1         28.58         30.11         4.89 o
   2  13   1         14.79         25.48         3.44 o
   3  13   1        763.74        685.62        25.56 o
   4  13   1       1010.51        984.40        26.38 o
   5  13   1        167.79        178.19        11.42 o
   6  13   1         10.34          7.52         7.20 o
  -5  14   1         56.35         58.37         7.84 o
  -4  14   1          1.16         11.25         7.48 o
  -3  14   1         45.55         39.58         7.85 o
  -2  14   1        185.61        165.93         7.59 o
  -1  14   1         73.10         74.74         5.50 o
   0  14   1        787.05        711.58        27.86 o
   1  14   1         12.90         20.33         5.14 o
   2  14   1         83.57         74.50         5.71 o
   3  14   1        305.32        297.39        12.12 o
   4  14   1         13.00         15.44         7.44 o
   5  14   1          5.98         13.74         7.54 o
  -5  15   1          1.03         -0.59         7.52 o
  -4  15   1          3.16          6.86         7.35 o
  -3  15   1          6.37         14.70         7.63 o
  -2  15   1        109.03         95.96         9.11 o
  -1  15   1        758.58        710.68        52.62 o
   0  15   1         24.74         17.02         4.47 o
   1  15   1         17.18         11.48         4.87 o
   2  15   1        218.91        212.43         6.40 o
   3  15   1         26.69         29.23         7.52 o
   4  15   1        169.91        163.44         9.99 o
   5  15   1         40.52         40.41         7.99 o
  -4  16   1        134.01        125.50        12.09 o
  -3  16   1        111.71        108.28         9.01 o
  -2  16   1          6.56         11.65         7.58 o
  -1  16   1         80.68         84.64         6.55 o
   0  16   1         25.42         29.57         4.99 o
   1  16   1          4.84          2.59         5.07 o
   2  16   1         23.85         24.76         7.68 o
   3  16   1         69.14         69.85         9.86 o
   4  16   1        250.66        246.49        11.14 o
  -2  17   1          1.40         -4.63         7.71 o
  -1  17   1        410.80        400.94        28.63 o
   0  17   1        284.88        263.78        29.10 o
   1  17   1         80.96         76.19        11.16 o
   2  17   1         18.46         25.66         7.67 o
  -8   0   2        362.03        339.55        12.68 o
  -6   0   2        474.53        477.95        14.48 o
  -4   0   2          9.45         15.03         5.40 o
  -2   0   2      38629.97      44816.67      1028.27 o
   0   0   2      10954.65      11840.26       400.13 o
   2   0   2        979.11        967.04        26.09 o
   4   0   2        914.83        958.96        33.82 o
   6   0   2        621.48        505.91        52.87 o
   8   0   2        280.69        267.64        15.97 o
  -9   1   2         41.22         50.05         6.63 o
  -8   1   2        515.77        501.42        16.39 o
  -7   1   2          7.48          9.19         4.68 o
  -6   1   2        377.43        372.62         8.61 o
  -5   1   2        685.40        594.35        12.52 o
  -4   1   2       1781.05       1541.91        37.27 o
  -3   1   2       2846.20       2419.43        46.43 o
  -2   1   2      22832.58      23614.05       427.34 o
  -1   1   2        157.18        201.68         4.92 o
   0   1   2       2248.62       2293.67        37.60 o
   1   1   2       3052.20       3131.99        51.35 o
   2   1   2        730.61        787.94        14.07 o
   3   1   2        368.85        319.85         8.18 o
   4   1   2        120.75        117.89         5.11 o
   5   1   2       1520.25       1496.07        25.84 o
   6   1   2          3.08         -0.30         4.34 o
   7   1   2         49.03         60.04         5.82 o
   8   1   2        239.91        259.58         8.95 o
   9   1   2         20.32         30.87         5.88 o
  -9   2   2        232.63        258.11         9.00 o
  -8   2   2         22.00         21.12         5.11 o
  -7   2   2         17.37         15.04         5.05 o
  -6   2   2        443.74        422.82         9.34 o
  -5   2   2       1153.72       1108.64        21.05 o
  -4   2   2       2046.77       2056.96        34.63 o
  -3   2   2        397.36        379.94         8.00 o
  -2   2   2       2519.17       2335.72        38.66 o
  -1   2   2       9577.01       9587.35       155.88 o
   0   2   2       6599.22       7029.93       114.36 o
   1   2   2       3091.65       3043.47        49.99 o
   2   2   2        100.38         95.88         4.20 o
   3   2   2       2000.74       1835.51        32.95 o
   4   2   2         63.40         81.84         4.66 o
   5   2   2         77.99         91.68         6.31 o
   6   2   2        210.79        228.54         6.79 o
   7   2   2         34.43         40.73         5.25 o
   8   2   2          5.95         16.22         5.40 o
   9   2   2        144.59        157.77         7.71 o
  -9   3   2         15.92         18.54         5.38 o
  -8   3   2        454.25        468.20        13.26 o
  -7   3   2         95.93        102.35         5.57 o
  -6   3   2       2937.00       2699.55        48.52 o
  -5   3   2          6.32         10.28         4.13 o
  -4   3   2       4863.78       4541.79        74.79 o
  -3   3   2        384.19        411.26         9.48 o
  -2   3   2       1843.63       1707.06        28.49 o
  -1   3   2         22.37         24.34         3.63 o
   0   3   2      13588.68      13606.79       220.94 o
   1   3   2        144.49        141.88         4.53 o
   2   3   2       1110.19       1062.05        18.29 o
   3   3   2        644.80        680.89        14.26 o
   4   3   2         49.62         47.67         6.68 o
   5   3   2        134.25        151.08         6.79 o
   6   3   2        575.90        578.10        14.31 o
   7   3   2          0.10         -3.82         4.57 o
   8   3   2        162.76        167.61         7.86 o
   9   3   2         21.03         21.41         5.59 o
  -9   4   2        149.65        163.41         7.46 o
  -8   4   2         42.33         38.66         6.24 o
  -7   4   2        233.23        230.46         7.17 o
  -6   4   2        973.87        910.94        21.37 o
  -5   4   2       2163.83       1940.15        32.93 o
  -4   4   2        484.28        443.50         8.96 o
  -3   4   2        516.33        488.60         9.41 o
  -2   4   2         99.62         78.51         3.31 o
  -1   4   2       2276.66       2082.58        35.89 o
   0   4   2        528.98        567.66        16.68 o
   1   4   2        284.37        238.46         5.59 o
   2   4   2        202.27        240.04         6.61 o
   3   4   2        648.21        581.23        10.86 o
   4   4   2         74.12         77.54         3.93 o
   5   4   2          0.35          4.95         4.34 o
   6   4   2         86.42         96.57         8.13 o
   7   4   2        195.16        199.70         6.58 o
   8   4   2         13.96         12.31         5.62 o
   9   4   2        438.25        463.71        11.06 o
  -9   5   2         52.28         64.35         7.51 o
  -8   5   2         47.84         51.55         5.59 o
  -7   5   2        180.43        182.41         6.61 o
  -6   5   2       4843.46       4397.64       109.06 o
  -5   5   2         21.45         27.75         4.05 o
  -4   5   2        333.07        370.87         7.70 o
  -3   5   2       2634.81       2267.33        44.49 o
  -2   5   2        100.64         96.11         3.21 o
  -1   5   2       1890.15       1983.58        37.81 o
   0   5   2       2744.64       2449.72        68.39 o
   1   5   2       1053.96       1144.78        27.66 o
   2   5   2       1327.00       1228.58        33.79 o
   3   5   2        359.84        407.63        14.40 o
   4   5   2        327.90        335.48         7.64 o
   5   5   2        436.36        479.91        11.89 o
   6   5   2        131.38        147.07         5.91 o
   7   5   2         16.09         21.11         4.74 o
   8   5   2        257.01        255.80         8.85 o
   9   5   2          0.58          0.03         6.14 o
  -9   6   2          3.61         -4.03        10.00 o
  -8   6   2         24.02         15.00         5.09 o
  -7   6   2         30.96         39.58         4.68 o
  -6   6   2        841.47        865.85        26.24 o
  -5   6   2        166.56        168.29         4.97 o
  -4   6   2        418.03        405.09         9.13 o
  -3   6   2         43.64         55.52         6.82 o
  -2   6   2        517.26        489.65        14.99 o
  -1   6   2        760.77        849.71        19.29 o
   0   6   2       7724.62       7425.02       202.87 o
   1   6   2         27.30         35.26         3.89 o
   2   6   2         43.47         72.23         5.55 o
   3   6   2         86.35         79.88         3.87 o
   4   6   2        206.69        207.83         7.62 o
   5   6   2        329.55        348.09         7.75 o
   6   6   2       1177.08       1126.23        32.44 o
   7   6   2        126.66        134.96         8.05 o
   8   6   2        202.87        194.29         6.76 o
   9   6   2         69.16         72.80        11.38 o
  -8   7   2        483.75        436.67        11.37 o
  -7   7   2          0.23          3.77         4.17 o
  -6   7   2        273.78        271.58         8.06 o
  -5   7   2        267.93        279.84        11.90 o
  -4   7   2          2.09          1.61         6.06 o
  -3   7   2       1306.06       1110.93        28.31 o
  -2   7   2       2293.96       2125.37        41.25 o
  -1   7   2       4118.07       3757.09       106.17 o
   0   7   2         80.06         95.93         4.17 o
   1   7   2        240.33        305.29         9.31 o
   2   7   2         14.08         11.07         2.86 o
   3   7   2        460.62        446.77        16.47 o
   4   7   2        705.21        644.43        19.93 o
   5   7   2        418.23        424.60        13.79 o
   6   7   2         33.26         34.04         4.10 o
   7   7   2          2.52          0.39         5.13 o
   8   7   2        113.63        114.08         5.78 o
  -8   8   2         10.64         12.46         7.07 o
  -7   8   2          3.28          0.87         9.78 o
  -6   8   2        226.01        214.42        10.97 o
  -5   8   2        831.85        759.51        23.74 o
  -4   8   2         63.01         69.79         7.37 o
  -3   8   2         33.20         38.88         6.50 o
  -2   8   2       1929.95       1711.53        46.22 o
  -1   8   2       2061.42       1871.29        73.82 o
   0   8   2       1272.59       1237.84       111.16 o
   1   8   2        820.93        778.90        27.44 o
   2   8   2        276.31        249.82         7.17 o
   3   8   2         70.27         84.82         6.83 o
   4   8   2         34.95         27.90         6.93 o
   5   8   2        315.14        310.70        12.19 o
   6   8   2        283.88        265.44        10.90 o
   7   8   2         47.19         48.24         7.62 o
   8   8   2        343.01        313.06        12.26 o
  -8   9   2        118.21        127.88        11.98 o
  -7   9   2          0.18          2.80         6.57 o
  -6   9   2        592.67        542.14        23.62 o
  -5   9   2        366.67        317.66        16.65 o
  -4   9   2        550.15        475.66        29.11 o
  -3   9   2        157.61        165.96         8.75 o
  -2   9   2        387.67        390.84        12.72 o
  -1   9   2        202.30        158.15         8.92 o
   0   9   2       1901.14       1602.95        93.94 o
   1   9   2        400.48        361.02        23.09 o
   2   9   2         92.23         93.15         5.28 o
   3   9   2         68.86         68.52         6.96 o
   4   9   2          2.24          2.90         9.00 o
   5   9   2        156.04        146.05         9.86 o
   6   9   2        127.06        103.36        12.79 o
   7   9   2        159.22        129.68         8.25 o
   8   9   2          2.24         -3.90         9.69 o
  -7  10   2          0.20          1.54         7.01 o
  -6  10   2        106.56         85.81         7.60 o
  -5  10   2        809.34        698.34        19.67 o
  -4  10   2        252.30        240.87        10.35 o
  -3  10   2         75.23         69.14         8.72 o
  -2  10   2         52.13         49.14         2.83 o
  -1  10   2        908.37        877.79        25.02 o
   0  10   2        128.45        141.98         9.90 o
   1  10   2        130.53        149.44         7.18 o
   2  10   2       1144.63        978.35        47.34 o
   3  10   2        509.37        522.83        49.53 o
   4  10   2        295.88        274.16        12.44 o
   5  10   2         27.43         25.12         7.05 o
   6  10   2         78.00         71.40         7.55 o
   7  10   2         47.87         39.24         7.06 o
  -7  11   2         18.36         19.53         9.36 o
  -6  11   2        376.83        344.14        12.44 o
  -5  11   2        135.45        123.31         8.60 o
  -4  11   2        207.02        217.01        10.06 o
  -3  11   2         49.46         86.49        16.91 o
  -2  11   2          5.46          9.01         2.87 o
  -1  11   2          2.84          7.67         3.78 o
   0  11   2       1309.38       1169.26        48.91 o
   1  11   2        835.03        773.85        32.83 o
   2  11   2        629.04        585.66        22.64 o
   3  11   2         14.19         15.23        14.50 o
   4  11   2        960.84        818.16        55.44 o
   5  11   2       1251.41       1073.73        28.25 o
   6  11   2        113.04        115.44         8.46 o
   7  11   2        135.40        116.72        17.44 o
  -6  12   2        298.43        265.35        13.85 o
  -5  12   2         17.75         14.05         7.14 o
  -4  12   2        203.04        190.29        13.63 o
  -3  12   2        182.12        146.02         9.09 o
  -2  12   2        707.96        615.24        30.66 o
  -1  12   2          7.40         12.30         4.84 o
   0  12   2          0.22          0.26         3.85 o
   1  12   2        375.88        352.44        15.81 o
   2  12   2         65.40         66.19         4.96 o
   3  12   2         36.66         42.63         7.43 o
   4  12   2          4.09          5.53        10.51 o
   5  12   2        132.74        132.16         8.90 o
   6  12   2         86.58         80.15         8.16 o
  -6  13   2        152.95        129.73        10.09 o
  -5  13   2         63.00         64.33         9.32 o
  -4  13   2        391.56        393.22        13.84 o
  -3  13   2        524.80        512.24        26.82 o
  -2  13   2         12.56         18.26         5.43 o
  -1  13   2        188.16        186.01         8.63 o
   0  13   2        125.78        138.68         5.51 o
   1  13   2          9.76         18.89         4.52 o
   2  13   2       1584.60       1513.77        52.30 o
   3  13   2        239.66        234.58        11.74 o
   4  13   2        407.38        380.50        13.57 o
   5  13   2        151.01        154.41         9.84 o
   6  13   2        181.23        178.75         9.83 o
  -5  14   2        111.32        110.10        10.27 o
  -4  14   2          6.84          8.80         7.56 o
  -3  14   2          0.40          6.82         7.31 o
  -2  14   2         36.38         25.61         3.98 o
  -1  14   2        216.46        200.72        13.23 o
   0  14   2         60.69         76.05         6.60 o
   1  14   2        112.98        123.97         5.89 o
   2  14   2         22.48         24.86         3.88 o
   3  14   2        507.74        520.26        25.81 o
   4  14   2        232.76        207.34        10.80 o
   5  14   2        831.06        794.12        47.95 o
  -5  15   2         46.03         37.99        10.78 o
  -4  15   2         59.92         60.93        11.07 o
  -3  15   2        391.11        369.38        13.69 o
  -2  15   2        154.80        184.85        12.19 o
  -1  15   2         54.38         56.41         7.02 o
   0  15   2        104.47        117.15         6.62 o
   1  15   2        366.75        353.83        16.61 o
   2  15   2        180.60        184.33         6.76 o
   3  15   2        219.35        264.33        16.40 o
   4  15   2        464.90        461.32        15.64 o
   5  15   2          0.02          8.74         8.94 o
  -3  16   2         12.90         21.90         9.73 o
  -2  16   2        154.73        156.93        16.08 o
  -1  16   2         29.57         35.80         5.86 o
   0  16   2         14.93         15.46         4.82 o
   1  16   2        149.51        158.77         7.10 o
   2  16   2        138.40        139.58        11.79 o
   3  16   2         35.70         32.02         7.78 o
  -2  17   2          3.68         12.11         9.16 o
  -1  17   2        118.54        114.47        11.83 o
   0  17   2        480.32        448.54        27.99 o
   1  17   2        232.81        237.24        15.53 o
   2  17   2        229.98        204.20        11.04 o
  -9   0   3        415.53        460.41        15.62 o
  -7   0   3          6.53          6.17         9.67 o
  -5   0   3          8.98          5.20         5.77 o
  -3   0   3        241.00        205.98         8.83 o
  -1   0   3       6262.32       6492.38       149.77 o
   1   0   3       6467.10       6412.04       147.94 o
   3   0   3       1862.19       1629.43        55.50 o
   5   0   3        797.69        708.44        18.94 o
   7   0   3        140.23        124.82         8.56 o
   9   0   3        143.99        171.44        14.13 o
  -9   1   3          7.76          1.57         5.95 o
  -8   1   3        594.03        583.67        14.59 o
  -7   1   3        100.17        103.42         6.44 o
  -6   1   3        149.89        160.93         6.03 o
  -5   1   3        271.35        249.14         7.79 o
  -4   1   3        350.09        334.51         7.71 o
  -3   1   3         10.25          9.22         4.47 o
  -2   1   3         13.32         12.69         3.84 o
  -1   1   3       5340.73       5475.67        89.43 o
   0   1   3        500.41        580.50        10.72 o
   1   1   3      10356.25      10598.17       172.32 o
   2   1   3        700.48        662.75        15.26 o
   3   1   3          4.32          6.48         4.01 o
   4   1   3          0.01         -2.61         3.77 o
   5   1   3        402.41        375.05         8.41 o
   6   1   3        663.75        696.90        13.76 o
   7   1   3         11.99         -1.32         7.13 o
   8   1   3        101.85        112.88         6.10 o
   9   1   3         25.88         25.77         5.52 o
  -9   2   3          4.55          5.37         6.40 o
  -8   2   3          0.50         -1.49         5.03 o
  -7   2   3        592.29        573.42        11.99 o
  -6   2   3         26.89         38.12         4.94 o
  -5   2   3        223.42        226.78         7.54 o
  -4   2   3      13286.13      12246.50       230.45 o
  -3   2   3        120.12        110.38         4.90 o
  -2   2   3        160.61        190.44         5.30 o
  -1   2   3        757.33        779.30        13.92 o
   0   2   3       2672.94       2812.95        46.35 o
   1   2   3          0.31          5.67         4.02 o
   2   2   3       2884.54       2725.57        51.97 o
   3   2   3       1272.49       1293.45        23.85 o
   4   2   3       2146.95       1866.07        33.90 o
   5   2   3         99.34        115.21         5.01 o
   6   2   3         18.13         23.76         5.27 o
   7   2   3        320.56        318.28         9.04 o
   8   2   3         13.04          7.04         5.78 o
   9   2   3          1.54         -5.26         5.60 o
  -9   3   3         46.16         55.35         5.98 o
  -8   3   3         16.11         12.20         5.36 o
  -7   3   3         54.42         58.93         5.09 o
  -6   3   3        786.72        757.27        14.50 o
  -5   3   3       3059.64       2670.60        44.77 o
  -4   3   3       2508.51       2327.98        39.05 o
  -3   3   3        215.90        212.53         6.41 o
  -2   3   3        461.14        441.73        12.01 o
  -1   3   3       1244.51       1220.60        20.76 o
   0   3   3       2613.43       2634.52        43.52 o
   1   3   3       1117.23       1002.75        26.42 o
   2   3   3        441.67        463.99        10.41 o
   3   3   3        919.40        882.36        16.94 o
   4   3   3         21.74         26.83         5.05 o
   5   3   3        937.75        845.30        29.54 o
   6   3   3        224.03        235.63         6.93 o
   7   3   3         28.67         28.77         4.93 o
   8   3   3        294.96        310.24         8.52 o
   9   3   3         11.47         20.73         5.47 o
  -9   4   3         17.92         21.59         6.05 o
  -8   4   3         59.21         56.31         5.95 o
  -7   4   3        165.37        170.17         6.23 o
  -6   4   3       2263.88       2044.69        49.45 o
  -5   4   3        212.29        211.57         7.21 o
  -4   4   3       2022.75       1901.74        32.14 o
  -3   4   3        248.12        225.56         6.94 o
  -2   4   3       5400.71       5237.38       114.33 o
  -1   4   3        708.29        681.62        13.84 o
   0   4   3         44.16         81.28         4.09 o
   1   4   3        323.76        305.20         6.66 o
   2   4   3       1637.91       1599.67        32.84 o
   3   4   3          3.52          2.17         3.44 o
   4   4   3       1966.90       1916.64        59.99 o
   5   4   3         86.89         91.23         4.51 o
   6   4   3         29.21         36.51         4.79 o
   7   4   3        241.63        241.23         7.29 o
   8   4   3        790.50        780.84        15.50 o
   9   4   3          3.16          7.89         5.76 o
  -9   5   3          0.22          1.69         6.97 o
  -8   5   3         60.25         53.36         5.96 o
  -7   5   3         23.39         23.37         4.49 o
  -6   5   3        355.47        366.88         8.54 o
  -5   5   3        548.86        511.48        11.56 o
  -4   5   3       1427.30       1392.62        23.90 o
  -3   5   3        210.86        232.23         6.15 o
  -2   5   3        183.49        166.88         5.33 o
  -1   5   3        137.47        180.80         5.52 o
   0   5   3       3959.07       3913.29       101.77 o
   1   5   3        294.87        300.09         7.14 o
   2   5   3        357.69        324.78        10.95 o
   3   5   3          0.33          4.04         3.29 o
   4   5   3        146.63        154.59         5.43 o
   5   5   3         18.12         27.03         5.69 o
   6   5   3         14.24         10.35         4.87 o
   7   5   3         27.45         30.94         4.69 o
   8   5   3         89.82         92.09         6.41 o
   9   5   3         54.87         54.22         6.69 o
  -9   6   3        159.15        147.32        12.95 o
  -8   6   3        906.33        820.37        20.42 o
  -7   6   3        702.15        700.88        18.97 o
  -6   6   3         14.72         17.65         4.21 o
  -5   6   3        188.84        208.93         5.84 o
  -4   6   3        529.17        530.42        10.14 o
  -3   6   3        513.45        488.10         9.29 o
  -2   6   3         44.32         45.72         3.16 o
  -1   6   3        965.41        820.95        16.85 o
   0   6   3          7.28         19.12         3.59 o
   1   6   3        730.14        708.38        16.72 o
   2   6   3        864.40        777.83        17.95 o
   3   6   3       1598.97       1447.30        43.88 o
   4   6   3       1188.06       1177.88        40.92 o
   5   6   3        453.30        428.77        10.23 o
   6   6   3        573.91        578.63        14.71 o
   7   6   3        501.54        495.12        14.58 o
   8   6   3        155.64        162.64         6.59 o
   9   6   3          2.23          1.81        10.58 o
  -8   7   3        688.04        622.47        16.49 o
  -7   7   3         71.33         74.87         4.64 o
  -6   7   3        689.71        663.60        21.63 o
  -5   7   3       1002.86        926.96        19.39 o
  -4   7   3        433.74        409.83        33.35 o
  -3   7   3         32.90         36.42         4.21 o
  -2   7   3        485.96        432.01         9.54 o
  -1   7   3        701.02        675.40        14.18 o
   0   7   3        195.08        211.08        10.31 o
   1   7   3        272.88        328.48        15.85 o
   2   7   3        254.75        293.84        10.90 o
   3   7   3         46.79         51.04         3.54 o
   4   7   3        558.77        579.68        24.23 o
   5   7   3        260.87        273.98         8.20 o
   6   7   3         23.29         32.80         4.33 o
   7   7   3         57.90         64.95         5.36 o
   8   7   3        130.23        127.36         6.48 o
  -8   8   3        231.89        232.81        12.95 o
  -7   8   3        107.17         95.03         6.15 o
  -6   8   3          6.71          7.63         6.49 o
  -5   8   3        133.64        135.16         8.76 o
  -4   8   3       1151.22       1068.45        27.82 o
  -3   8   3         20.45         10.33         6.36 o
  -2   8   3       1534.53       1471.41        39.97 o
  -1   8   3        202.75        176.99         6.12 o
   0   8   3        246.89        222.79        11.49 o
   1   8   3       2071.93       1809.86        80.07 o
   2   8   3          0.05          0.19         3.25 o
   3   8   3        764.17        689.36        25.15 o
   4   8   3        137.73        132.24         4.55 o
   5   8   3        231.34        222.27         7.37 o
   6   8   3        950.01        918.68        19.09 o
   7   8   3          3.19          6.66         4.16 o
   8   8   3          3.92          0.05         7.30 o
  -8   9   3         21.24         35.92        10.11 o
  -7   9   3        374.50        361.67        12.77 o
  -6   9   3          7.57          9.31         9.41 o
  -5   9   3        362.39        358.95        13.04 o
  -4   9   3        118.06        121.41         8.49 o
  -3   9   3         33.87         46.65         7.55 o
  -2   9   3       1205.74       1085.57        28.71 o
  -1   9   3       2459.45       2279.42        76.16 o
   0   9   3        113.15        125.63         7.66 o
   1   9   3        920.92        843.63        57.76 o
   2   9   3         74.63         68.65         3.90 o
   3   9   3        504.14        440.17        15.53 o
   4   9   3        150.11        142.69        17.62 o
   5   9   3       1561.35       1451.56        57.13 o
   6   9   3        733.73        699.63        43.66 o
   7   9   3         69.88         57.41         7.47 o
   8   9   3         50.67         41.94        10.77 o
  -7  10   3         51.62         45.06         6.85 o
  -6  10   3         35.12         39.14        10.01 o
  -5  10   3        221.05        202.01         9.80 o
  -4  10   3       4248.96       3660.00        96.35 o
  -3  10   3         28.39         42.43         7.55 o
  -2  10   3        909.54        805.47        24.27 o
  -1  10   3        303.83        299.84        13.18 o
   0  10   3        105.54        117.76         5.31 o
   1  10   3        169.37        160.68         8.84 o
   2  10   3       1677.95       1473.38        63.93 o
   3  10   3       1036.09        892.20        34.03 o
   4  10   3        476.18        453.24        22.07 o
   5  10   3          2.38          8.99         6.61 o
   6  10   3          5.56          4.91         9.33 o
   7  10   3        106.03         96.12         8.06 o
  -7  11   3        141.08        126.41        11.35 o
  -6  11   3         20.49         26.45         7.36 o
  -5  11   3        673.32        614.47        25.34 o
  -4  11   3         66.02         58.45         7.56 o
  -3  11   3         19.92         22.86         8.53 o
  -2  11   3       1303.07       1208.93        28.70 o
  -1  11   3         46.83         59.29         5.40 o
   0  11   3       2175.41       1877.60        91.78 o
   1  11   3         35.21         42.19         4.25 o
   2  11   3        992.83        968.04        40.08 o
   3  11   3         10.05          2.10         4.05 o
   4  11   3        308.18        304.52        14.93 o
   5  11   3        110.54         97.47        10.00 o
   6  11   3         68.76         80.63         7.85 o
   7  11   3          0.96        -10.08        10.08 o
  -6  12   3        383.14        346.19        12.84 o
  -5  12   3         23.69         20.52         8.66 o
  -4  12   3         23.68         22.04         9.97 o
  -3  12   3          0.33         -1.76         7.29 o
  -2  12   3        983.06        912.95        34.04 o
  -1  12   3        769.52        776.09        36.30 o
   0  12   3       1515.42       1294.51        64.72 o
   1  12   3        239.19        292.19        17.84 o
   2  12   3        457.25        417.75        19.03 o
   3  12   3         23.92         47.95         7.25 o
   4  12   3        120.54        131.48        10.30 o
   5  12   3         11.19          8.77         8.12 o
   6  12   3         27.15         26.55         7.45 o
  -6  13   3          0.73          0.66        10.49 o
  -5  13   3         85.03         77.97         9.68 o
  -4  13   3         14.15          4.53        10.11 o
  -3  13   3        264.78        263.88        13.02 o
  -2  13   3        130.15        113.85         4.74 o
  -1  13   3         53.83         48.25         5.06 o
   0  13   3        345.51        358.77        16.81 o
   1  13   3        105.06        101.05         5.51 o
   2  13   3        268.62        293.91        13.01 o
   3  13   3        897.93        863.89        44.05 o
   4  13   3        138.70        137.12         9.12 o
   5  13   3        214.81        209.67        10.65 o
   6  13   3          0.89         -1.41        18.56 o
  -5  14   3         47.36         43.81         8.77 o
  -4  14   3         96.10        112.77        10.93 o
  -3  14   3         52.61         47.31         7.97 o
  -2  14   3         82.85         62.23         5.35 o
  -1  14   3         48.78         64.20         6.09 o
   0  14   3       1299.10       1174.95        44.13 o
   1  14   3        737.76        685.32        34.80 o
   2  14   3         36.63         37.55         4.35 o
   3  14   3        400.51        401.47        27.50 o
   4  14   3          1.73          9.34         8.53 o
   5  14   3        106.97        128.68         9.22 o
  -4  15   3         82.36        108.92         8.87 o
  -3  15   3        130.06        121.63        12.67 o
  -2  15   3         30.55         24.95         7.97 o
  -1  15   3         77.04         76.91         8.43 o
   0  15   3        271.86        254.10        11.68 o
   1  15   3        291.24        284.87        15.73 o
   2  15   3         98.60         90.47         5.18 o
   3  15   3          0.48         -4.93         8.20 o
   4  15   3        345.09        318.13        13.35 o
  -3  16   3         39.81         17.89        12.01 o
  -2  16   3          4.07          4.69         7.89 o
  -1  16   3        125.93        107.88         7.66 o
   0  16   3          8.37         13.97         5.62 o
   1  16   3         78.39         83.18         5.88 o
   2  16   3         34.54         34.76         7.39 o
   3  16   3        528.00        546.29        45.65 o
  -2  17   3         25.93         33.84        11.38 o
  -1  17   3          7.01         26.36         8.10 o
   1  17   3        197.94        206.42        22.14 o
   2  17   3         78.93         91.65        11.52 o
  -8   0   4        275.31        305.19        12.83 o
  -6   0   4       1275.42       1257.69        31.91 o
  -4   0   4        107.59         98.80         7.32 o
  -2   0   4        538.06        564.21        15.21 o
   0   0   4       6455.75       7041.57       162.45 o
   2   0   4        313.18        305.46        10.08 o
   4   0   4        290.14        366.22        11.53 o
   6   0   4         75.40         96.13        10.91 o
   8   0   4        296.74        346.57        16.11 o
  -9   1   4        143.59        164.70        10.10 o
  -8   1   4        292.75        320.80         8.66 o
  -7   1   4        211.01        204.97         9.02 o
  -6   1   4         41.97         61.60         5.65 o
  -5   1   4        333.55        330.47        11.35 o
  -4   1   4          6.03         15.31         4.66 o
  -3   1   4          5.45         -1.70         4.38 o
  -2   1   4        764.91        764.65        13.81 o
  -1   1   4        938.72        929.14        16.37 o
   0   1   4       3384.73       3557.82        58.56 o
   1   1   4       2490.87       2625.04        43.47 o
   2   1   4         12.30         18.54         4.69 o
   3   1   4       2288.13       1941.12        65.61 o
   4   1   4       1033.70       1102.89        20.86 o
   5   1   4         26.38         25.16         4.26 o
   6   1   4       1653.03       1706.87        35.80 o
   7   1   4         12.52         20.38         5.04 o
   8   1   4        160.03        178.87         6.93 o
   9   1   4        183.94        212.58         8.14 o
  -9   2   4          8.61         -1.16         5.87 o
  -8   2   4        238.79        248.52        10.40 o
  -7   2   4          5.54         -0.10         5.03 o
  -6   2   4        930.01        919.99        19.77 o
  -5   2   4          3.46         12.22         4.35 o
  -4   2   4        232.47        280.94         7.62 o
  -3   2   4       1260.64       1122.91        22.55 o
  -2   2   4       2578.09       2600.60        49.70 o
  -1   2   4       3664.10       3426.31        62.59 o
   0   2   4       4037.74       4138.80        72.58 o
   1   2   4       3649.87       3457.86        56.91 o
   2   2   4          7.11         13.13         4.52 o
   3   2   4       1217.41       1093.69        22.30 o
   4   2   4          0.99          7.47         4.21 o
   5   2   4       1315.92       1175.14        22.36 o
   6   2   4        464.44        478.55        10.44 o
   7   2   4        273.76        271.27         9.09 o
   8   2   4        105.84        114.89         6.07 o
   9   2   4         12.16         13.77         5.49 o
  -9   3   4          1.53         -1.79         5.50 o
  -8   3   4        246.73        292.03         9.80 o
  -7   3   4         93.27         96.89         5.75 o
  -6   3   4        976.88        974.86        19.18 o
  -5   3   4        153.24        164.86         6.74 o
  -4   3   4        275.74        278.61         8.04 o
  -3   3   4         62.32         59.38         4.11 o
  -2   3   4          4.31          4.02         3.69 o
  -1   3   4       1080.22       1094.30        18.86 o
   0   3   4       9249.15       9490.83       157.44 o
   1   3   4        875.38        961.50        16.84 o
   2   3   4        569.99        608.93        11.46 o
   3   3   4        643.53        638.47        12.01 o
   4   3   4          1.13         -4.52         4.52 o
   5   3   4         25.64         27.08         4.19 o
   6   3   4       1604.85       1473.83        34.98 o
   7   3   4         49.99         59.31         5.24 o
   8   3   4        922.61       1021.20        24.49 o
   9   3   4          4.50          5.74         5.55 o
  -9   4   4        222.94        262.43         9.58 o
  -8   4   4         84.74         92.17         6.03 o
  -7   4   4         30.78         30.71         4.79 o
  -6   4   4       1565.11       1440.31        25.29 o
  -5   4   4        170.35        191.57         7.79 o
  -4   4   4        883.70        857.90        15.57 o
  -3   4   4       1654.41       1454.99        35.84 o
  -2   4   4        105.98        105.21         4.74 o
  -1   4   4       4673.95       4794.59        90.51 o
   0   4   4        813.43        907.32        20.90 o
   1   4   4        192.04        223.08         6.63 o
   2   4   4        470.61        525.03        24.90 o
   3   4   4          5.71          5.85         3.70 o
   4   4   4        187.11        191.82         7.00 o
   5   4   4        508.43        502.77        37.36 o
   6   4   4         44.84         51.50         4.75 o
   7   4   4          8.19          9.01         4.68 o
   8   4   4        573.55        571.91        16.02 o
   9   4   4        228.43        242.91         8.09 o
  -9   5   4        109.53        126.92         9.43 o
  -8   5   4        612.50        535.52        13.76 o
  -7   5   4        205.42        203.35         8.81 o
  -6   5   4        186.95        192.18         7.21 o
  -5   5   4       1451.07       1315.08        23.02 o
  -4   5   4         81.42         84.40         4.23 o
  -3   5   4       1481.09       1402.73        24.04 o
  -2   5   4          0.99         10.36         3.51 o
  -1   5   4        310.36        310.71         6.91 o
   0   5   4        916.45        848.95        15.16 o
   1   5   4         84.74         90.47         4.42 o
   2   5   4       1601.63       1656.86        42.80 o
   3   5   4         63.67         88.43         4.27 o
   4   5   4        996.21        960.52        32.10 o
   5   5   4          1.34          3.71         4.00 o
   6   5   4        740.95        743.19        17.06 o
   7   5   4        157.51        170.63         7.00 o
   8   5   4        492.68        506.64        12.14 o
   9   5   4        109.25        111.22        11.80 o
  -9   6   4         26.69         23.74        12.34 o
  -8   6   4       1492.33       1448.55        37.25 o
  -7   6   4          0.41          0.83         6.58 o
  -6   6   4       1883.36       1808.17        40.21 o
  -5   6   4        109.58        107.79         5.33 o
  -4   6   4          0.45          0.78         3.50 o
  -3   6   4         84.09         73.21         3.69 o
  -2   6   4        349.69        363.91         8.83 o
  -1   6   4          7.48          6.30         3.95 o
   0   6   4        755.28        682.52        22.39 o
   1   6   4        897.15        946.44        17.59 o
   2   6   4         20.44         19.99         4.58 o
   3   6   4        269.27        294.14         8.46 o
   4   6   4        664.94        663.83        20.53 o
   5   6   4         78.27         81.88         6.65 o
   6   6   4       3075.52       2841.28        69.71 o
   7   6   4         13.11         25.35         5.48 o
   8   6   4         79.16         78.36         5.71 o
  -8   7   4          4.05         20.48         7.48 o
  -7   7   4         70.15         64.30         5.38 o
  -6   7   4          9.56          5.65         4.10 o
  -5   7   4        925.22        841.44        15.34 o
  -4   7   4         20.58         21.86         3.92 o
  -3   7   4        476.91        446.68        11.55 o
  -2   7   4         38.45         45.42         3.63 o
  -1   7   4         64.83         74.80         4.10 o
   0   7   4         99.29        119.65         5.66 o
   1   7   4        190.12        208.74         8.37 o
   2   7   4          5.84         28.67         7.01 o
   3   7   4        275.63        259.85         9.51 o
   4   7   4        496.91        508.57        19.61 o
   5   7   4         38.15         37.45         4.32 o
   6   7   4        461.13        488.44        13.35 o
   7   7   4          4.00          5.16         5.66 o
   8   7   4         11.95         14.55         5.16 o
  -8   8   4         38.71         53.29        10.73 o
  -7   8   4        174.12        156.54        10.14 o
  -6   8   4        442.87        409.74        10.13 o
  -5   8   4          4.35          9.53         7.15 o
  -4   8   4        488.16        466.55        21.77 o
  -3   8   4        807.76        763.66        22.06 o
  -2   8   4          8.80         20.29         3.38 o
  -1   8   4        108.90        134.92         5.95 o
   0   8   4       1697.35       1613.92        58.51 o
   1   8   4          1.01         -0.84         3.96 o
   2   8   4        124.11        132.44         4.76 o
   3   8   4         28.10         38.31         3.84 o
   4   8   4        461.38        437.47        15.31 o
   5   8   4        678.80        671.02        16.91 o
   6   8   4          0.46          2.98         4.35 o
   7   8   4        239.51        228.12         7.97 o
   8   8   4         95.53         95.47        12.42 o
  -7   9   4         45.62         53.52         6.99 o
  -6   9   4          0.09          0.56         7.03 o
  -5   9   4          3.00          2.25         7.29 o
  -4   9   4        290.50        287.39        11.63 o
  -3   9   4         16.17         26.47         2.84 o
  -2   9   4       1479.22       1299.48        30.55 o
  -1   9   4        356.33        329.72        13.20 o
   0   9   4       3096.95       2801.63       141.39 o
   1   9   4         18.02         15.75         4.50 o
   2   9   4         65.58         65.42         4.12 o
   3   9   4        210.41        179.27         8.55 o
   4   9   4        252.79        258.18        12.09 o
   5   9   4        126.97        117.68         5.70 o
   6   9   4        374.61        379.24        14.48 o
   7   9   4        112.64        112.80         5.82 o
  -7  10   4          2.56         -4.49         6.86 o
  -6  10   4         15.67         12.03         6.93 o
  -5  10   4         55.43         59.23         7.94 o
  -4  10   4          9.44         14.74         7.41 o
  -3  10   4       1441.22       1388.63        40.91 o
  -2  10   4       1425.35       1304.93        45.30 o
  -1  10   4        946.82        884.48        55.26 o
   0  10   4         68.37         68.32         4.28 o
   1  10   4         11.39         21.58         4.29 o
   2  10   4        478.69        452.25        20.61 o
   3  10   4         61.76         62.71         4.18 o
   4  10   4        357.69        333.76        10.39 o
   5  10   4         30.69         33.23         7.04 o
   6  10   4         20.25         22.88         6.83 o
   7  10   4          0.52          9.94         6.68 o
  -7  11   4         19.93         24.03        10.21 o
  -6  11   4         70.47         80.73         7.55 o
  -5  11   4        202.88        203.64        11.56 o
  -4  11   4         19.18         25.25         7.12 o
  -3  11   4          3.47          2.57         7.59 o
  -2  11   4         25.73         33.73         4.15 o
  -1  11   4        256.27        274.02        11.36 o
   0  11   4       2827.24       2601.26       119.18 o
   1  11   4        210.61        219.90         9.48 o
   2  11   4       1065.68        965.72        43.28 o
   3  11   4       2561.87       2242.92        73.35 o
   4  11   4        125.88        130.34         8.44 o
   5  11   4         96.77         89.08        11.99 o
   6  11   4        315.41        286.03        15.20 o
   7  11   4         30.00         35.68        10.12 o
  -6  12   4        548.79        517.66        18.86 o
  -5  12   4          1.17         14.10         8.28 o
  -4  12   4         11.18          0.26        10.22 o
  -3  12   4        237.62        234.95        11.40 o
  -2  12   4         23.17         24.35         4.14 o
  -1  12   4       1881.74       1907.21        91.50 o
   0  12   4         10.31         11.44         4.24 o
   1  12   4        208.45        200.78         9.96 o
   2  12   4         12.70         10.59         4.78 o
   3  12   4        118.30        112.79         7.74 o
   4  12   4        530.05        488.91        21.47 o
   5  12   4         31.47         38.52        11.09 o
   6  12   4          0.03         -2.92         7.30 o
  -6  13   4          5.25         -9.31         9.95 o
  -5  13   4        509.52        451.19        30.05 o
  -4  13   4         11.60         27.05         9.30 o
  -3  13   4         35.50         38.23         7.92 o
  -2  13   4         17.35         21.44         5.03 o
  -1  13   4         30.58         30.38         5.54 o
   0  13   4          2.48          5.41         4.39 o
   1  13   4       1274.43       1183.70        54.48 o
   2  13   4       2310.22       2187.08        97.49 o
   3  13   4         42.12         42.43         7.50 o
   4  13   4       1244.79       1222.58        48.99 o
   5  13   4        236.76        225.20        10.64 o
   6  13   4          8.81         29.81        16.65 o
  -5  14   4        150.39        169.12         9.87 o
  -4  14   4         70.99         82.17        16.06 o
  -3  14   4         21.55         26.63         8.06 o
  -2  14   4        205.42        189.90         8.92 o
  -1  14   4         83.59         79.23         7.17 o
   0  14   4        366.29        343.70        12.40 o
   1  14   4        322.14        346.29        16.67 o
   2  14   4        126.37        126.95         5.98 o
   3  14   4        227.52        242.09        14.35 o
   4  14   4         33.04         47.48        10.50 o
   5  14   4        288.77        297.17        11.96 o
  -4  15   4         11.49         -1.27         7.79 o
  -3  15   4         46.07         26.87         8.11 o
  -2  15   4          6.80          6.19         4.52 o
  -1  15   4        403.88        374.57        20.98 o
   0  15   4        123.07        141.38         6.30 o
   1  15   4        105.93        110.79         6.17 o
   2  15   4        108.85        121.46         9.57 o
   3  15   4        175.13        209.30        17.54 o
   4  15   4        313.48        305.58        20.90 o
  -3  16   4         17.09         25.98         8.38 o
  -2  16   4        593.48        591.42        37.01 o
  -1  16   4        164.70        143.40         8.99 o
   0  16   4          8.71         13.96         5.82 o
   1  16   4          1.63         -1.47         4.90 o
   2  16   4          0.04          3.85         6.96 o
   3  16   4         22.82         41.65        13.96 o
  -1  17   4        267.15        245.06        15.16 o
   0  17   4         41.20         36.07        17.32 o
   1  17   4         55.88         51.69         8.02 o
  -9   0   5         10.46         22.69        12.17 o
  -7   0   5          0.08         -4.52        10.45 o
  -5   0   5       2413.94       2348.26        56.27 o
  -3   0   5        674.65        672.23        20.77 o
  -1   0   5        151.06        121.18         6.97 o
   1   0   5       7345.82       7827.09       208.56 o
   3   0   5        222.21        236.97        20.67 o
   5   0   5       5395.11       4694.03       109.77 o
   7   0   5         55.92         54.00         7.59 o
   9   0   5         20.65         30.85         9.60 o
  -9   1   5          0.12          1.79         5.96 o
  -8   1   5          1.46          2.68         5.43 o
  -7   1   5        134.97        158.53         7.15 o
  -6   1   5         32.69         34.90         6.67 o
  -5   1   5         33.18         32.70         5.44 o
  -4   1   5       2526.97       2259.19        38.10 o
  -3   1   5         51.91         61.97         4.85 o
  -2   1   5       2904.82       2907.65        48.23 o
  -1   1   5        653.92        716.30        13.12 o
   0   1   5         63.68        112.26         4.91 o
   1   1   5        513.61        465.40         9.33 o
   2   1   5       6479.62       6322.52       142.24 o
   3   1   5        325.03        361.42        10.31 o
   4   1   5       7195.64       7040.42       115.32 o
   5   1   5        547.63        574.33        11.68 o
   6   1   5         96.02        107.43         5.72 o
   7   1   5        439.62        456.26        11.21 o
   8   1   5         71.41         80.61         5.81 o
   9   1   5         60.39         72.40         7.27 o
  -9   2   5         85.46        100.17         6.60 o
  -8   2   5         13.89         13.54         5.75 o
  -7   2   5          2.95          6.45         5.15 o
  -6   2   5        113.87        116.55         5.92 o
  -5   2   5        273.52        282.43         7.51 o
  -4   2   5        234.72        234.02         7.76 o
  -3   2   5       1668.72       1706.71        33.56 o
  -2   2   5        797.56        949.63        16.87 o
  -1   2   5        337.46        364.52        10.70 o
   0   2   5       3511.38       3735.10        68.03 o
   1   2   5       1237.39       1306.65        27.04 o
   2   2   5       1479.72       1753.26        37.66 o
   3   2   5        136.47        160.27         5.47 o
   4   2   5         42.65         45.50         4.36 o
   5   2   5        408.14        406.42         9.15 o
   6   2   5         83.45        110.14         6.47 o
   7   2   5        173.64        184.38         8.06 o
   8   2   5         54.78         62.76         6.30 o
   9   2   5          0.80         -1.79         5.50 o
  -9   3   5         33.57         39.82         5.90 o
  -8   3   5        135.71        161.18         7.84 o
  -7   3   5        576.56        596.36        15.94 o
  -6   3   5        495.45        477.72        12.07 o
  -5   3   5        480.29        457.33         9.93 o
  -4   3   5         29.84         30.13         4.36 o
  -3   3   5        452.66        457.97         9.49 o
  -2   3   5       1226.29       1173.26        33.18 o
  -1   3   5        352.73        479.72         9.54 o
   0   3   5       2733.54       3285.53        57.96 o
   1   3   5       3644.57       3605.72        66.23 o
   2   3   5       1826.15       1866.89        68.38 o
   3   3   5         16.33         22.24         4.48 o
   4   3   5        120.75         99.46         7.12 o
   5   3   5        294.34        288.47         8.60 o
   6   3   5         24.32         26.03         4.78 o
   7   3   5        569.83        573.71        12.94 o
   8   3   5         20.31         29.79         5.76 o
   9   3   5         25.54         27.38         5.82 o
  -9   4   5          0.40          9.28         6.07 o
  -8   4   5        479.29        553.88        21.62 o
  -7   4   5          7.53          8.49         4.87 o
  -6   4   5        101.61        111.63         6.00 o
  -5   4   5         63.66         71.84         5.91 o
  -4   4   5        740.77        652.47        14.55 o
  -3   4   5          0.02         -0.22         4.70 o
  -2   4   5         13.81         13.65         3.88 o
  -1   4   5       4287.25       4310.40        93.61 o
   0   4   5         17.09         18.36         5.20 o
   1   4   5       1579.25       1674.09        31.53 o
   2   4   5        903.05        775.99        19.46 o
   3   4   5         21.11         36.45         4.67 o
   4   4   5          9.89          9.66         4.52 o
   5   4   5        207.91        213.07         7.17 o
   6   4   5          3.51          3.64         4.45 o
   7   4   5         18.07         14.93         5.12 o
   8   4   5       1949.41       2038.78        44.86 o
   9   4   5          7.79          9.18         6.00 o
  -9   5   5         18.14         21.69        10.54 o
  -8   5   5        256.61        236.91         9.80 o
  -7   5   5        293.08        288.76         8.01 o
  -6   5   5        355.72        365.69        11.94 o
  -5   5   5        549.66        550.38        17.46 o
  -4   5   5       2983.27       2685.17        50.26 o
  -3   5   5        132.89        151.70         5.73 o
  -2   5   5       2388.99       2228.88        48.86 o
  -1   5   5        723.94        711.28        15.03 o
   0   5   5       1050.78       1032.08        21.09 o
   1   5   5        837.23        947.55        30.53 o
   2   5   5        229.19        316.28         7.80 o
   3   5   5       1035.76        963.12        24.18 o
   4   5   5        278.24        282.32         8.07 o
   5   5   5        160.35        162.35         7.08 o
   6   5   5        201.85        201.26         6.35 o
   7   5   5        135.16        143.02         7.20 o
   8   5   5          1.18          6.64         5.82 o
   9   5   5         17.54         27.48         8.75 o
  -8   6   5        231.74        229.32         7.52 o
  -7   6   5         70.38         75.80         5.90 o
  -6   6   5        864.35        867.76        16.20 o
  -5   6   5       1440.44       1362.33        27.84 o
  -4   6   5        189.31        190.64         7.61 o
  -3   6   5          0.19         -1.09         3.72 o
  -2   6   5        160.61        140.68         5.26 o
  -1   6   5       1158.69       1143.46        20.50 o
   0   6   5         10.26         15.81         4.11 o
   1   6   5        352.61        448.34        14.95 o
   2   6   5       1169.33       1281.78        35.02 o
   3   6   5        319.84        331.20        14.58 o
   4   6   5         18.37         22.33         5.78 o
   5   6   5        935.35        826.76        17.88 o
   6   6   5        961.15        913.31        16.85 o
   7   6   5         18.36         18.94         4.63 o
   8   6   5          2.12          1.38         5.16 o
  -8   7   5         12.74         18.01         7.47 o
  -7   7   5        271.04        264.83        14.35 o
  -6   7   5         21.05         31.07         4.50 o
  -5   7   5          8.95          8.34         4.13 o
  -4   7   5       2547.31       2313.18        38.91 o
  -3   7   5        776.19        737.14        19.86 o
  -2   7   5       4548.60       4175.37        81.21 o
  -1   7   5          8.42         16.77         4.34 o
   0   7   5        126.55        122.73         5.75 o
   1   7   5         59.90         62.24         5.85 o
   2   7   5        522.32        515.39        14.61 o
   3   7   5        306.09        336.65         8.41 o
   4   7   5       2271.78       1952.91        92.73 o
   5   7   5         15.13         18.08         4.32 o
   6   7   5         13.53         20.86         4.73 o
   7   7   5          8.94         13.87         4.72 o
   8   7   5          0.10         -2.37         5.34 o
  -8   8   5          0.11          6.93         9.53 o
  -7   8   5         30.42         34.69         5.42 o
  -6   8   5          9.00          3.33         5.21 o
  -5   8   5       1155.99       1092.57        19.34 o
  -4   8   5       1759.17       1585.32        32.26 o
  -3   8   5        379.83        356.93         8.69 o
  -2   8   5          5.36          4.52         3.84 o
  -1   8   5        132.77        141.97         7.85 o
   0   8   5        565.99        592.03        25.44 o
   1   8   5        125.89        139.27         6.62 o
   2   8   5       1109.07       1025.70        32.41 o
   3   8   5        397.14        403.64        10.69 o
   4   8   5       2298.88       2062.98        78.95 o
   5   8   5          7.85         11.62         4.76 o
   6   8   5         83.16         80.01         5.94 o
   7   8   5         68.61         64.69         6.46 o
   8   8   5         75.64         67.72        10.93 o
  -7   9   5        260.78        249.99        10.71 o
  -6   9   5        123.22        125.54         8.87 o
  -5   9   5         84.13        113.37         8.57 o
  -4   9   5        416.76        384.45        11.18 o
  -3   9   5        138.66        160.58         7.88 o
  -2   9   5       1045.64       1048.12        31.29 o
  -1   9   5        258.60        251.50         7.29 o
   0   9   5       2162.06       1927.46        65.53 o
   1   9   5       1381.59       1317.84        64.45 o
   2   9   5        799.31        798.34        32.93 o
   3   9   5         38.93         36.58         4.28 o
   4   9   5        297.82        286.11        10.92 o
   5   9   5          2.84          5.84         4.11 o
   6   9   5          0.23         -0.96         4.37 o
   7   9   5        263.86        227.72        10.35 o
  -7  10   5         12.39         24.26         8.78 o
  -6  10   5        174.52        156.91         9.31 o
  -5  10   5         23.82         28.07         8.30 o
  -4  10   5         95.11        101.95         8.79 o
  -3  10   5       1144.22       1099.69        44.86 o
  -2  10   5        235.15        222.14        11.48 o
  -1  10   5        314.18        312.89        14.18 o
   0  10   5        340.53        350.72        15.97 o
   1  10   5        387.64        384.99        18.78 o
   2  10   5        398.89        386.59        13.20 o
   3  10   5          0.28          1.93         4.42 o
   4  10   5        264.14        271.90        10.12 o
   5  10   5         57.60         43.85         4.08 o
   6  10   5        107.33        109.04         7.71 o
   7  10   5         85.48         87.41        12.60 o
  -6  11   5         24.24         19.28         7.19 o
  -5  11   5         83.31         91.03         8.50 o
  -4  11   5        206.34        171.91         9.83 o
  -3  11   5        283.51        276.48        15.15 o
  -2  11   5        166.40        151.71        10.71 o
  -1  11   5        111.92        126.20         5.82 o
   0  11   5       2686.40       2568.64       125.84 o
   1  11   5        141.28        146.68         7.30 o
   2  11   5        392.18        420.58        19.59 o
   3  11   5        137.47        144.68         7.31 o
   4  11   5        820.51        793.96        30.86 o
   5  11   5        256.62        257.14        10.71 o
   6  11   5         26.58         34.79         7.07 o
  -6  12   5          6.95         13.86         7.52 o
  -5  12   5        161.89        169.45        10.28 o
  -4  12   5          1.02        -10.16        11.69 o
  -3  12   5         19.51         23.18         8.05 o
  -2  12   5          7.51          5.20         4.29 o
  -1  12   5        619.59        608.98        31.02 o
   0  12   5          5.68         10.77         4.46 o
   1  12   5       1025.71       1013.39        35.94 o
   2  12   5         84.36        108.63        11.88 o
   3  12   5         73.67         74.26         4.66 o
   4  12   5          9.05          7.03         4.30 o
   5  12   5        468.43        465.04        18.47 o
   6  12   5        349.72        349.61        17.21 o
  -6  13   5         10.33         11.69        17.07 o
  -5  13   5        101.51         91.39        10.03 o
  -4  13   5        358.28        375.36        25.26 o
  -3  13   5        343.43        357.66        16.49 o
  -2  13   5        344.34        349.55        11.69 o
  -1  13   5          2.06          1.78         4.69 o
   0  13   5         41.05         39.95         4.97 o
   1  13   5        412.17        385.60        14.61 o
   2  13   5         10.17         11.80         4.89 o
   3  13   5        338.96        306.17        11.08 o
   4  13   5         50.79         58.54         7.67 o
   5  13   5        320.63        300.24        24.30 o
   6  13   5         55.31         69.36        16.90 o
  -5  14   5         93.29        111.95        11.29 o
  -4  14   5         24.53         37.50         8.32 o
  -3  14   5        106.65        114.84        16.25 o
  -2  14   5          2.99          9.01         4.62 o
  -1  14   5        132.03        131.64         7.22 o
   0  14   5          8.72         14.00         5.04 o
   1  14   5        252.82        272.50        15.55 o
   2  14   5         42.63         39.38         5.23 o
   3  14   5         78.09         74.22         7.36 o
   4  14   5        238.47        235.24        15.40 o
   5  14   5        328.64        354.83        12.88 o
  -4  15   5        179.92        197.16        10.62 o
  -3  15   5        101.94        101.03        11.06 o
  -2  15   5        485.96        411.57        24.73 o
  -1  15   5        227.15        214.08        11.29 o
   0  15   5        198.56        198.98         8.63 o
   1  15   5         37.33         40.51         5.55 o
   2  15   5        278.99        280.69        19.99 o
   3  15   5         35.79         33.95         7.66 o
   4  15   5         47.52         60.16         7.78 o
  -3  16   5          0.12         -2.64         7.69 o
  -2  16   5         20.93         10.90        10.40 o
  -1  16   5         13.09         17.20         7.85 o
   0  16   5         39.41         34.42        14.70 o
   1  16   5         42.10         44.89         5.58 o
   2  16   5         67.66         80.65         8.24 o
   3  16   5        153.15        160.85        11.47 o
  -8   0   6        335.72        380.97        13.95 o
  -6   0   6        542.45        587.18        24.47 o
  -4   0   6       1333.54       1353.63        33.39 o
  -2   0   6       3837.15       3736.58        87.46 o
   0   0   6       1329.51       1247.18        43.07 o
   2   0   6        519.58        515.64        20.40 o
   4   0   6       1992.67       2104.44        66.70 o
   6   0   6       3074.72       2781.83       121.96 o
   8   0   6        310.00        351.02        13.19 o
  -9   1   6        401.86        440.10        17.47 o
  -8   1   6          0.45         -0.35         5.64 o
  -7   1   6        240.14        275.72         8.84 o
  -6   1   6        913.03        931.26        20.32 o
  -5   1   6        138.94        149.10         6.08 o
  -4   1   6         80.70         89.20         4.97 o
  -3   1   6          1.31          9.07         4.75 o
  -2   1   6       1153.35       1149.11        23.28 o
  -1   1   6       1203.46       1194.18        23.96 o
   0   1   6       3782.50       4056.87        77.09 o
   1   1   6        103.74         94.47         4.88 o
   2   1   6       1222.16       1394.30        30.37 o
   3   1   6        165.41        165.17         5.71 o
   4   1   6       1340.27       1220.44        21.54 o
   5   1   6       1561.30       1505.62        26.35 o
   6   1   6         78.77         80.18         7.75 o
   7   1   6         67.62         75.43         5.67 o
   8   1   6         38.15         39.29         5.55 o
   9   1   6        470.90        585.08        12.97 o
  -9   2   6         23.43         26.30         5.87 o
  -8   2   6         92.97        124.24         7.14 o
  -7   2   6         34.57         46.28         6.23 o
  -6   2   6       1080.57       1076.38        22.93 o
  -5   2   6        654.27        663.30        13.18 o
  -4   2   6        109.32        128.82         6.11 o
  -3   2   6         35.28         36.41         4.73 o
  -2   2   6        188.01        243.87         6.75 o
  -1   2   6        751.67        828.86        17.44 o
   0   2   6       1337.57       1350.25        33.96 o
   1   2   6       4140.02       4444.98       103.01 o
   2   2   6       1503.93       1574.16        35.70 o
   3   2   6       2125.40       1904.24        34.54 o
   4   2   6        112.43        118.53         5.34 o
   5   2   6         20.69         29.87         5.85 o
   6   2   6       1144.75       1188.71        21.51 o
   7   2   6         67.11         70.52         7.18 o
   8   2   6        101.36        127.97         6.48 o
   9   2   6         38.38         57.20         6.98 o
  -9   3   6        122.03        149.81         7.10 o
  -8   3   6         46.40         55.27         6.54 o
  -7   3   6         23.97         32.87         6.50 o
  -6   3   6       1523.98       1497.49        26.51 o
  -5   3   6          2.46          6.28         6.34 o
  -4   3   6        468.71        484.24        12.17 o
  -3   3   6         96.08        106.11         5.05 o
  -2   3   6        250.67        268.79         7.98 o
  -1   3   6        264.55        322.74        10.73 o
   0   3   6       1534.11       1572.71        28.86 o
   1   3   6        315.18        352.09        11.47 o
   2   3   6        435.42        491.65         9.99 o
   3   3   6        503.07        519.65        13.20 o
   4   3   6        518.97        502.11        14.93 o
   5   3   6          0.00         -3.79         4.53 o
   6   3   6        253.21        269.77         8.33 o
   7   3   6        121.84        132.40         6.19 o
   8   3   6         16.82          7.98         6.06 o
   9   3   6         31.22         41.44         5.85 o
  -9   4   6        138.31        179.49         8.51 o
  -8   4   6        331.83        371.64        11.35 o
  -7   4   6         69.18         70.01         5.82 o
  -6   4   6         20.19         17.40         5.13 o
  -5   4   6        192.49        184.84         6.52 o
  -4   4   6        456.85        463.74        15.02 o
  -3   4   6        383.11        396.88        10.82 o
  -2   4   6        143.35        152.54         6.32 o
  -1   4   6       1505.77       1641.54        32.42 o
   0   4   6        452.94        747.86        15.91 o
   1   4   6        187.06        169.17         5.87 o
   2   4   6         32.97         42.64         4.32 o
   3   4   6       1107.90       1024.19        28.23 o
   4   4   6         21.21         19.55         4.43 o
   5   4   6        197.10        207.94         7.61 o
   6   4   6        351.19        353.31         8.64 o
   7   4   6          0.18         -2.49         5.47 o
   8   4   6         39.59         33.79         6.39 o
   9   4   6          3.86          6.88         6.63 o
  -8   5   6         73.13         96.40         6.75 o
  -7   5   6        150.98        145.31         7.63 o
  -6   5   6        647.42        679.13        13.54 o
  -5   5   6        118.09        144.57         7.29 o
  -4   5   6        856.79        821.93        29.74 o
  -3   5   6        306.18        282.77        10.37 o
  -2   5   6       1426.06       1403.23        70.04 o
  -1   5   6       2230.45       2154.88        47.63 o
   0   5   6         18.53         11.29         5.26 o
   1   5   6          0.88          3.47         4.46 o
   2   5   6        485.88        615.64        19.56 o
   3   5   6        269.10        249.27         7.83 o
   4   5   6          2.75         10.03         5.67 o
   5   5   6        638.01        587.77        16.35 o
   6   5   6        883.29        873.20        26.96 o
   7   5   6        379.21        378.29         9.24 o
   8   5   6          9.46          8.38         5.46 o
  -8   6   6        119.23        114.15         6.34 o
  -7   6   6         70.86         73.01         5.88 o
  -6   6   6       1309.03       1280.62        24.56 o
  -5   6   6         79.31         90.82         5.28 o
  -4   6   6          6.02         14.89         5.47 o
  -3   6   6          6.57          6.56         4.60 o
  -2   6   6        454.80        537.47        23.27 o
  -1   6   6         35.01         45.16         4.45 o
   0   6   6       4463.33       4397.40       131.76 o
   1   6   6       1123.86       1103.97        45.57 o
   2   6   6         25.66         15.92         4.58 o
   3   6   6        102.22         95.10         5.47 o
   4   6   6        238.46        231.98         7.83 o
   5   6   6          0.68          3.43         4.41 o
   6   6   6       1582.68       1467.73        37.62 o
   7   6   6          0.23          5.18         5.28 o
   8   6   6        243.54        256.68         9.02 o
  -8   7   6          8.53          4.73        10.61 o
  -7   7   6        292.90        290.97        14.85 o
  -6   7   6         64.74         68.43         5.60 o
  -5   7   6        424.15        419.60        10.16 o
  -4   7   6        229.96        237.47         7.31 o
  -3   7   6       1037.99        952.00        31.39 o
  -2   7   6       2201.90       2164.06        76.22 o
  -1   7   6        954.55        923.56        26.10 o
   0   7   6          3.19         11.47         4.45 o
   1   7   6        245.41        252.43         8.60 o
   2   7   6         38.80         43.52         4.85 o
   3   7   6        439.93        453.52        11.56 o
   4   7   6       2603.82       2577.40       188.86 o
   5   7   6         64.61         71.42         5.28 o
   6   7   6         10.28         14.87         4.54 o
   7   7   6         26.34         25.31         4.74 o
   8   7   6          5.36          2.56         7.61 o
  -8   8   6         48.03         56.69        14.92 o
  -7   8   6         14.45         16.36         4.62 o
  -6   8   6          6.51          8.86         4.44 o
  -5   8   6        810.64        759.44        15.75 o
  -4   8   6        526.95        485.24        12.24 o
  -3   8   6         19.95         20.50         4.19 o
  -2   8   6       1585.13       1459.31        29.43 o
  -1   8   6          3.59         16.74         4.47 o
   0   8   6        710.96        759.59        29.95 o
   1   8   6         24.49         33.91         4.50 o
   2   8   6        878.06        849.05        23.47 o
   3   8   6        653.63        657.36        13.81 o
   4   8   6        417.77        413.11         9.92 o
   5   8   6         30.68         30.14         5.14 o
   6   8   6        896.85        790.75        16.20 o
   7   8   6         35.13         30.90         4.96 o
  -7   9   6        117.45        123.41         9.55 o
  -6   9   6        477.22        414.60        15.53 o
  -5   9   6        392.79        401.51        11.90 o
  -4   9   6        819.58        754.06        15.37 o
  -3   9   6         69.56         67.76         5.00 o
  -2   9   6        381.62        384.06        12.85 o
  -1   9   6        110.50        125.75         6.28 o
   0   9   6          0.07          5.43         4.41 o
   1   9   6         68.01         75.68         5.03 o
   2   9   6       3676.62       3503.70       119.75 o
   3   9   6         58.48         53.65         5.85 o
   4   9   6        122.07        120.06         7.52 o
   5   9   6         24.11         23.12         4.51 o
   6   9   6         61.96         53.26         5.27 o
   7   9   6          6.88         -0.06         6.09 o
  -7  10   6          2.31         -2.64         9.70 o
  -6  10   6          4.06          6.14         7.33 o
  -5  10   6        466.40        435.38        19.80 o
  -4  10   6        113.55        109.21         8.24 o
  -3  10   6        505.41        501.95        25.19 o
  -2  10   6        446.67        449.29        15.04 o
  -1  10   6       1104.99       1094.52        35.06 o
   0  10   6        468.80        500.83        17.10 o
   1  10   6       2462.72       2348.63       102.23 o
   2  10   6       1521.27       1433.99        80.88 o
   3  10   6        237.47        252.62         8.91 o
   4  10   6        486.29        424.02        16.63 o
   5  10   6         87.63         87.38         6.92 o
   6  10   6         77.25         71.27         6.13 o
   7  10   6         25.45         17.66         9.71 o
  -6  11   6        260.24        248.95        11.23 o
  -5  11   6        297.41        298.41        18.57 o
  -4  11   6        103.43        111.85         9.26 o
  -3  11   6        116.75        106.44         5.47 o
  -2  11   6        113.77        130.08         8.41 o
  -1  11   6        669.55        677.54        29.58 o
   0  11   6        606.82        610.10        23.32 o
   1  11   6       1716.17       1669.27        69.53 o
   2  11   6         12.50         12.61         4.66 o
   3  11   6          0.84          8.01         5.34 o
   4  11   6          1.44          1.97         4.99 o
   5  11   6        281.50        244.75        12.63 o
   6  11   6         19.82         25.62         6.89 o
  -6  12   6         62.45         62.45        25.55 o
  -5  12   6         16.19         14.65         7.96 o
  -4  12   6         62.86         60.15        11.81 o
  -3  12   6        108.95        103.88         7.57 o
  -2  12   6         37.56         35.55         5.91 o
  -1  12   6       1165.36       1139.96        51.06 o
   0  12   6         53.04         59.01         5.51 o
   1  12   6        587.24        625.39        26.48 o
   2  12   6        413.83        422.03        21.31 o
   3  12   6        260.61        255.71        13.93 o
   4  12   6         62.58         56.61        13.42 o
   5  12   6         48.05         65.68        17.76 o
   6  12   6        709.00        768.77        63.45 o
  -5  13   6         11.15         27.21         9.39 o
  -4  13   6        271.34        277.04        14.71 o
  -3  13   6        108.70        128.57        11.06 o
  -2  13   6        656.01        683.13        31.12 o
  -1  13   6         31.76         44.32         5.33 o
   0  13   6         58.98         60.66         6.78 o
   1  13   6         16.37         19.85         4.99 o
   2  13   6        391.65        412.64        17.15 o
   3  13   6         18.15         26.84         5.19 o
   4  13   6         67.45         45.01        22.48 o
   5  13   6        172.96        173.97        10.21 o
  -5  14   6          0.53          6.71        10.40 o
  -4  14   6         41.47         38.01         8.47 o
  -3  14   6          0.04         -5.93         7.71 o
  -2  14   6         34.37         34.82         6.24 o
  -1  14   6         19.75         20.23         4.99 o
   0  14   6        368.16        413.56        23.71 o
   1  14   6         15.31         18.57         5.47 o
   2  14   6         28.06         26.03         4.97 o
   3  14   6        460.93        502.13        41.06 o
   4  14   6        117.29        151.59         9.03 o
   5  14   6        109.85        117.92        12.90 o
  -4  15   6         13.81         14.16         7.98 o
  -3  15   6         35.03         42.34         8.76 o
  -2  15   6        152.00        189.89        22.96 o
  -1  15   6          0.44          1.10         5.19 o
   0  15   6         21.47         19.83         8.00 o
   1  15   6        122.33        141.28         7.19 o
   2  15   6          4.51          7.76         5.11 o
   3  15   6        131.37        159.60        14.56 o
   4  15   6         60.32         79.10         7.97 o
  -2  16   6        178.10        208.17        13.53 o
  -1  16   6         32.91         33.92        10.19 o
   0  16   6         14.38         28.12         6.06 o
   1  16   6        309.25        347.86        22.23 o
   2  16   6        415.16        444.73        17.70 o
  -9   0   7          0.99          4.78         9.83 o
  -7   0   7        687.11        755.36        21.98 o
  -5   0   7        101.13        106.68         8.19 o
  -3   0   7       1037.78       1011.50        25.77 o
  -1   0   7       2566.16       2615.75        87.40 o
   1   0   7       3554.18       3435.59        80.38 o
   3   0   7       1879.58       1845.12        51.10 o
   5   0   7        512.14        538.34        19.04 o
   7   0   7        387.85        416.64        14.20 o
   9   0   7        240.08        282.01        12.17 o
  -9   1   7         13.59         11.92         5.75 o
  -8   1   7        204.85        244.57         8.55 o
  -7   1   7          1.18         -4.98         5.51 o
  -6   1   7          3.32          2.63         7.30 o
  -5   1   7         34.62         34.01         5.25 o
  -4   1   7       2002.19       1947.63        33.27 o
  -3   1   7        106.00        127.38         5.48 o
  -2   1   7        730.19        758.10        14.14 o
  -1   1   7        736.57        761.31        22.53 o
   0   1   7        145.49        206.97         8.80 o
   1   1   7       1299.60       1377.59        34.20 o
   2   1   7       7766.58       7927.03       173.43 o
   3   1   7         56.09         64.60         4.72 o
   4   1   7       1100.75       1125.41        22.21 o
   5   1   7        158.89        140.38         7.48 o
   6   1   7        671.00        691.53        14.07 o
   7   1   7        191.88        216.62         7.47 o
   8   1   7         59.06         69.79         6.00 o
   9   1   7         15.52         27.29         6.15 o
  -9   2   7          7.95          5.90         5.80 o
  -8   2   7        226.38        243.69         9.85 o
  -7   2   7         85.09         99.54         6.84 o
  -6   2   7         38.52         45.87         5.63 o
  -5   2   7       1113.08       1085.45        22.77 o
  -4   2   7        408.71        412.39        11.90 o
  -3   2   7        111.57        124.55         5.51 o
  -2   2   7         35.47         14.92         5.84 o
  -1   2   7        382.96        475.25        11.35 o
   0   2   7          0.04          4.27         5.05 o
   1   2   7        154.69        222.37         6.68 o
   2   2   7       1230.53       1315.99        26.11 o
   3   2   7        148.24        163.66         5.84 o
   4   2   7       2766.96       2641.75        46.27 o
   5   2   7        161.17        161.50         6.54 o
   6   2   7          0.80          4.24         6.07 o
   7   2   7         44.68         46.22         6.59 o
   8   2   7        213.24        235.36         8.96 o
   9   2   7         95.91        123.03         7.15 o
  -8   3   7         39.09         44.84         6.43 o
  -7   3   7        183.42        210.24        10.51 o
  -6   3   7          8.92         19.69         5.32 o
  -5   3   7        996.56        982.88        18.21 o
  -4   3   7         11.67         17.52         4.78 o
  -3   3   7        103.78        109.59         5.79 o
  -2   3   7       1787.87       1862.26        36.58 o
  -1   3   7          4.18         13.58         5.15 o
   0   3   7       4930.50       5413.53       102.48 o
   1   3   7          0.01         -0.86         4.23 o
   2   3   7        147.08        131.44         5.26 o
   3   3   7         10.34         10.65         4.47 o
   4   3   7        143.46        149.19         8.84 o
   5   3   7       1577.57       1447.88        35.48 o
   6   3   7        202.37        207.30         7.44 o
   7   3   7        570.69        569.59        12.95 o
   8   3   7         73.25         84.95         6.26 o
  -8   4   7        246.74        268.01        12.53 o
  -7   4   7          2.39         11.73         5.88 o
  -6   4   7          0.90          5.99         5.34 o
  -5   4   7          1.12         -0.22         5.00 o
  -4   4   7        592.35        564.71        23.35 o
  -3   4   7        795.10        810.38        19.59 o
  -2   4   7       2485.07       2418.98        47.00 o
  -1   4   7       1779.37       1846.03        36.23 o
   0   4   7          9.65          4.88         4.25 o
   1   4   7         33.17         28.23         4.36 o
   2   4   7       2308.08       2255.08        79.18 o
   3   4   7        253.86        243.88         6.97 o
   4   4   7        604.44        578.39        13.71 o
   5   4   7         41.72         40.59         5.10 o
   6   4   7         31.53         24.71         4.96 o
   7   4   7          9.08         15.49         6.02 o
   8   4   7         33.08         33.87         6.14 o
  -8   5   7         18.84         19.78         7.25 o
  -7   5   7        197.92        214.97         7.45 o
  -6   5   7        321.06        309.66        12.72 o
  -5   5   7        203.15        205.13         8.54 o
  -4   5   7        452.92        454.95        14.59 o
  -3   5   7        101.61        129.43         5.92 o
  -2   5   7        832.81        876.31        19.56 o
  -1   5   7        216.98        239.63         9.53 o
   0   5   7       1520.11       1798.00        30.61 o
   1   5   7        644.89        694.72        13.11 o
   2   5   7        816.47        833.97        22.82 o
   3   5   7        200.78        199.97         6.50 o
   4   5   7        251.61        254.25         7.83 o
   5   5   7        894.10        852.10        19.34 o
   6   5   7        360.47        346.98         8.77 o
   7   5   7          5.81          8.05         6.86 o
   8   5   7          1.05          3.48         5.16 o
  -8   6   7        185.73        199.74        10.15 o
  -7   6   7        211.37        227.22         7.59 o
  -6   6   7        347.93        364.68        11.76 o
  -5   6   7         24.40         31.54         5.34 o
  -4   6   7        828.22        819.26        19.57 o
  -3   6   7        455.91        457.66        14.12 o
  -2   6   7          0.56         -1.73         4.80 o
  -1   6   7        192.58        286.24         9.73 o
   0   6   7        437.71        464.69        10.75 o
   1   6   7       4080.01       3970.67        94.75 o
   2   6   7        247.46        251.26         7.09 o
   3   6   7        295.09        288.59         8.22 o
   4   6   7         19.19         26.03         5.60 o
   5   6   7        307.71        288.47         8.08 o
   6   6   7         34.12         28.11         4.96 o
   7   6   7        161.29        156.25         6.26 o
   8   6   7          0.20         -3.26         6.81 o
  -8   7   7        103.57        138.75        13.37 o
  -7   7   7         81.86        100.27         6.26 o
  -6   7   7        483.79        475.31        13.50 o
  -5   7   7       1002.32        954.76        25.07 o
  -4   7   7        143.41        131.06         5.77 o
  -3   7   7        144.06        136.50         6.60 o
  -2   7   7         38.50         39.66         5.13 o
  -1   7   7        610.80        632.90        13.30 o
   0   7   7        205.60        232.69         7.20 o
   1   7   7         83.75        100.23         7.28 o
   2   7   7        419.00        387.04        10.32 o
   3   7   7         90.31         79.49         5.40 o
   4   7   7       3010.70       2759.19        71.34 o
   5   7   7         54.56         59.30         5.14 o
   6   7   7        151.23        152.16         6.13 o
   7   7   7         14.15         13.35         4.72 o
   8   7   7        115.07        123.84        12.03 o
  -7   8   7         55.71         52.91         6.34 o
  -6   8   7        436.87        392.70        13.24 o
  -5   8   7        145.22        153.17        12.44 o
  -4   8   7         25.47         25.74         5.84 o
  -3   8   7         21.36         27.56         5.40 o
  -2   8   7          3.92         15.54         5.64 o
  -1   8   7       2094.13       2066.46        43.78 o
   0   8   7        360.89        399.14        12.77 o
   1   8   7       1110.77       1123.51        28.02 o
   2   8   7        922.04        918.04        19.69 o
   3   8   7          6.46          2.96         5.17 o
   4   8   7        292.91        298.36         8.66 o
   5   8   7          7.11         16.20         4.90 o
   6   8   7          7.10         11.70         5.51 o
   7   8   7         87.58         82.19         5.94 o
  -7   9   7         43.51         38.58        10.35 o
  -6   9   7        123.70        129.20         7.32 o
  -5   9   7         69.32         55.45         6.99 o
  -4   9   7         16.63         17.47         4.38 o
  -3   9   7         79.20         75.85         6.38 o
  -2   9   7        972.95       1022.73        22.26 o
  -1   9   7       2693.09       2581.26        67.15 o
   0   9   7         45.35         60.57         5.16 o
   1   9   7        260.12        263.66         7.46 o
   2   9   7       2483.83       2483.29        66.43 o
   3   9   7         12.25         19.52         5.07 o
   4   9   7         45.92         42.86         5.05 o
   5   9   7        626.61        619.88        16.13 o
   6   9   7          0.36          2.44         4.55 o
   7   9   7         86.58         97.56        10.92 o
  -6  10   7          4.39         12.34         7.51 o
  -5  10   7          5.51          3.15         5.51 o
  -4  10   7        489.70        479.64        11.26 o
  -3  10   7        100.89        109.21         7.97 o
  -2  10   7          2.30         -6.58         6.58 o
  -1  10   7          0.23          4.49         5.27 o
   0  10   7         66.78         92.38         5.52 o
   1  10   7         34.04         41.92         5.11 o
   2  10   7        266.19        276.86         7.77 o
   3  10   7        299.64        325.28         9.90 o
   4  10   7       1234.94       1133.48        40.37 o
   5  10   7        182.55        159.97         9.93 o
   6  10   7         18.89         17.94         7.93 o
  -6  11   7         94.96         91.10        10.34 o
  -5  11   7         40.45         28.21         8.24 o
  -4  11   7         17.10          9.76         5.39 o
  -3  11   7        156.91        151.98         8.31 o
  -2  11   7        132.78        155.44         8.54 o
  -1  11   7          0.45          4.83         4.87 o
   0  11   7       3082.26       3111.97        92.33 o
   1  11   7         70.97         80.55         6.51 o
   2  11   7        578.62        608.80        26.44 o
   3  11   7         48.75         57.79         5.22 o
   4  11   7        190.91        184.34        12.74 o
   5  11   7        236.98        225.46        10.00 o
   6  11   7        510.00        535.13        29.95 o
  -6  12   7        163.89        230.21        23.78 o
  -5  12   7        158.24        184.39        14.30 o
  -4  12   7         67.22         60.51        14.46 o
  -3  12   7         28.55         27.87         4.41 o
  -2  12   7       1130.86       1171.18        37.59 o
  -1  12   7        437.32        443.98        25.20 o
   0  12   7        223.23        244.18        12.68 o
   1  12   7        199.65        222.46         9.77 o
   2  12   7         87.08         91.91         8.37 o
   3  12   7         90.54         83.86         6.40 o
   4  12   7          6.64         -1.51         5.16 o
   5  12   7         62.57         60.75         8.71 o
   6  12   7          0.29          9.55        11.94 o
  -5  13   7        101.44         90.55        13.89 o
  -4  13   7        203.35        219.44        10.98 o
  -3  13   7          0.51         -3.99         4.54 o
  -2  13   7        276.87        283.74        10.63 o
  -1  13   7        273.66        287.42        12.51 o
   0  13   7         21.09         17.86         5.47 o
   1  13   7         11.40         11.91         5.43 o
   2  13   7         51.38         63.67         5.59 o
   3  13   7        353.86        344.46        12.80 o
   4  13   7         79.46         97.80         8.00 o
   5  13   7          2.03          0.14         6.58 o
  -4  14   7        169.13        195.66        10.92 o
  -3  14   7        404.36        368.29        20.57 o
  -2  14   7          0.19         -1.19         5.18 o
  -1  14   7          0.45          2.23         5.10 o
   0  14   7        327.06        324.72        13.20 o
   1  14   7        272.39        297.60        13.66 o
   2  14   7         22.20         30.16         5.46 o
   3  14   7         70.52         72.00         9.41 o
   4  14   7        354.33        417.06        14.04 o
  -3  15   7         43.13         43.43         8.63 o
  -2  15   7        131.23        138.01         9.82 o
  -1  15   7        415.15        442.18        23.66 o
   0  15   7        249.20        278.57        12.11 o
   1  15   7          1.38         -0.24         5.67 o
   2  15   7        107.67        128.80        11.79 o
   3  15   7          8.64         12.37         7.76 o
  -1  16   7        349.44        381.98        23.85 o
   0  16   7          8.13         -2.34         5.97 o
   1  16   7          0.61          9.85         8.58 o
  -8   0   8         56.71         74.66        10.05 o
  -6   0   8         35.83         59.24        12.78 o
  -4   0   8        390.65        424.67        13.66 o
  -2   0   8        920.62        929.70        23.90 o
   0   0   8        326.68        434.81        13.10 o
   2   0   8         45.70         74.77         6.91 o
   4   0   8        184.25        173.38         9.25 o
   6   0   8       1339.89       1354.28        34.58 o
   8   0   8          7.13          4.01         8.05 o
  -8   1   8         10.33         13.80         5.57 o
  -7   1   8         45.11         59.84         6.15 o
  -6   1   8        296.87        305.96         8.75 o
  -5   1   8         59.67         61.21         5.57 o
  -4   1   8         21.40         27.55         5.03 o
  -3   1   8        139.94        143.20         5.93 o
  -2   1   8        356.68        334.06         8.02 o
  -1   1   8        410.43        415.28         9.07 o
   0   1   8        961.91       1054.84        18.71 o
   1   1   8       1263.24       1249.89        22.00 o
   2   1   8        155.29        169.94         7.15 o
   3   1   8       1598.37       1506.95        26.28 o
   4   1   8        297.81        314.20         8.19 o
   5   1   8        304.51        289.53        12.36 o
   6   1   8        280.19        292.91         8.41 o
   7   1   8         69.98         64.52         6.30 o
   8   1   8        223.18        251.76        10.49 o
  -8   2   8         48.88         48.56         7.04 o
  -7   2   8          6.77         12.46         5.69 o
  -6   2   8         25.68         22.67         6.52 o
  -5   2   8        122.67        137.10         7.15 o
  -4   2   8        270.36        255.08         8.54 o
  -3   2   8       2526.71       2545.59        42.83 o
  -2   2   8         57.34         63.56         4.96 o
  -1   2   8         36.81         36.51         4.49 o
   0   2   8        210.29        234.95         6.54 o
   1   2   8       3059.76       3058.27        50.84 o
   2   2   8          6.41          6.78         4.31 o
   3   2   8         86.60         74.34         5.33 o
   4   2   8        232.40        244.87         8.55 o
   5   2   8        589.75        591.05        19.17 o
   6   2   8         30.84         26.33         6.39 o
   7   2   8          5.92         15.02         6.57 o
   8   2   8         57.51         68.71         6.22 o
  -8   3   8        833.33        875.23        17.28 o
  -7   3   8        106.41        110.74         8.21 o
  -6   3   8        763.63        780.42        15.40 o
  -5   3   8         16.86         17.29         5.37 o
  -4   3   8          0.34          3.65         5.61 o
  -3   3   8        121.08        125.19         5.67 o
  -2   3   8         21.64         10.48         4.61 o
  -1   3   8        261.51        256.76         9.94 o
   0   3   8      10131.78      10218.18       166.64 o
   1   3   8        156.60        182.46         5.92 o
   2   3   8          3.49          7.83         4.40 o
   3   3   8          0.52          2.55         4.84 o
   4   3   8         85.00         78.57         8.14 o
   5   3   8          8.79          1.02         5.21 o
   6   3   8       1474.21       1464.74        26.08 o
   7   3   8         20.86         18.65         5.65 o
   8   3   8        534.19        582.04        12.69 o
  -8   4   8          0.05         -5.09         5.74 o
  -7   4   8        229.91        253.84        12.04 o
  -6   4   8         34.50         44.91         5.71 o
  -5   4   8         35.01         35.74         5.34 o
  -4   4   8          9.12          7.62         5.11 o
  -3   4   8         93.22         87.57         5.18 o
  -2   4   8         89.26        154.15         6.03 o
  -1   4   8        800.47        898.47        16.45 o
   0   4   8         14.40         18.22         4.40 o
   1   4   8        607.59        583.86        12.54 o
   2   4   8        636.23        662.69        19.75 o
   3   4   8         80.03         67.89         5.57 o
   4   4   8         30.04         37.70         5.77 o
   5   4   8        148.60        139.19         6.50 o
   6   4   8        212.89        208.67         7.80 o
   7   4   8          0.50          9.92         6.12 o
   8   4   8          4.51          3.46         6.44 o
  -8   5   8        507.02        547.38        18.30 o
  -7   5   8        352.29        381.20        11.17 o
  -6   5   8       1134.91       1177.64        21.58 o
  -5   5   8        616.18        623.54        18.02 o
  -4   5   8          1.43          2.35         5.74 o
  -3   5   8        672.19        690.77        18.76 o
  -2   5   8       2060.53       2099.56        43.64 o
  -1   5   8          1.18         -4.74         4.74 o
   0   5   8        562.15        513.59        10.64 o
   1   5   8          2.93          0.82         4.48 o
   2   5   8         36.57         44.72         4.93 o
   3   5   8        529.52        512.15        13.18 o
   4   5   8          4.77          1.69         5.16 o
   5   5   8        758.11        660.75        17.47 o
   6   5   8        806.63        759.65        16.04 o
   7   5   8        389.26        372.69        10.70 o
   8   5   8        522.31        525.62        12.66 o
  -8   6   8        205.00        229.88        15.43 o
  -7   6   8         21.82         13.80         5.52 o
  -6   6   8         92.70        109.76         7.81 o
  -5   6   8        343.08        336.34        12.90 o
  -4   6   8        160.92        188.99         7.16 o
  -3   6   8         45.00         50.67         5.06 o
  -2   6   8        179.08        190.38         8.32 o
  -1   6   8         57.87         70.50         7.81 o
   0   6   8         32.48         32.59         4.82 o
   1   6   8         46.64         38.89         4.91 o
   2   6   8        389.86        396.70        12.24 o
   3   6   8         16.92         18.76         5.18 o
   4   6   8        159.99        155.35         6.48 o
   5   6   8        703.92        675.34        13.54 o
   6   6   8        345.35        329.76         8.61 o
   7   6   8         41.59         46.72         5.49 o
   8   6   8         67.92         62.96         9.36 o
  -7   7   8         20.83         30.94         5.53 o
  -6   7   8         28.95         28.58         6.71 o
  -5   7   8         36.78         37.17         5.10 o
  -4   7   8       2823.59       2702.33        97.82 o
  -3   7   8        856.40        789.79        26.53 o
  -2   7   8         70.47         76.71         6.05 o
  -1   7   8          0.45          6.48         4.89 o
   0   7   8        687.41        707.62        16.03 o
   1   7   8        271.56        287.08        12.61 o
   2   7   8        174.69        203.16         7.13 o
   3   7   8       1461.12       1376.53        62.23 o
   4   7   8         72.44         66.46         5.58 o
   5   7   8        129.60        124.48         6.03 o
   6   7   8          1.03         -1.69         5.60 o
   7   7   8         72.29         67.94         6.15 o
  -7   8   8         60.27         61.37         8.28 o
  -6   8   8         25.58         24.60         5.79 o
  -5   8   8         69.52         71.69         6.49 o
  -4   8   8        261.70        255.55        13.07 o
  -3   8   8          9.76          9.03         5.34 o
  -2   8   8         14.73          7.24         5.01 o
  -1   8   8        833.17        866.92        16.33 o
   0   8   8        563.19        603.14        18.65 o
   1   8   8        571.65        640.15        20.66 o
   2   8   8        352.91        397.76        11.92 o
   3   8   8       1011.12       1015.59        30.28 o
   4   8   8          3.83          5.46         5.00 o
   5   8   8        263.80        258.78        10.20 o
   6   8   8        127.74        122.27         6.01 o
   7   8   8         74.07         49.36         8.97 o
  -7   9   8         93.07         93.71        21.63 o
  -6   9   8          6.17         15.26         5.86 o
  -5   9   8         37.58         36.74         5.28 o
  -4   9   8        252.47        238.87         7.76 o
  -3   9   8        220.01        221.43         9.13 o
  -2   9   8         63.55         64.79         6.39 o
  -1   9   8        514.99        543.98        14.37 o
   0   9   8       3677.95       3854.62        99.32 o
   1   9   8        277.43        335.80        10.00 o
   2   9   8        297.50        309.56        12.44 o
   3   9   8         45.55         42.99         5.78 o
   4   9   8        223.86        220.83         7.80 o
   5   9   8        204.75        206.98         6.98 o
   6   9   8        203.81        192.28         7.79 o
   7   9   8         40.93         45.27         9.44 o
  -6  10   8          2.06         11.55         7.47 o
  -5  10   8         65.29         53.04         4.96 o
  -4  10   8          9.55          9.69         6.53 o
  -3  10   8       1429.48       1396.03        38.29 o
  -2  10   8         34.22         43.54         5.85 o
  -1  10   8         35.78         44.21         5.47 o
   0  10   8       1241.55       1292.25        40.52 o
   1  10   8       1410.34       1533.24        51.42 o
   2  10   8          0.68          1.09         5.21 o
   3  10   8        179.35        184.21         8.08 o
   4  10   8         18.79         22.80         5.23 o
   5  10   8        184.40        160.81         8.62 o
   6  10   8         28.29         21.06         6.84 o
  -6  11   8         59.25         58.91        11.24 o
  -5  11   8        115.71        129.55        11.07 o
  -4  11   8        180.22        193.20         7.78 o
  -3  11   8         35.27         45.50         5.98 o
  -2  11   8        799.01        854.45        33.40 o
  -1  11   8          2.61          2.95         5.40 o
   0  11   8       1475.46       1559.41        39.43 o
   1  11   8         99.50        105.14         6.09 o
   2  11   8        168.80        186.82        10.58 o
   3  11   8        271.55        281.95         9.50 o
   4  11   8         46.46         38.06         6.31 o
   5  11   8         21.38         23.11         5.14 o
   6  11   8        123.68        144.52        24.56 o
  -5  12   8        216.96        214.09        10.78 o
  -4  12   8         16.50         12.29         4.32 o
  -3  12   8          8.10         16.57         5.76 o
  -2  12   8        302.91        334.03         8.82 o
  -1  12   8        153.73        175.76         6.79 o
   0  12   8         35.69         28.07         6.56 o
   1  12   8         17.70         15.19         6.04 o
   2  12   8         98.50        117.40         7.04 o
   3  12   8          2.17          3.85         5.29 o
   4  12   8         33.23         32.60         5.53 o
   5  12   8         60.00         65.49        13.18 o
  -5  13   8         75.90         57.93        19.03 o
  -4  13   8        342.12        340.02        13.49 o
  -3  13   8        696.35        691.73        27.75 o
  -2  13   8        960.63       1082.53        30.87 o
  -1  13   8          1.85          1.34         5.25 o
   0  13   8         26.36         32.21         6.69 o
   1  13   8        103.19        125.00         7.31 o
   2  13   8         70.71         72.86         5.79 o
   3  13   8        248.52        290.40        19.47 o
   4  13   8        142.46        153.75         9.12 o
   5  13   8        114.34        134.22        12.54 o
  -4  14   8        391.65        392.06        23.65 o
  -3  14   8        111.22        128.13        11.39 o
  -2  14   8          1.00         -4.73         5.38 o
  -1  14   8         42.32         46.44         5.72 o
   0  14   8         11.53         19.84         6.12 o
   1  14   8        232.37        247.46        19.72 o
   2  14   8          3.87          1.79         5.42 o
   3  14   8          1.95         -3.50         7.36 o
   4  14   8         79.26        104.98         8.34 o
  -3  15   8         16.31         15.56         8.83 o
  -2  15   8          0.00         -1.15        10.12 o
  -1  15   8        574.29        648.35        32.32 o
   0  15   8         46.58         41.16         6.42 o
   1  15   8        254.91        309.68        10.59 o
   2  15   8          5.10          6.20         8.54 o
  -7   0   9        266.50        290.02        12.42 o
  -5   0   9       1319.16       1233.72        63.77 o
  -3   0   9       1286.32       1325.01        33.23 o
  -1   0   9        977.69        991.65        25.40 o
   1   0   9         53.88         82.37         7.18 o
   3   0   9         33.42         39.12         7.32 o
   5   0   9        199.56        189.73        11.19 o
   7   0   9       1202.30       1290.44        33.41 o
  -8   1   9          1.02          3.62         6.83 o
  -7   1   9         17.81          1.48         5.86 o
  -6   1   9        142.81        153.97         7.07 o
  -5   1   9        394.24        394.26        12.27 o
  -4   1   9        353.41        374.18        11.77 o
  -3   1   9        113.24        116.69         5.94 o
  -2   1   9        640.13        668.43        13.96 o
  -1   1   9        924.44        876.28        17.27 o
   0   1   9        229.35        264.28         7.10 o
   1   1   9        179.23        173.11         6.00 o
   2   1   9        547.23        566.56        11.63 o
   3   1   9         78.70         87.31         5.53 o
   4   1   9       1912.22       1783.98        46.78 o
   5   1   9         49.54         50.74         7.26 o
   6   1   9          2.47         -0.92         5.35 o
   7   1   9         10.52          8.69         6.69 o
   8   1   9        210.20        220.02         8.44 o
  -8   2   9         15.45         14.66         5.85 o
  -7   2   9          1.19         -2.15         6.56 o
  -6   2   9         96.30        101.79         9.55 o
  -5   2   9          2.13          8.40         5.64 o
  -4   2   9         38.17         42.18         5.56 o
  -3   2   9        170.82        192.62         6.68 o
  -2   2   9         16.53         16.64         4.75 o
  -1   2   9        547.30        603.40        12.83 o
   0   2   9         20.45         15.53         4.53 o
   1   2   9         40.56         51.65         4.87 o
   2   2   9       4071.20       3657.55        71.45 o
   3   2   9         68.91         70.74         5.47 o
   4   2   9       1471.56       1407.79        25.78 o
   5   2   9        336.89        318.47         8.72 o
   6   2   9          1.27          1.52         5.72 o
   7   2   9          0.58         -0.87         6.11 o
   8   2   9        101.33        112.55         6.86 o
  -8   3   9         27.86         44.43         6.10 o
  -7   3   9        469.35        524.87        12.09 o
  -6   3   9         48.13         46.09         5.92 o
  -5   3   9        623.75        628.07        14.25 o
  -4   3   9         11.97         15.50         6.23 o
  -3   3   9        120.61        143.20         8.89 o
  -2   3   9         71.47         96.72         5.51 o
  -1   3   9         47.98         73.41         5.49 o
   0   3   9        545.57        551.07        13.77 o
   1   3   9       2968.77       3026.97        69.16 o
   2   3   9        159.30        173.43         6.31 o
   3   3   9        161.51        166.59         7.73 o
   4   3   9          0.62         -2.29         8.18 o
   5   3   9       1386.04       1317.47        31.40 o
   6   3   9        168.35        182.86         7.42 o
   7   3   9        125.49        143.04         7.87 o
   8   3   9         92.41        100.91         6.81 o
  -8   4   9         32.79         29.06         6.13 o
  -7   4   9         70.13         79.50         7.96 o
  -6   4   9         17.47         30.07         6.67 o
  -5   4   9        145.73        154.42         8.42 o
  -4   4   9        954.68        963.55        20.41 o
  -3   4   9        161.55        176.23         6.64 o
  -2   4   9        911.81       1000.28        26.20 o
  -1   4   9       1734.57       1826.71        33.42 o
   0   4   9         14.22         16.38         5.03 o
   1   4   9         13.13         20.11         4.77 o
   2   4   9        268.76        306.75         9.36 o
   3   4   9          0.08          6.45         6.03 o
   4   4   9       4197.34       3707.56        77.69 o
   5   4   9         43.70         56.96         6.79 o
   6   4   9        280.72        263.86        15.58 o
   7   4   9          4.96          0.25         5.59 o
   8   4   9         28.04         31.36         7.16 o
  -8   5   9         11.41          6.11         8.97 o
  -7   5   9         45.52         45.47         6.03 o
  -6   5   9        277.34        308.40        10.95 o
  -5   5   9        923.35        921.40        20.27 o
  -4   5   9       1345.66       1321.59        30.58 o
  -3   5   9          2.79          6.82         5.78 o
  -2   5   9       1083.01       1137.06        34.54 o
  -1   5   9         62.82         68.21         5.61 o
   0   5   9         89.05        108.65         5.70 o
   1   5   9        943.07        974.41        25.14 o
   2   5   9        338.92        358.33        14.29 o
   3   5   9         40.26         44.37         6.40 o
   4   5   9         18.80         22.42         5.55 o
   5   5   9         23.97         20.53         6.37 o
   6   5   9        157.30        148.12         7.31 o
   7   5   9         14.43          7.20         5.58 o
   8   5   9        287.22        279.27         9.95 o
  -7   6   9         70.54         71.12         6.72 o
  -6   6   9        173.09        180.46         7.75 o
  -5   6   9          7.84          7.84         5.37 o
  -4   6   9        210.10        225.79         9.11 o
  -3   6   9        134.17        142.54         6.26 o
  -2   6   9          9.88         13.99         5.22 o
  -1   6   9       2533.70       2643.63        71.60 o
   0   6   9        192.41        214.89         8.04 o
   1   6   9        323.08        343.66         9.30 o
   2   6   9        443.86        460.63        12.19 o
   3   6   9         75.24         79.17         6.14 o
   4   6   9          0.71          0.19         5.30 o
   5   6   9         90.72        113.38         6.42 o
   6   6   9        474.85        459.42        20.81 o
   7   6   9         10.97          8.93         5.55 o
  -7   7   9         28.10         21.00         5.79 o
  -6   7   9          9.42          9.11         5.44 o
  -5   7   9        254.11        269.20        13.11 o
  -4   7   9        910.21        880.86        20.64 o
  -3   7   9        944.84        916.45        17.75 o
  -2   7   9        703.51        722.64        22.85 o
  -1   7   9        230.82        257.35        10.22 o
   0   7   9        269.52        303.05        13.00 o
   1   7   9        603.83        641.12        17.44 o
   2   7   9        122.88        135.43         6.96 o
   3   7   9         34.16         37.16         5.59 o
   4   7   9        794.16        756.80        14.99 o
   5   7   9        217.84        205.53         8.71 o
   6   7   9         19.29         19.27         6.13 o
   7   7   9          2.96         -0.81         6.35 o
  -7   8   9          5.14         -2.60        10.31 o
  -6   8   9        148.87        142.79         6.61 o
  -5   8   9        175.12        169.46         7.04 o
  -4   8   9         21.75         20.16         5.55 o
  -3   8   9       1263.11       1202.44        31.90 o
  -2   8   9          0.12          3.84         5.33 o
  -1   8   9        744.24        799.75        15.50 o
   0   8   9        185.95        210.80         8.80 o
   1   8   9         56.48         66.47         7.47 o
   2   8   9        560.63        600.58        14.27 o
   3   8   9        278.37        265.95         8.56 o
   4   8   9        503.97        485.31        16.29 o
   5   8   9        179.21        152.31         7.48 o
   6   8   9         31.86         28.53         6.13 o
   7   8   9        511.15        465.45        14.30 o
  -6   9   9        485.89        496.82        15.77 o
  -5   9   9         67.88         61.10         5.58 o
  -4   9   9        107.09        122.11         9.28 o
  -3   9   9          9.73          6.13         5.26 o
  -2   9   9          0.10          5.06         5.35 o
  -1   9   9         75.96         66.38         7.30 o
   0   9   9        496.42        526.93        14.68 o
   1   9   9        743.25        742.10        17.39 o
   2   9   9        456.07        496.57        14.12 o
   3   9   9          1.47          0.03         5.59 o
   4   9   9        106.21        111.27         6.72 o
   5   9   9        539.68        500.84        11.23 o
   6   9   9          0.16         -2.09         5.41 o
  -6  10   9         15.62         12.12        16.04 o
  -5  10   9         57.09         69.15         5.77 o
  -4  10   9        261.37        253.58         9.70 o
  -3  10   9          0.61          5.38         5.11 o
  -2  10   9        137.36        151.51         7.57 o
  -1  10   9         18.75         14.06         5.52 o
   0  10   9        241.93        265.59         9.30 o
   1  10   9        133.59        129.43         8.53 o
   2  10   9       1620.84       1676.02        62.77 o
   3  10   9        281.94        304.24        18.07 o
   4  10   9        399.22        396.22        12.67 o
   5  10   9          2.12          6.05         5.57 o
   6  10   9         34.01         41.99        10.19 o
  -5  11   9        153.55        174.85        10.71 o
  -4  11   9          0.40          2.07         5.59 o
  -3  11   9        205.18        218.91         8.70 o
  -2  11   9        917.69        984.43        19.93 o
  -1  11   9          6.11          5.10         5.56 o
   0  11   9        380.62        422.29        12.83 o
   1  11   9        456.71        497.89        12.61 o
   2  11   9          7.26          7.97         6.01 o
   3  11   9        139.89        157.31         8.27 o
   4  11   9         81.72         94.48        10.81 o
   5  11   9         80.89         95.51        10.05 o
  -5  12   9          0.63         13.96        22.13 o
  -4  12   9         19.58         15.70         9.42 o
  -3  12   9         33.22         21.88         5.86 o
  -2  12   9       1138.57       1148.64        31.85 o
  -1  12   9        665.70        730.60        27.78 o
   0  12   9          6.51          6.17         5.90 o
   1  12   9          0.25         -4.60         6.07 o
   2  12   9         15.05         16.60         6.61 o
   3  12   9         11.86         21.84         6.11 o
   4  12   9        731.89        786.87        28.85 o
   5  12   9         26.15         33.63        14.02 o
  -4  13   9        841.13        879.92        51.80 o
  -3  13   9        197.81        202.25        11.51 o
  -2  13   9         89.90         88.03         6.88 o
  -1  13   9        128.58        130.82         7.10 o
   0  13   9         24.07         21.14         5.92 o
   1  13   9          1.82          4.64         5.76 o
   2  13   9          0.08         -6.32         6.32 o
   3  13   9         89.99         84.28        10.21 o
   4  13   9         13.86         11.43         7.24 o
  -3  14   9        190.87        199.20        15.33 o
  -2  14   9         19.07         15.75         8.54 o
  -1  14   9        182.02        177.03         9.52 o
   0  14   9        257.96        310.92        14.29 o
   1  14   9         25.79         28.56         5.81 o
   2  14   9          1.21          4.50         6.97 o
   3  14   9         65.45         80.69         7.95 o
  -2  15   9         19.81          2.10         9.12 o
  -1  15   9        273.84        274.88        13.11 o
   0  15   9          8.44          3.46         5.76 o
   1  15   9        225.24        271.33        15.82 o
   2  15   9          2.85         -2.72         8.67 o
  -8   0  10        164.86        195.29        11.66 o
  -6   0  10        148.39        182.49        11.93 o
  -4   0  10         44.80         38.71         8.13 o
  -2   0  10          0.11          7.71        10.12 o
   0   0  10       8811.15      10043.72       445.59 o
   2   0  10       1894.22       1752.17        42.82 o
   4   0  10        488.36        413.49        19.15 o
   6   0  10        495.94        507.23        16.44 o
   8   0  10         16.41         12.75         7.97 o
  -8   1  10          0.79         -2.11         6.63 o
  -7   1  10        136.82        139.70         8.25 o
  -6   1  10          1.42          4.58         5.78 o
  -5   1  10        272.84        265.94         9.24 o
  -4   1  10          9.89          1.96         7.76 o
  -3   1  10        104.00        107.17         6.80 o
  -2   1  10          0.08         -2.76         4.96 o
  -1   1  10        686.01        662.37        16.44 o
   0   1  10        523.56        538.08        11.95 o
   1   1  10       1410.00       1321.28        30.63 o
   2   1  10        918.13        920.37        21.22 o
   3   1  10        269.89        251.91         8.95 o
   4   1  10        721.03        706.11        15.16 o
   5   1  10        151.79        163.29         8.11 o
   6   1  10        272.71        254.40         8.22 o
   7   1  10          0.03          1.76         8.43 o
   8   1  10         33.90         22.51         5.85 o
  -8   2  10          5.23         12.08         7.01 o
  -7   2  10         14.49         14.34         6.57 o
  -6   2  10        429.52        488.09        13.24 o
  -5   2  10        423.88        420.91        10.92 o
  -4   2  10        125.44        111.57         6.74 o
  -3   2  10        742.32        708.22        14.14 o
  -2   2  10        216.87        224.69        11.44 o
  -1   2  10          1.96          1.01         5.00 o
   0   2  10        668.37        730.79        14.44 o
   1   2  10         32.35         35.39         5.07 o
   2   2  10       1062.39        994.83        21.29 o
   3   2  10          9.12          5.36         5.81 o
   4   2  10        580.53        559.59        12.05 o
   5   2  10       1169.08       1143.18        21.04 o
   6   2  10         11.76          7.57         5.68 o
   7   2  10         46.45         48.59         6.96 o
   8   2  10          9.53          9.84         6.08 o
  -8   3  10         93.54         99.01         6.72 o
  -7   3  10          0.45          0.76         5.81 o
  -6   3  10        306.25        328.07         9.85 o
  -5   3  10          6.98          5.34         5.45 o
  -4   3  10         45.25         54.93         5.77 o
  -3   3  10        117.25        118.50         8.01 o
  -2   3  10        756.09        773.16        19.94 o
  -1   3  10        145.34        168.73         6.34 o
   0   3  10         18.89         15.20         5.07 o
   1   3  10        799.89        795.84        18.53 o
   2   3  10         89.26        107.48         7.11 o
   3   3  10        172.52        173.92         8.29 o
   4   3  10         79.33         78.80         6.33 o
   5   3  10          9.47         11.74         6.01 o
   6   3  10       2228.95       2123.73        42.43 o
   7   3  10          2.38          6.65         5.94 o
   8   3  10         43.53         54.27         7.75 o
  -8   4  10         27.17         29.97         7.35 o
  -7   4  10        146.22        173.41         8.88 o
  -6   4  10         67.50         84.54        11.54 o
  -5   4  10        171.92        186.71        11.26 o
  -4   4  10         56.15         70.66         5.88 o
  -3   4  10       1370.30       1455.19        32.56 o
  -2   4  10         87.82         90.11         6.11 o
  -1   4  10        565.45        571.77        13.58 o
   0   4  10        786.76        771.66        21.96 o
   1   4  10        180.13        187.41         6.70 o
   2   4  10         44.72         45.18         5.40 o
   3   4  10        909.06        884.89        19.66 o
   4   4  10        548.59        558.45        12.96 o
   5   4  10          0.13          2.20         6.16 o
   6   4  10         37.68         38.44         5.95 o
   7   4  10        260.63        262.55         8.30 o
  -7   5  10          0.53          8.97         6.33 o
  -6   5  10         43.00         42.59         7.14 o
  -5   5  10        228.14        242.65         7.94 o
  -4   5  10         11.81         12.98         5.55 o
  -3   5  10          8.83         11.91         5.43 o
  -2   5  10         30.73         33.58         6.00 o
  -1   5  10       1242.49       1283.92        28.88 o
   0   5  10         88.21        109.39         5.99 o
   1   5  10        605.74        607.96        18.81 o
   2   5  10         29.79         23.87         5.30 o
   3   5  10       2147.89       2018.88        34.79 o
   4   5  10        481.45        448.22        13.45 o
   5   5  10        333.21        330.36         9.74 o
   6   5  10        511.94        481.95        13.93 o
   7   5  10         20.11         16.72         5.76 o
  -7   6  10          1.19          4.15         6.38 o
  -6   6  10        190.71        171.37         8.30 o
  -5   6  10        241.41        266.42        10.77 o
  -4   6  10          1.08          6.01         5.58 o
  -3   6  10          1.07         -5.31         5.31 o
  -2   6  10        309.84        308.19         9.88 o
  -1   6  10         60.49         77.47         5.95 o
   0   6  10       2375.75       2331.76        59.66 o
   1   6  10        294.34        326.01        10.16 o
   2   6  10        942.51        910.60        37.90 o
   3   6  10         10.15         17.36         5.60 o
   4   6  10          6.82          1.94         6.24 o
   5   6  10        712.40        670.63        18.38 o
   6   6  10         98.79         83.53         6.11 o
   7   6  10        176.26        158.91        10.20 o
  -7   7  10        196.66        213.23        26.47 o
  -6   7  10        527.99        480.52        12.77 o
  -5   7  10        415.01        386.09        14.10 o
  -4   7  10          6.46          3.49         5.56 o
  -3   7  10        470.07        429.93        10.17 o
  -2   7  10        225.87        221.10         7.54 o
  -1   7  10        206.42        242.52        12.35 o
   0   7  10         51.08         44.89         6.41 o
   1   7  10       1164.35       1185.10        47.98 o
   2   7  10          0.57         -5.43         5.54 o
   3   7  10        423.65        448.16        11.12 o
   4   7  10        359.85        347.91        10.53 o
   5   7  10         37.73         32.42         5.75 o
   6   7  10          7.73          7.10         6.04 o
   7   7  10        105.52         90.58         8.93 o
  -6   8  10        287.91        298.38         9.79 o
  -5   8  10         60.68         53.71         6.09 o
  -4   8  10          4.01          0.33         6.29 o
  -3   8  10        226.55        218.74         7.58 o
  -2   8  10        291.22        306.47         8.55 o
  -1   8  10          8.86          3.46         5.46 o
   0   8  10       3106.98       3164.51        75.59 o
   1   8  10        440.06        469.46        13.96 o
   2   8  10        302.07        313.42        11.33 o
   3   8  10         12.97         19.56         6.39 o
   4   8  10          3.08         -1.64         7.01 o
   5   8  10        364.23        349.02         9.70 o
   6   8  10         89.16         89.24         8.08 o
  -6   9  10          0.49         -4.78         9.77 o
  -5   9  10        371.62        360.48        16.72 o
  -4   9  10          9.07         11.30         5.58 o
  -3   9  10          6.93         12.46         5.62 o
  -2   9  10        369.88        409.05        10.59 o
  -1   9  10         35.12         54.14         7.14 o
   0   9  10        502.68        563.85        18.56 o
   1   9  10          4.47          2.32         6.06 o
   2   9  10        739.12        818.64        22.40 o
   3   9  10        170.84        181.93         9.72 o
   4   9  10        113.17        133.54         7.68 o
   5   9  10          2.47          4.70         5.85 o
   6   9  10        222.65        214.62        14.48 o
  -5  10  10        314.31        303.43         9.58 o
  -4  10  10        195.13        182.04         9.34 o
  -3  10  10        223.33        206.64         8.39 o
  -2  10  10         31.26         44.20         6.68 o
  -1  10  10          0.79         10.80         6.12 o
   0  10  10          0.00          8.63         6.11 o
   1  10  10         62.26         84.82         7.39 o
   2  10  10        393.54        435.97        11.58 o
   3  10  10        189.00        209.23        11.37 o
   4  10  10        195.00        192.18         9.10 o
   5  10  10        548.54        613.80        20.74 o
  -5  11  10        123.34        145.35        13.15 o
  -4  11  10         42.55         42.37         5.76 o
  -3  11  10         24.21         29.78         6.65 o
  -2  11  10        687.69        705.70        17.24 o
  -1  11  10          6.10          6.91         7.04 o
   0  11  10          1.44          6.20         5.93 o
   1  11  10        230.79        250.27        11.58 o
   2  11  10          0.09         -2.72         6.31 o
   3  11  10        106.55        111.64         6.85 o
   4  11  10         25.76         24.37         7.29 o
   5  11  10        321.80        405.70        28.21 o
  -4  12  10         22.01         35.32        10.66 o
  -3  12  10          6.27          8.05         5.74 o
  -2  12  10         27.20         45.12         6.39 o
  -1  12  10          3.72          9.01         5.70 o
   0  12  10        598.62        660.71        18.88 o
   1  12  10        230.56        271.09        11.00 o
   2  12  10          1.93          3.03         6.72 o
   3  12  10         95.00         94.12         7.81 o
   4  12  10        386.67        417.42        11.81 o
  -4  13  10        807.69        755.06        30.16 o
  -3  13  10         32.28         42.70         8.81 o
  -2  13  10         44.22         66.33         7.58 o
  -1  13  10        202.80        243.92        12.33 o
   0  13  10          0.02         -1.13         5.76 o
   1  13  10        139.92        154.17         7.59 o
   2  13  10        242.01        296.05        12.74 o
   3  13  10        264.61        292.17        16.61 o
   4  13  10          8.18         18.39         8.46 o
  -2  14  10          5.49         15.89         9.08 o
  -1  14  10         14.77         20.09         6.35 o
   0  14  10         99.23        109.48         6.57 o
   1  14  10         54.84         56.51         6.14 o
   2  14  10         76.40         92.38         7.30 o
  -7   0  11        428.58        442.16        18.88 o
  -5   0  11        452.42        418.07        20.22 o
  -3   0  11         12.82         20.52         8.20 o
  -1   0  11        250.48        231.65        15.78 o
   1   0  11         30.64         33.46        10.41 o
   3   0  11       1294.98       1136.89        41.23 o
   5   0  11        893.90        826.16        22.71 o
   7   0  11         65.16         69.84         9.19 o
  -7   1  11          2.75         -8.16         8.16 o
  -6   1  11         13.18          8.00         5.87 o
  -5   1  11          3.04         12.09         5.57 o
  -4   1  11       1040.37       1049.34        33.49 o
  -3   1  11          0.07         -3.44         6.37 o
  -2   1  11        821.00        773.74        45.05 o
  -1   1  11       1844.71       1744.87        50.61 o
   0   1  11        525.63        598.48        17.31 o
   1   1  11        123.83        138.44         9.14 o
   2   1  11       1993.56       2009.85        34.57 o
   3   1  11        117.45        131.88         7.42 o
   4   1  11       1259.77       1124.94        20.65 o
   5   1  11        237.95        246.69        10.12 o
   6   1  11          3.72          1.58         7.52 o
   7   1  11          5.03          7.66         6.85 o
  -7   2  11         54.00         49.00         6.25 o
  -6   2  11          1.61          5.15         7.08 o
  -5   2  11        698.99        712.70        14.47 o
  -4   2  11        379.09        370.06        10.49 o
  -3   2  11         13.64         13.15         6.17 o
  -2   2  11        754.28        864.44        25.60 o
  -1   2  11        373.21        377.48        13.33 o
   0   2  11         26.85         34.33         7.39 o
   1   2  11        565.33        572.73        18.60 o
   2   2  11        913.95        951.27        30.59 o
   3   2  11        129.97        142.34         7.52 o
   4   2  11        378.63        331.17         9.02 o
   5   2  11         89.21         90.15         6.27 o
   6   2  11         30.57         32.48         6.02 o
   7   2  11          0.02         -5.73         6.04 o
  -7   3  11        184.81        176.37         7.68 o
  -6   3  11          3.14          1.70         6.00 o
  -5   3  11         42.53         49.62         6.42 o
  -4   3  11        410.22        384.26        11.27 o
  -3   3  11         24.01         37.76         6.68 o
  -2   3  11        304.37        347.45        11.64 o
  -1   3  11       1314.82       1348.40        25.62 o
   0   3  11          4.62          5.44         7.44 o
   1   3  11       1765.78       1770.39        48.54 o
   2   3  11        266.68        256.55        11.50 o
   3   3  11        183.95        208.10         7.89 o
   4   3  11         77.88         93.56         6.25 o
   5   3  11          2.18          4.12         5.70 o
   6   3  11          9.65          0.13         6.60 o
   7   3  11        391.00        413.54        12.40 o
  -7   4  11         20.80         24.08         7.11 o
  -6   4  11         69.66         68.72         6.96 o
  -5   4  11         48.96         54.52         6.92 o
  -4   4  11        336.86        349.01        13.40 o
  -3   4  11         57.68         68.43         6.90 o
  -2   4  11       2217.03       2206.73        48.09 o
  -1   4  11        288.32        313.10         9.29 o
   0   4  11         30.55         26.84         6.49 o
   1   4  11        436.18        461.31        11.78 o
   2   4  11        667.58        667.60        17.33 o
   3   4  11          0.82         -5.75         7.73 o
   4   4  11        541.57        493.24        13.07 o
   5   4  11          0.58         -4.11         6.80 o
   6   4  11        105.06         95.49         6.33 o
   7   4  11         15.29         12.32         8.97 o
  -7   5  11        163.31        168.15         8.04 o
  -6   5  11          0.23          2.15         6.31 o
  -5   5  11         38.77         25.22         6.28 o
  -4   5  11       1370.17       1241.85        33.08 o
  -3   5  11          4.78          7.11         5.91 o
  -2   5  11          0.61         -5.51         5.51 o
  -1   5  11        430.24        450.52        15.73 o
   0   5  11        257.33        303.86         9.29 o
   1   5  11        632.75        690.88        19.32 o
   2   5  11        537.53        533.50        12.62 o
   3   5  11        371.42        442.04        11.33 o
   4   5  11        779.70        712.51        16.69 o
   5   5  11         47.63         47.33         5.90 o
   6   5  11         84.50         77.97         6.58 o
   7   5  11        107.95         91.04         8.13 o
  -7   6  11         67.54         74.59         7.69 o
  -6   6  11          7.31          9.79         6.05 o
  -5   6  11        308.91        296.76        12.35 o
  -4   6  11        106.45         95.83         8.54 o
  -3   6  11        214.97        233.04         7.66 o
  -2   6  11        105.35        105.81         6.60 o
  -1   6  11        312.80        334.37        12.55 o
   0   6  11         34.57         38.50         6.86 o
   1   6  11        740.05        812.91        20.36 o
   2   6  11          5.01          1.66         5.55 o
   3   6  11        207.84        202.98         8.74 o
   4   6  11         96.67        108.80         7.34 o
   5   6  11        122.20        111.09         8.47 o
   6   6  11        145.75        137.55         6.89 o
   7   6  11         45.28         31.83         9.46 o
  -6   7  11         36.18         31.96         5.97 o
  -5   7  11         17.18         29.57         6.65 o
  -4   7  11        487.10        494.16        13.21 o
  -3   7  11         44.56         52.98         5.91 o
  -2   7  11        357.80        319.75         9.74 o
  -1   7  11         36.85         50.08         7.14 o
   0   7  11         66.95         77.47         6.25 o
   1   7  11        152.66        152.39         8.15 o
   2   7  11       2158.36       2124.18        48.18 o
   3   7  11        307.96        288.29        10.77 o
   4   7  11       1122.81       1112.05        31.48 o
   5   7  11        176.89        175.20         7.21 o
   6   7  11         10.50         14.22         5.55 o
  -6   8  11         63.54         54.85         8.11 o
  -5   8  11         10.39         11.28         5.64 o
  -4   8  11         22.06         13.51         7.06 o
  -3   8  11          6.21          4.44         5.71 o
  -2   8  11        228.24        214.06         8.48 o
  -1   8  11         28.70         29.99         5.98 o
   0   8  11        152.77        156.62        10.08 o
   1   8  11        308.09        346.75        10.09 o
   2   8  11        244.81        260.88         9.49 o
   3   8  11        198.94        195.49         8.64 o
   4   8  11          4.65          2.79         6.09 o
   5   8  11         76.70         77.58         6.30 o
   6   8  11        147.50        109.13         7.79 o
  -5   9  11         20.95         20.40         5.87 o
  -4   9  11          5.74          6.84         5.94 o
  -3   9  11        171.49        168.18         8.98 o
  -2   9  11         49.65         58.09         7.20 o
  -1   9  11       1261.25       1280.69        27.01 o
   0   9  11        630.73        685.25        18.45 o
   1   9  11         11.68         11.71         5.80 o
   2   9  11        287.08        312.46         9.60 o
   3   9  11         20.72         15.47         7.86 o
   4   9  11        409.91        401.16        11.11 o
   5   9  11          0.10          3.29         5.79 o
   6   9  11        253.23        195.93        21.20 o
  -5  10  11         52.03         78.13        17.43 o
  -4  10  11         70.94         64.03         6.60 o
  -3  10  11         13.75          9.30         6.93 o
  -2  10  11         69.69         64.78         9.69 o
  -1  10  11        528.02        587.97        13.66 o
   0  10  11          1.33         -1.27         5.90 o
   1  10  11          7.89          2.09         5.99 o
   2  10  11        374.02        392.02        10.74 o
   3  10  11          8.64         -0.57         6.26 o
   4  10  11          3.64          6.82         7.46 o
   5  10  11         31.34         12.00         7.61 o
  -4  11  11         74.10         67.99         6.53 o
  -3  11  11        121.36        115.10         8.21 o
  -2  11  11          3.58          5.81         6.64 o
  -1  11  11        209.07        215.98        10.55 o
   0  11  11        337.20        408.96        10.35 o
   1  11  11        512.20        574.39        13.03 o
   2  11  11          1.53         -0.65         6.30 o
   3  11  11          1.14          7.64         6.61 o
   4  11  11          8.69          9.72         7.19 o
  -4  12  11          3.95         12.24        17.89 o
  -3  12  11         95.22         86.75         6.54 o
  -2  12  11         59.07         34.35         6.61 o
  -1  12  11        133.34        165.45         8.29 o
   0  12  11          3.68          0.70         5.79 o
   1  12  11         19.66         16.51         6.07 o
   2  12  11          0.98         -1.71         5.88 o
   3  12  11         55.61         80.20         7.04 o
   4  12  11         25.62         23.20         7.82 o
  -3  13  11         11.13         12.06         8.97 o
  -2  13  11         34.42         41.80         6.80 o
  -1  13  11         15.62         17.18         6.87 o
   0  13  11        137.82        151.92         7.67 o
   1  13  11         87.03         89.39         8.29 o
   2  13  11         76.75         70.82         8.45 o
   3  13  11        207.38        245.67         9.82 o
  -1  14  11          0.29         -3.72         6.17 o
   0  14  11          9.85         10.94         6.09 o
   1  14  11         99.59        129.62         7.87 o
  -6   0  12         69.20         79.98        13.03 o
  -4   0  12        538.30        521.44        16.57 o
  -2   0  12       3740.15       3720.19       124.49 o
   0   0  12       2485.16       2441.35        83.25 o
   2   0  12       1435.29       1273.36        43.18 o
   4   0  12          9.67         12.48         7.99 o
   6   0  12        115.02        103.44        11.92 o
  -7   1  12          4.16          0.85         7.26 o
  -6   1  12        225.76        222.94         9.51 o
  -5   1  12        112.15        113.78         7.54 o
  -4   1  12         62.12         52.93         7.07 o
  -3   1  12       1524.24       1576.78        41.05 o
  -2   1  12        379.07        402.89        15.52 o
  -1   1  12        576.79        537.29        23.57 o
   0   1  12        707.06        778.51        21.51 o
   1   1  12        570.41        642.51        18.67 o
   2   1  12        767.07        746.81        18.30 o
   3   1  12        220.87        239.29         7.80 o
   4   1  12         68.72         70.12         6.12 o
   5   1  12        351.12        364.97        12.21 o
   6   1  12         17.00          1.74         7.09 o
   7   1  12          2.98          3.29         5.94 o
  -7   2  12          6.68          7.50         6.29 o
  -6   2  12         74.83         62.23         7.51 o
  -5   2  12         79.18         76.58         6.23 o
  -4   2  12         16.05         19.11         5.89 o
  -3   2  12        170.74        196.96        11.30 o
  -2   2  12         71.58         79.08         6.92 o
  -1   2  12          6.91          0.62         5.82 o
   0   2  12       4827.85       4853.89       113.66 o
   1   2  12        289.87        302.37        10.09 o
   2   2  12        288.93        276.23         8.15 o
   3   2  12        799.77        703.37        14.25 o
   4   2  12         13.93         18.40         5.83 o
   5   2  12          5.83          1.45         6.85 o
   6   2  12         45.13         59.49         6.85 o
   7   2  12         10.74         10.05         6.03 o
  -7   3  12         13.55         14.01         7.22 o
  -6   3  12        826.18        829.50        20.04 o
  -5   3  12         19.64         29.72         6.77 o
  -4   3  12         25.67         33.05         5.84 o
  -3   3  12        116.19        110.88         7.37 o
  -2   3  12        138.84        127.62         7.05 o
  -1   3  12        344.33        351.32        14.95 o
   0   3  12        762.83        772.50        19.04 o
   1   3  12        391.92        413.69        10.77 o
   2   3  12        123.00        116.51         7.03 o
   3   3  12        867.48        822.86        16.03 o
   4   3  12        388.13        335.02         9.15 o
   5   3  12         48.30         36.40         6.06 o
   6   3  12         21.36         26.07         7.15 o
   7   3  12         27.44         22.57         7.94 o
  -7   4  12         95.98        119.50        11.18 o
  -6   4  12          0.01          0.01         5.85 o
  -5   4  12       1139.26       1061.85        31.78 o
  -4   4  12         20.69         25.10         5.98 o
  -3   4  12         85.57         87.25         7.12 o
  -2   4  12         47.03         41.36         7.67 o
  -1   4  12       1044.45       1062.52        24.79 o
   0   4  12        100.78        110.23         7.13 o
   1   4  12        666.40        635.63        14.23 o
   2   4  12        342.43        400.76         9.89 o
   3   4  12          7.65          4.85         6.54 o
   4   4  12          4.81          0.87         5.74 o
   5   4  12        170.34        154.83         8.09 o
   6   4  12          0.27          2.90         5.94 o
   7   4  12        103.70         85.88         9.05 o
  -7   5  12          7.18          1.07         8.08 o
  -6   5  12        340.81        352.73        10.71 o
  -5   5  12          9.80          5.74         5.91 o
  -4   5  12        378.93        404.29        16.06 o
  -3   5  12        319.38        327.53         9.55 o
  -2   5  12         15.07         11.45         6.06 o
  -1   5  12         73.89         84.45         8.74 o
   0   5  12        523.05        507.87        12.25 o
   1   5  12        265.58        322.61         8.80 o
   2   5  12        228.97        280.10         9.58 o
   3   5  12        173.24        160.88         7.18 o
   4   5  12        166.78        156.81         8.42 o
   5   5  12       1343.03       1273.83        23.10 o
   6   5  12          2.96          5.77         5.90 o
  -6   6  12          1.10          4.70         5.84 o
  -5   6  12         19.63         28.25         6.30 o
  -4   6  12        102.26        129.66        11.23 o
  -3   6  12         17.47         15.25         6.25 o
  -2   6  12        310.07        291.38         9.31 o
  -1   6  12        117.71        136.32         7.88 o
   0   6  12       2953.81       2848.00        70.19 o
   1   6  12         35.50         12.54         5.66 o
   2   6  12         41.17         28.12         5.83 o
   3   6  12         90.46         80.20         6.23 o
   4   6  12        354.60        348.23         9.51 o
   5   6  12          3.07         -5.58         5.58 o
   6   6  12        397.93        410.18        17.57 o
  -6   7  12         28.88         32.82         7.02 o
  -5   7  12         93.09         77.11         6.78 o
  -4   7  12         26.11         28.06         7.56 o
  -3   7  12        662.57        675.37        17.63 o
  -2   7  12        515.28        535.69        12.89 o
  -1   7  12         60.18         74.11         6.79 o
   0   7  12         40.65         43.57         6.20 o
   1   7  12        161.88        155.72         7.08 o
   2   7  12        224.86        226.66         7.77 o
   3   7  12        262.95        260.07        10.82 o
   4   7  12        150.77        144.63         8.00 o
   5   7  12        246.33        244.22         8.21 o
   6   7  12          1.43         -3.49         6.81 o
  -6   8  12          0.52         10.37        17.75 o
  -5   8  12        303.43        278.68         9.31 o
  -4   8  12         27.40         27.73         6.52 o
  -3   8  12         41.09         32.60         6.28 o
  -2   8  12        541.97        522.60        13.55 o
  -1   8  12        104.41        111.97         6.70 o
   0   8  12        546.88        596.53        13.02 o
   1   8  12          0.63          1.46         5.81 o
   2   8  12        207.88        215.19         7.73 o
   3   8  12        317.45        332.87         9.24 o
   4   8  12         49.92         51.84         6.04 o
   5   8  12         27.80         23.87         6.08 o
   6   8  12        230.85        197.31        12.08 o
  -5   9  12         63.80         68.70         7.70 o
  -4   9  12         25.59         26.43         6.50 o
  -3   9  12         85.78         92.87         8.54 o
  -2   9  12         12.77         13.01         7.26 o
  -1   9  12         46.16         57.83         7.20 o
   0   9  12        741.89        815.64        16.33 o
   1   9  12        115.73        145.78         7.14 o
   2   9  12          7.72         13.43         6.18 o
   3   9  12         40.42         48.94         7.15 o
   4   9  12         85.26         93.05         6.84 o
   5   9  12         62.52         61.78         8.09 o
  -4  10  12        174.55        158.09        12.34 o
  -3  10  12         32.21         30.54         6.53 o
  -2  10  12         10.07         16.94         7.65 o
  -1  10  12         42.10         40.66         6.45 o
   0  10  12         23.06         12.73         6.00 o
   1  10  12        189.85        217.69         9.17 o
   2  10  12        155.62        192.42         9.60 o
   3  10  12        103.27        121.23         7.61 o
   4  10  12        308.46        333.49        14.82 o
   5  10  12        141.54        121.55        20.94 o
  -4  11  12          0.72          1.80        11.30 o
  -3  11  12         99.14        103.97         8.14 o
  -2  11  12        111.29        110.99         7.52 o
  -1  11  12        193.19        187.37        14.83 o
   0  11  12        411.88        462.33        11.90 o
   1  11  12        166.97        204.07         8.01 o
   2  11  12         41.80         47.29         6.78 o
   3  11  12         70.94         74.40         7.13 o
   4  11  12         33.40         44.31         8.04 o
  -3  12  12        119.27        110.13        10.10 o
  -2  12  12          0.09         -0.17         6.28 o
  -1  12  12         18.47         20.53         6.64 o
   0  12  12        210.28        238.66         8.93 o
   1  12  12         42.75         48.70         7.01 o
   2  12  12         75.09         77.79         6.62 o
   3  12  12        123.09        146.29         7.91 o
  -2  13  12        121.31        110.86        11.05 o
  -1  13  12        235.68        263.18        17.11 o
   0  13  12          8.59          7.29         7.39 o
   1  13  12         58.73         63.00         7.75 o
   2  13  12        214.35        223.73        11.65 o
  -7   0  13        172.31        160.99        10.92 o
  -5   0  13          3.47          8.04        11.86 o
  -3   0  13        535.90        480.47        25.47 o
  -1   0  13       1047.84        991.71        26.25 o
   1   0  13       2230.90       2155.57        60.34 o
   3   0  13        360.74        368.99        13.52 o
   5   0  13         24.33         24.92         8.64 o
   7   0  13        505.69        454.20        22.63 o
  -7   1  13          7.32         12.96         6.44 o
  -6   1  13         18.79         12.65         6.27 o
  -5   1  13         61.99         63.00         7.55 o
  -4   1  13         94.86         97.45         7.18 o
  -3   1  13         21.55         24.47         5.96 o
  -2   1  13          7.61          6.02         5.51 o
  -1   1  13        469.03        486.02        11.00 o
   0   1  13        385.84        436.00        10.27 o
   1   1  13       1075.50       1106.80        21.48 o
   2   1  13        265.07        265.93         8.34 o
   3   1  13         30.38         28.77         5.89 o
   4   1  13         22.11         11.08         5.72 o
   5   1  13        169.88        157.51         9.41 o
   6   1  13          0.14         -6.68         6.68 o
   7   1  13          7.84         13.35         7.38 o
  -7   2  13        173.65        182.74         9.36 o
  -6   2  13         58.94         54.45         6.64 o
  -5   2  13         47.61         43.02         6.65 o
  -4   2  13       2616.81       2658.40        48.36 o
  -3   2  13        704.99        633.07        34.65 o
  -2   2  13       1047.30        996.08        26.64 o
  -1   2  13        773.85        734.22        17.38 o
   0   2  13        499.17        538.68        11.85 o
   1   2  13         41.40         41.66         5.86 o
   2   2  13        141.27        162.44         6.96 o
   3   2  13        436.11        428.20        10.39 o
   4   2  13        185.13        198.82        10.87 o
   5   2  13        105.52         88.24         7.52 o
   6   2  13          2.01          2.97         6.05 o
  -6   3  13         13.25          6.04         7.86 o
  -5   3  13        488.74        503.79        23.57 o
  -4   3  13          0.16         -5.28         6.78 o
  -3   3  13        264.28        284.03        10.04 o
  -2   3  13        210.21        216.31         8.01 o
  -1   3  13        356.16        368.34         9.45 o
   0   3  13        277.78        277.34         9.56 o
   1   3  13         43.58         51.65         6.00 o
   2   3  13         32.45         46.52         5.89 o
   3   3  13        528.00        494.22        11.32 o
   4   3  13         87.75         95.46         6.57 o
   5   3  13        237.33        235.53         9.12 o
   6   3  13         50.13         48.87         6.63 o
  -6   4  13        368.37        317.30        12.49 o
  -5   4  13         57.07         47.90         6.20 o
  -4   4  13       1610.12       1563.34        38.99 o
  -3   4  13          5.25          7.07         5.86 o
  -2   4  13       2026.95       2051.33        37.88 o
  -1   4  13          0.73          0.93         5.96 o
   0   4  13         29.18         21.93         5.64 o
   1   4  13         14.99          4.55         5.69 o
   2   4  13        151.83        116.71         6.68 o
   3   4  13          4.21          5.76         6.17 o
   4   4  13        393.76        401.95        10.09 o
   5   4  13         67.14         59.28         6.65 o
   6   4  13         49.42         37.49         7.50 o
  -6   5  13         15.64          5.01         6.95 o
  -5   5  13        205.97        184.25         7.92 o
  -4   5  13          7.75          0.60         7.04 o
  -3   5  13          0.18         12.42         6.39 o
  -2   5  13          7.06         11.02         5.79 o
  -1   5  13        347.74        355.49        11.10 o
   0   5  13         15.79         14.65         5.80 o
   1   5  13         62.74         73.68         6.16 o
   2   5  13        469.41        455.94        12.41 o
   3   5  13         19.07          8.33         6.99 o
   4   5  13          3.78          4.16         6.60 o
   5   5  13          0.04          7.58         5.95 o
   6   5  13          7.24         15.05         8.01 o
  -6   6  13         85.91         91.76         7.87 o
  -5   6  13         31.28         22.59         5.97 o
  -4   6  13        370.09        323.77        14.22 o
  -3   6  13        216.31        206.19         7.70 o
  -2   6  13        125.51        124.43         6.78 o
  -1   6  13        545.74        559.75        13.25 o
   0   6  13        169.88        193.38         9.02 o
   1   6  13        465.95        496.11        12.65 o
   2   6  13          1.90          2.04         5.73 o
   3   6  13         53.01         46.48         6.12 o
   4   6  13          6.82          9.36         5.77 o
   5   6  13         63.03         54.87         6.34 o
   6   6  13         13.28        -11.38        11.38 o
  -5   7  13          1.10         12.04         5.94 o
  -4   7  13          7.96         13.05         5.86 o
  -3   7  13         26.83         20.21         7.13 o
  -2   7  13          0.05         -6.58         6.58 o
  -1   7  13         98.74        123.86         6.93 o
   0   7  13        183.37        165.36         7.22 o
   1   7  13         10.49          7.99         6.83 o
   2   7  13        151.54        153.29         7.87 o
   3   7  13         40.29         39.97         6.89 o
   4   7  13         98.91         95.18         6.62 o
   5   7  13          0.69         12.26         7.10 o
  -5   8  13         76.90         82.68         7.63 o
  -4   8  13        196.56        171.43         8.94 o
  -3   8  13        313.16        310.36        17.59 o
  -2   8  13         44.86         49.15         6.30 o
  -1   8  13          5.64         10.05         6.56 o
   0   8  13         23.42         38.49         6.28 o
   1   8  13        323.73        345.41        10.96 o
   2   8  13         28.31         25.94         7.14 o
   3   8  13        204.91        230.15         8.09 o
   4   8  13        291.68        292.30        12.87 o
   5   8  13        134.70        138.86        10.89 o
  -5   9  13        170.32         62.81        19.45 o
  -4   9  13          0.22          1.80         6.06 o
  -3   9  13        198.80        190.46         8.05 o
  -2   9  13         36.55         31.27         6.27 o
  -1   9  13        166.45        183.84         7.86 o
   0   9  13        117.03        112.43         7.01 o
   1   9  13        469.68        467.10        16.37 o
   2   9  13         27.51         22.38         6.51 o
   3   9  13         19.41         31.37         7.18 o
   4   9  13         27.20         32.18         9.37 o
  -4  10  13        247.56        282.62        13.62 o
  -3  10  13        103.58        109.04         6.87 o
  -2  10  13        528.49        539.09        17.63 o
  -1  10  13        137.17        131.97         9.05 o
   0  10  13         53.79         44.07         6.85 o
   1  10  13         15.09          5.66         7.80 o
   2  10  13        254.06        297.09         9.58 o
   3  10  13        165.56        181.47        10.01 o
   4  10  13        609.64        678.95        18.66 o
  -3  11  13         11.51          7.47         7.31 o
  -2  11  13        231.31        261.29        10.76 o
  -1  11  13         31.44         34.09         6.34 o
   0  11  13          8.02         10.89         7.54 o
   1  11  13         40.43         44.69         7.24 o
   2  11  13         34.70         30.32         6.54 o
   3  11  13          1.70          8.62         6.21 o
  -2  12  13         29.94         20.27         6.60 o
  -1  12  13         33.94         33.49         6.46 o
   0  12  13        204.97        214.42         8.88 o
   1  12  13         71.14         81.26         7.39 o
   2  12  13        171.94        234.28         9.36 o
  -6   0  14        672.71        623.70        19.14 o
  -4   0  14          0.13         -2.31        17.48 o
  -2   0  14        800.73        791.22        22.08 o
   0   0  14         90.32         87.53        11.07 o
   2   0  14        254.69        252.87        11.57 o
   4   0  14          3.95         -0.93         8.12 o
   6   0  14          0.24          1.92         8.72 o
  -6   1  14         79.75         50.76         6.35 o
  -5   1  14        600.09        584.19        15.08 o
  -4   1  14        103.52         80.00         7.17 o
  -3   1  14        110.49        103.00         6.56 o
  -2   1  14          1.30         -3.72         5.57 o
  -1   1  14        292.66        311.40         8.66 o
   0   1  14        217.10        224.23         7.72 o
   1   1  14         93.90        117.82         6.58 o
   2   1  14          0.56          1.79         5.78 o
   3   1  14        265.09        274.85         9.81 o
   4   1  14          1.06          1.94         6.82 o
   5   1  14        111.45        104.72         6.97 o
   6   1  14        175.90        142.78         9.87 o
  -6   2  14        243.47        200.74        11.38 o
  -5   2  14          0.88          4.27         5.91 o
  -4   2  14         26.66         24.74         6.75 o
  -3   2  14          1.00         -7.97         7.97 o
  -2   2  14        756.27        737.21        14.81 o
  -1   2  14        583.98        541.48        16.90 o
   0   2  14          1.54         -4.70         5.85 o
   1   2  14         86.50         93.91         6.36 o
   2   2  14         60.82         60.91         6.16 o
   3   2  14         12.08          2.50         6.81 o
   4   2  14         29.77         28.28         7.59 o
   5   2  14        257.02        239.34         8.34 o
   6   2  14         11.57         11.89         7.14 o
  -6   3  14        326.38        329.18        18.19 o
  -5   3  14          1.61         -4.37         6.67 o
  -4   3  14          4.25          4.63         6.70 o
  -3   3  14          0.65          4.29         5.83 o
  -2   3  14        287.86        291.26         9.92 o
  -1   3  14         98.06        105.42         6.29 o
   0   3  14        858.63        826.50        18.31 o
   1   3  14        284.30        271.18         8.33 o
   2   3  14         49.78         54.09         6.02 o
   3   3  14          7.80          6.59         5.80 o
   4   3  14         28.32         24.38         6.31 o
   5   3  14         21.46         10.38         6.26 o
   6   3  14        390.61        366.15        17.56 o
  -6   4  14         67.03         57.30        11.19 o
  -5   4  14        388.31        347.99        14.67 o
  -4   4  14        125.99        127.59         7.82 o
  -3   4  14       1113.10       1031.91        21.42 o
  -2   4  14        122.36        114.31         7.63 o
  -1   4  14       1070.10        966.42        32.27 o
   0   4  14         77.01         73.52         6.82 o
   1   4  14         54.60         53.21         5.98 o
   2   4  14          4.51          2.30         8.50 o
   3   4  14         39.76         27.09         6.05 o
   4   4  14         45.22         47.18         6.54 o
   5   4  14         43.39         42.98         6.38 o
   6   4  14         18.65         12.37         9.14 o
  -5   5  14        214.22        203.27         7.80 o
  -4   5  14         31.15         29.50         6.07 o
  -3   5  14          0.69          0.61         7.02 o
  -2   5  14        160.38        139.11         7.43 o
  -1   5  14         34.58         24.60         6.01 o
   0   5  14        408.29        455.67        10.81 o
   1   5  14          5.04          4.96         5.63 o
   2   5  14         94.16         95.97         9.50 o
   3   5  14        356.38        340.30        10.73 o
   4   5  14        163.32        163.73         7.74 o
   5   5  14         69.80         55.85         9.02 o
  -5   6  14        136.72        125.35        14.89 o
  -4   6  14         11.19          7.18         5.77 o
  -3   6  14          0.29          0.63         5.69 o
  -2   6  14        169.78        161.22         8.02 o
  -1   6  14         98.00         94.24         7.36 o
   0   6  14         25.20         37.44         6.56 o
   1   6  14        337.97        336.71        12.34 o
   2   6  14        134.69        149.30         7.34 o
   3   6  14          0.03         -6.00         6.00 o
   4   6  14         56.09         69.01         6.74 o
   5   6  14         22.34         31.92         9.27 o
  -5   7  14         91.36         92.26        16.53 o
  -4   7  14        112.64        103.25         9.46 o
  -3   7  14        244.21        248.65        11.89 o
  -2   7  14         11.00          3.79         5.90 o
  -1   7  14         90.41         70.54         6.60 o
   0   7  14        124.73        126.41         7.98 o
   1   7  14        425.68        501.04        16.64 o
   2   7  14        239.09        243.31        10.92 o
   3   7  14        419.94        462.89        12.75 o
   4   7  14         49.55         29.21         6.15 o
   5   7  14         60.09         24.40        14.97 o
  -4   8  14         64.26         62.90         7.74 o
  -3   8  14         64.98         60.78         6.13 o
  -2   8  14          4.06         -3.58         5.99 o
  -1   8  14         51.91         43.48         8.03 o
   0   8  14          1.65          7.17         6.22 o
   1   8  14        111.38        114.34         7.72 o
   2   8  14          3.46          0.02         8.43 o
   3   8  14         13.80         14.77         6.97 o
   4   8  14         18.67         15.86         7.75 o
  -4   9  14          0.15        -10.06        10.06 o
  -3   9  14          0.24         -1.99         5.95 o
  -2   9  14        129.04        124.13         7.15 o
  -1   9  14        116.65        137.42         7.48 o
   0   9  14        200.48        198.05        13.48 o
   1   9  14        121.68        146.28        13.45 o
   2   9  14          3.67          7.51         6.12 o
   3   9  14        208.05        218.92        12.29 o
   4   9  14          9.07          2.25        11.11 o
  -3  10  14          2.68          3.37         7.15 o
  -2  10  14         81.23         97.25         8.76 o
  -1  10  14        239.23        255.71         9.40 o
   0  10  14          4.55         -0.97         6.17 o
   1  10  14          0.08         -0.77         7.25 o
   2  10  14         37.81         49.88         7.46 o
   3  10  14         17.19         13.63         8.36 o
  -2  11  14         28.87         24.98         7.56 o
  -1  11  14         71.25         72.10         7.95 o
   0  11  14        231.57        251.84        10.14 o
   1  11  14         19.39         27.89         6.41 o
   2  11  14        408.24        458.43        12.17 o
  -5   0  15        160.60        156.85        12.82 o
  -3   0  15         22.54         13.61         8.82 o
  -1   0  15         44.76         49.88        10.38 o
   1   0  15         14.42         -4.30        11.00 o
   3   0  15         63.55         40.14        11.87 o
   5   0  15        264.24        254.03        16.95 o
  -5   1  15        282.98        233.75         8.30 o
  -4   1  15        122.97        109.89         8.20 o
  -3   1  15        432.91        406.37        12.70 o
  -2   1  15        155.78        133.93         8.05 o
  -1   1  15        561.37        558.14        14.03 o
   0   1  15         18.37         15.57         7.12 o
   1   1  15         10.40         18.24         9.66 o
   2   1  15         84.22         93.66         6.34 o
   3   1  15         10.56         13.48         6.86 o
   4   1  15        280.29        265.95         8.40 o
   5   1  15          8.34          5.42         6.15 o
  -5   2  15        273.52        201.97        11.41 o
  -4   2  15        159.18        131.22        10.57 o
  -3   2  15         59.08         54.70         7.84 o
  -2   2  15         43.13         39.08         6.61 o
  -1   2  15        402.25        379.69        11.25 o
   0   2  15         13.44         10.54         6.54 o
   1   2  15         16.95         12.23         7.97 o
   2   2  15        136.97        144.27         6.93 o
   3   2  15          6.68         -3.71         6.45 o
   4   2  15         68.78         68.70         7.25 o
   5   2  15         76.60         74.89         6.92 o
  -5   3  15          9.80          5.20         5.93 o
  -4   3  15         34.12         30.15         6.59 o
  -3   3  15         63.64         46.37         7.21 o
  -2   3  15        157.91        137.15        10.05 o
  -1   3  15         39.29         48.79         6.08 o
   0   3  15         14.63         14.50         7.67 o
   1   3  15        844.63        869.80        26.37 o
   2   3  15         19.59         22.37         6.63 o
   3   3  15        130.60        108.68         7.65 o
   4   3  15          0.51          5.72         6.03 o
   5   3  15          1.48         -7.10         7.10 o
  -5   4  15          2.08          4.10         7.92 o
  -4   4  15        946.83        879.28        17.60 o
  -3   4  15         16.14         14.56         6.79 o
  -2   4  15         70.88         64.74         7.71 o
  -1   4  15         93.11         98.40         7.52 o
   0   4  15        104.75         78.25         7.34 o
   1   4  15         52.26         55.83         6.24 o
   2   4  15        365.31        376.62        11.31 o
   3   4  15         20.01         20.59         7.00 o
   4   4  15        349.41        314.91         9.11 o
   5   4  15        140.42        132.84         8.53 o
  -5   5  15         47.89         79.28        14.46 o
  -4   5  15        114.31         89.01         7.06 o
  -3   5  15         29.16         26.43         6.92 o
  -2   5  15        283.98        278.16         9.75 o
  -1   5  15        115.44        117.61         9.36 o
   0   5  15        167.89        166.43         8.70 o
   1   5  15        380.67        363.93        11.49 o
   2   5  15         30.55         23.91         6.99 o
   3   5  15         79.90         68.64         7.53 o
   4   5  15        113.29        103.95         6.60 o
   5   5  15         13.43         12.05         9.28 o
  -4   6  15         35.51         31.01         7.55 o
  -3   6  15          0.05         -0.63         6.61 o
  -2   6  15         45.99         41.69         6.63 o
  -1   6  15        254.31        233.33         9.60 o
   0   6  15          2.99          6.84         7.56 o
   1   6  15         14.27          3.23         8.65 o
   2   6  15         12.44         11.88         6.76 o
   3   6  15         10.76          5.89         6.50 o
   4   6  15         28.58         24.95         7.42 o
  -4   7  15        128.72         90.52        19.87 o
  -3   7  15         10.98         14.00         7.05 o
  -2   7  15        187.86        191.09         9.12 o
  -1   7  15         60.92         49.11         6.95 o
   0   7  15         22.93         24.85         7.22 o
   1   7  15          1.10          5.07         7.33 o
   2   7  15         91.86         88.35         8.06 o
   3   7  15          0.02          3.78         6.43 o
   4   7  15        203.44        194.63        20.37 o
  -3   8  15         73.10         58.15         8.82 o
  -2   8  15         14.42          9.68         7.25 o
  -1   8  15          5.54         -0.52         6.71 o
   0   8  15        107.39        105.14         7.85 o
   1   8  15          7.70          6.01         6.18 o
   2   8  15        285.80        303.08        14.09 o
   3   8  15        237.11        282.80        10.76 o
  -3   9  15         46.64          8.27        13.85 o
  -2   9  15          0.08         -8.23         8.23 o
  -1   9  15         51.84         30.43         6.77 o
   0   9  15        375.28        413.54        10.85 o
   1   9  15        200.57        232.39         8.36 o
   2   9  15        246.24        258.40        10.68 o
   3   9  15         16.84          3.47         7.56 o
  -2  10  15         77.44         99.84        11.19 o
  -1  10  15         20.11         22.27         6.75 o
   0  10  15        166.21        176.98         7.89 o
   1  10  15        102.48        116.95         7.09 o
  -4   0  16         64.01         33.38         9.55 o
  -2   0  16        125.00        121.56        16.31 o
   0   0  16        942.53        873.53        33.68 o
   2   0  16        134.78        131.66         9.48 o
   4   0  16          2.43         -0.91         8.34 o
  -5   1  16         22.22         24.21         7.37 o
  -4   1  16          0.07         -2.33         6.19 o
  -3   1  16        314.40        283.83        13.14 o
  -2   1  16          2.50          3.75         5.83 o
  -1   1  16        250.58        215.86         8.80 o
   0   1  16         15.27          7.60         7.95 o
   1   1  16         52.47         50.19         5.80 o
   2   1  16         49.76         44.80         5.88 o
   3   1  16          0.02          4.85         5.80 o
   4   1  16        121.18        126.52         7.00 o
   5   1  16          1.11         -2.01        12.22 o
  -5   2  16          5.58          4.82         7.72 o
  -4   2  16         15.41         16.30         6.20 o
  -3   2  16        223.72        226.60         8.23 o
  -2   2  16         18.59          5.48         6.24 o
  -1   2  16         18.29          5.83         6.50 o
   0   2  16        626.66        597.09        14.64 o
   1   2  16        123.11        114.76         6.48 o
   2   2  16        183.45        166.21         7.09 o
   3   2  16        454.76        484.19        11.22 o
   4   2  16         30.82         19.70         8.02 o
  -4   3  16          8.39          8.07         7.04 o
  -3   3  16         21.56         12.82         6.13 o
  -2   3  16         35.44         20.83         6.77 o
  -1   3  16         15.07         16.18         6.64 o
   0   3  16          0.01         -5.90         5.90 o
   1   3  16          1.42         -5.51         5.51 o
   2   3  16          1.63          3.56         5.88 o
   3   3  16         42.39         33.66         7.09 o
   4   3  16         22.62         18.10         7.17 o
  -4   4  16          7.16          3.28         6.92 o
  -3   4  16        530.49        450.51        16.26 o
  -2   4  16         12.27          7.72         6.56 o
  -1   4  16         82.93         73.16         7.69 o
   0   4  16          7.13         12.03         5.81 o
   1   4  16         13.36          8.00         5.94 o
   2   4  16         31.22         27.27         6.10 o
   3   4  16        236.74        223.41         9.28 o
   4   4  16         99.80         94.14         8.01 o
  -4   5  16         32.80         18.72         9.35 o
  -3   5  16         20.54         22.36         6.60 o
  -2   5  16          0.01         11.56         6.22 o
  -1   5  16         18.86         26.08         6.48 o
   0   5  16          1.09         -0.88         6.39 o
   1   5  16          7.39          8.66         6.02 o
   2   5  16         15.30          1.28         5.94 o
   3   5  16          8.14         14.72         7.22 o
   4   5  16         31.34         35.56         9.44 o
  -3   6  16          0.25          0.94         6.88 o
  -2   6  16          0.33          2.60         6.31 o
  -1   6  16        231.39        200.44         7.83 o
   0   6  16        466.61        452.22        12.88 o
   1   6  16         93.74         97.18         9.77 o
   2   6  16          2.71         10.44         6.49 o
   3   6  16          0.10         -3.16         7.39 o
  -3   7  16         13.66         18.83         9.32 o
  -2   7  16        120.58        107.85         7.88 o
  -1   7  16        151.15        133.06         8.43 o
   0   7  16         11.75         14.96         6.43 o
   1   7  16        127.62        135.82         7.13 o
   2   7  16        119.86        125.86         8.28 o
   3   7  16          5.38         15.92        10.78 o
  -2   8  16        108.93        110.90         8.71 o
  -1   8  16          0.56         -7.65         7.65 o
   0   8  16        166.00        184.92         7.78 o
   1   8  16          3.91          0.54         6.22 o
   2   8  16         15.57          9.97         7.31 o
  -1   9  16          7.28          8.25         6.90 o
   0   9  16          0.85          6.81         6.88 o
   1   9  16          5.20          0.26         6.80 o
  -3   0  17         37.04         26.32         9.16 o
  -1   0  17         57.93         57.77         8.43 o
   1   0  17        901.91        870.23        23.63 o
   3   0  17         33.59         42.32        12.16 o
  -4   1  17        102.82         72.75        12.40 o
  -3   1  17          4.21          4.67         6.63 o
  -2   1  17        135.44        110.74         6.69 o
  -1   1  17          5.77          7.31         5.74 o
   0   1  17         12.26         12.74         5.50 o
   1   1  17         24.08         29.34         5.69 o
   2   1  17        359.72        370.43         9.76 o
   3   1  17         26.15         27.49         8.70 o
  -4   2  17         31.04         19.08         9.75 o
  -3   2  17          6.55          3.73         7.01 o
  -2   2  17         86.92         72.75         7.43 o
  -1   2  17         27.76         21.82         5.87 o
   0   2  17          0.57         13.47         5.75 o
   1   2  17        197.44        177.47         7.92 o
   2   2  17          2.03          6.43         5.66 o
   3   2  17         96.28         83.44        10.34 o
  -3   3  17         28.56         20.04         7.06 o
  -2   3  17          6.62          3.38         5.80 o
  -1   3  17        232.32        206.26         7.59 o
   0   3  17         47.88         45.07         5.96 o
   1   3  17          1.99          0.16         5.62 o
   2   3  17        123.78        122.91         6.86 o
   3   3  17         84.47         75.98         9.16 o
  -3   4  17         99.80         99.76         9.94 o
  -2   4  17        168.22        136.61         8.38 o
  -1   4  17          1.73          5.29         5.79 o
   0   4  17         33.96         27.01         5.98 o
   1   4  17        151.80        163.35         7.25 o
   2   4  17          6.35         16.97         8.78 o
   3   4  17         79.61         99.14        14.07 o
  -3   5  17         24.82         36.82         9.19 o
  -2   5  17          1.22         -0.21         6.57 o
  -1   5  17        143.89        127.40         7.75 o
   0   5  17         52.92         57.47         6.78 o
   1   5  17         16.56         12.84         6.04 o
   2   5  17        118.08        105.42         8.14 o
   3   5  17          4.20         12.26        11.45 o
  -2   6  17         69.05         70.04         9.59 o
  -1   6  17          0.13          2.31         6.71 o
   0   6  17          6.80          7.38         6.88 o
   1   6  17        240.54        218.79        11.28 o
   2   6  17         58.44         53.72        10.14 o
  -1   7  17         38.16         46.96         9.50 o
   0   7  17         65.07         68.50         8.36 o
   1   7  17          0.64          5.37         8.02 o
  -2   0  18        125.39        115.59        30.88 o
   0   0  18          2.53        -12.28        15.18 o
  -2   1  18         10.13         14.26         8.35 o
  -1   1  18        113.45         87.45         8.88 o
   0   1  18         25.43         22.38         8.03 o
   1   1  18         71.82         53.55         8.57 o
  -2   2  18         61.22         43.31        17.27 o
  -1   2  18        163.58        131.01        10.50 o
   0   2  18        106.33         90.59         8.84 o
   1   2  18        437.31        456.78        24.87 o
  -2   3  18         34.64         35.17        15.38 o
  -1   3  18         41.01         30.94        13.34 o
   0   3  18        452.58        446.28        15.20 o
   1   3  18          1.96          3.70         9.77 o
  -1   4  18        116.16        105.13        25.92 o
   0   4  18          8.59         -1.85        19.81 o
   0   5  18        334.93        295.60        35.99 o
                                                
